# Supplementary material for: Metabolic Dysregulation of the Lysophospholipid/Autotaxin Axis in the Chromosome 9p21 Gene SNP rs10757274
Source: Circ Genom Precis Med. 2020 May 12;13(3):e002806. doi: 10.1161/CIRCGEN.119.002806 (PMC7299226; doi:10.1161/CIRCGEN.119.002806)
Supplement: Supplementary file 2 [file hcg-13-e002806-s002.xlsx]

## Sheet: (1) Full Lipidomics
id	Feature	MZ	Time	selected_lipid	Polarity	CATEGORY	Subclass	Name	Adduct	log2FoldChange	pvalue	pvalue after qnorm adjusted (SGoF (sequential goodness of fit metatest; according to class and if now class was assigned id was based on the category)	173/CDKN	282/CDKN	347/CDKN	363/CDKN	420/CDKN	458/CDKN	496/CDKN	534/CDKN	613/CDKN	740/CDKN	770/CDKN	883/CDKN	980/CDKN	1490/CDKN	1567/CDKN	1670/CDKN	2080/CDKN	2363/CDKN	2411/CDKN	2487/CDKN	2616/CDKN	2996/CDKN	3120/CDKN	3198/CDKN	3487/CDKN	3651/CDKN	3811/CDKN	4071/CDKN	4082/CDKN	4102/CDKN	4202/CDKN	4530/CDKN	4722/CDKN	41/APOE 33 Controls	95/APOE 33 Controls	293/APOE 33 Controls	360/APOE 33 Controls
46	356.2854/12.94/fatty acyls	356.285	12.94	No	POS	fatty acyls	eicosanoids	DiHETrE	M+NH4	0.210733	0.0875607	0.0875607	1.73517e+06	6.93632e+06	2.52987e+06	7.70912e+06	3.63998e+06	8.79868e+06	6.45313e+06	2.23419e+06	2.1717e+06	8.65724e+06	4.99782e+06	5.73629e+06	5.51664e+06	3.72214e+06	2.00336e+06	5.20256e+06	7.73686e+06	8.9819e+06	2.55433e+06	3.98861e+06	4.67867e+06	6.67541e+06	5.67457e+06	9.2637e+06	1.24967e+07	6.86557e+06	9.45282e+06	5.75773e+06	6.13277e+06	5.21429e+06	2.71792e+06	290422	5.22088e+06	5.62964e+06	9.64814e+06	5.60686e+06	5.37529e+06
14	267.2328/16.73/fatty acyls	267.233	16.73	No	NEG	fatty acyls	fatty acids	10Z-heptadecenoic acid	M-H	-0.316658	0.0469698	0.0818488	214473	1.2332e+06	1.14931e+06	1.159e+06	549185	627587	958989	363461	338553	756017	465633	697622	466137	591455	1.10138e+06	1.17523e+06	4.08508e+06	351902	609198	2.52814e+06	3.15903e+06	1.78144e+06	1.22766e+06	1.34963e+06	511646	904382	317826	813508	444224	351081	2.09248e+06	1.32307e+06	837045	554344	666577	553627	1.21605e+06
22	281.2481/18.86/fatty acyls	281.248	18.86	No	NEG	fatty acyls	fatty acids	Oleic acid	M-H	-0.303184	0.0602995	0.0935649	9.44703e+06	9.64946e+06	1.72521e+07	1.01213e+07	3.91608e+06	6.72322e+06	1.49958e+07	4.63287e+06	1.24519e+07	7.78948e+06	7.46507e+06	1.32857e+07	6.36209e+06	1.04588e+07	1.16383e+07	8.02595e+06	3.1123e+07	1.45829e+07	1.83168e+07	84652	4.43605e+07	2.43901e+07	1.74844e+07	2.08251e+07	6.7687e+06	1.10793e+07	3.48552e+06	7.29222e+06	3.96584e+06	4.68587e+06	1.60283e+07	1.25792e+07	9.32003e+06	1.45426e+07	9.25401e+06	6.85405e+06	8.68299e+06
35	307.2641/18.76/fatty acyls	307.264	18.76	No	NEG	fatty acyls	fatty acids	11,14-eicosadienoic acid	M-H	-0.226279	0.0679926	0.111052	536270	1.1781e+06	2.11358e+06	1.61962e+06	466137	642277	1.36765e+06	460679	583698	644015	577117	873376	640645	2.15557e+06	1.13371e+06	834885	4.18994e+06	1.00532e+06	478225	2.58216e+06	4.96667e+06	3.89366e+06	3.77144e+06	2.74403e+06	1.14565e+06	1.14969e+06	489387	762386	505915	856842	1.94995e+06	1.60903e+06	771629	1.55147e+06	805733	662668	996986
40	331.2641/17.7/fatty acyls	331.264	17.7	No	NEG	fatty acyls	fatty acids	7Z,10Z,13Z,16Z-docosatetraenoic acid	M-H	-0.161607	0.0818488	0.141478	255283	923075	644184	798841	357260	657452	811832	501247	296684	395824	483686	357482	344681	230036	395537	617713	1.7568e+06	230582	337954	2.06725e+06	1.74727e+06	1.09585e+06	828378	799398	792478	826298	153900	713183	222372	214202	1.52573e+06	1.32522e+06	595774	426821	784858	420664	742556
34	305.2484/16.86/fatty acyls	305.248	16.86	No	NEG	fatty acyls	fatty acids	11,14,17-eicosatrienoic acid	M-H	-0.105281	0.0935649	0.190144	1.96643e+06	1.45471e+06	2.42248e+06	2.02798e+06	647819	1.75994e+06	1.5402e+06	563551	975043	2.10486e+06	1.33432e+06	2.49121e+06	568074	2.2508e+06	1.75032e+06	1.88177e+06	2.85155e+06	1.24429e+06	1.16632e+06	4.5759e+06	4.04825e+06	2.97672e+06	1.33255e+06	1.3126e+06	1.9692e+06	1.33868e+06	890520	969388	768926	1.30717e+06	5.24302e+06	2.45587e+06	1.61043e+06	1.61057e+06	2.68627e+06	1.37174e+06	1.66649e+06
19	279.2324/16.52/fatty acyls	279.232	16.52	No	NEG	fatty acyls	fatty acids	Linoleic acid	M-H	-0.231935	0.0935649	0.190144	1.23923e+06	3.13261e+06	4.2974e+06	3.55828e+06	1.85311e+06	2.01547e+06	2.89919e+06	1.13284e+06	1.50188e+06	2.10091e+06	2.15752e+06	3.16142e+06	1.4829e+06	2.8976e+06	2.95117e+06	3.16964e+06	1.11923e+07	2.10289e+06	2.62271e+06	7.77249e+06	8.1787e+06	6.27447e+06	3.69977e+06	4.97667e+06	1.7654e+06	3.88675e+06	1.50069e+06	2.22025e+06	1.55811e+06	1.47479e+06	7.29146e+06	4.44779e+06	2.77719e+06	1.83793e+06	2.86327e+06	2.35657e+06	4.30898e+06
9	253.2171/15.31/fatty acyls	253.217	15.31	No	NEG	fatty acyls	fatty acids	cis-9-palmitoleic acid	M-H	-0.315697	0.111052	0.240226	5.06241e+06	8.39342e+06	1.21491e+07	1.05569e+07	5.99686e+06	4.22456e+06	9.40599e+06	1.63313e+06	1.38638e+06	7.20275e+06	6.69125e+06	7.39176e+06	1.2307e+06	4.03385e+06	9.88079e+06	1.14896e+07	3.39837e+07	2.82095e+06	2.66286e+06	1.99954e+07	2.55059e+07	1.61086e+07	9.31287e+06	1.83166e+07	3.68296e+06	8.37583e+06	3.96758e+06	5.83469e+06	3.16135e+06	5.52852e+06	1.48533e+07	1.07857e+07	8.39921e+06	2.90158e+06	8.22118e+06	4.20555e+06	1.3248e+07
21	281.2481/18.2/fatty acyls	281.248	18.2	No	NEG	fatty acyls	fatty acids	Oleic acid	M-H	-0.233254	0.141478	0.240226	2.73941e+07	4.4871e+07	7.54428e+07	7.06776e+07	5.88972e+07	5.91779e+07	9.57618e+07	3.13559e+07	2.73752e+07	5.18746e+07	3.65608e+07	6.62604e+07	2.17911e+07	5.47619e+07	9.17334e+07	6.62138e+07	2.45551e+08	7.31064e+07	7.0525e+07	1.25549e+08	1.72743e+08	1.45213e+08	1.10595e+08	8.93451e+07	6.29677e+07	6.7104e+07	3.31203e+07	5.53039e+07	3.32389e+07	3.62565e+07	9.56971e+07	1.06495e+08	7.23873e+07	6.15922e+07	5.32546e+07	5.18386e+07	1.04089e+08
32	303.2326/15.63/fatty acyls	303.233	15.63	No	NEG	fatty acyls	fatty acids	Arachidonic acid	M-H	-0.173671	0.164648	0.247925	1.06774e+07	3.8299e+06	8.01711e+06	7.59379e+06	2.99073e+06	1.05948e+07	5.93993e+06	3.20522e+06	7.48177e+06	8.58524e+06	7.38079e+06	1.51224e+07	1.20044e+06	1.17845e+07	7.30113e+06	1.40782e+07	9.33364e+06	1.93144e+07	6.98668e+06	2.71805e+07	1.31105e+07	9.50413e+06	4.96245e+06	2.98674e+06	1.51626e+07	6.58179e+06	2.56892e+06	7.53346e+06	3.81445e+06	9.4739e+06	2.83665e+07	1.88364e+07	1.0596e+07	8.09924e+06	2.51415e+07	6.14713e+06	8.18388e+06
11	255.2322/13.19/fatty acyls	255.232	13.19	No	POS	fatty acyls	fatty acids	cis-9-palmitoleic acid	M+H	0.0721783	0.183553	0.255754	6.47886e+06	2.90369e+06	2.2886e+06	6.24055e+06	6.30322e+06	3.16113e+06	6.54555e+06	2.84419e+06	3.42823e+06	4.12528e+06	1.64421e+06	3.83524e+06	5.76913e+06	2.44556e+06	1.8303e+06	2.68836e+06	4.12295e+06	2.97309e+06	1.40099e+06	3.08239e+06	1.45232e+06	2.90008e+06	2.81597e+06	2.45282e+06	1.0522e+07	3.58538e+06	3.33591e+06	3.55594e+06	6.43236e+06	5.19242e+06	3.02529e+06	7.10664e+06	1.47723e+06	2.43652e+06	3.80689e+06	1.92218e+06	2.53195e+06
52	365.3423/29.02/fatty acyls	365.342	29.02	No	NEG	fatty acyls	fatty acids	cis-selacholeic acid	M-H	-0.0999731	0.190144	0.340509	1.35889e+06	1.7537e+06	2.21192e+06	951025	875414	1.52319e+06	1.61122e+06	978939	2.15384e+06	875414	1.19206e+06	1.33868e+06	1.35734e+06	2.50992e+06	1.55207e+06	1.92769e+06	1.90148e+06	1.87998e+06	2.29065e+06	1.87482e+06	2.88384e+06	1.55567e+06	3.69346e+06	1.32647e+06	1.35933e+06	1.03627e+06	1.0398e+06	2.94538e+06	1.15695e+06	1.5669e+06	1.46152e+06	2.01547e+06	1.3297e+06	2.20414e+06	842941	1.26128e+06	1.42347e+06
18	279.2324/16.01/fatty acyls	279.232	16.01	No	NEG	fatty acyls	fatty acids	Linoleic acid	M-H	-0.00330824	0.240226	1	2.64736e+07	2.62886e+07	5.4293e+07	4.28875e+07	3.60049e+07	4.72722e+07	5.56436e+07	1.7899e+07	3.00655e+07	2.04988e+07	3.46116e+07	4.66125e+07	2.19022e+07	3.3802e+07	3.944e+07	5.87691e+07	1.3853e+08	8.05873e+07	4.1727e+07	1.00348e+08	1.30276e+08	7.14713e+07	5.03509e+07	5.289e+07	3.9438e+07	6.47826e+07	3.03938e+07	3.93888e+07	2.32722e+07	3.26969e+07	9.11642e+07	8.67112e+07	6.17814e+07	4.02566e+07	6.40927e+07	3.84356e+07	6.41789e+07
37	327.2326/15.11/fatty acyls	327.233	15.11	No	NEG	fatty acyls	fatty acids	4,7,10,13,16,19-docosahexaenoic acid	M-H	-0.0692025	0.240226	1	3.25736e+06	4.13655e+06	4.17218e+06	4.7458e+06	2.59769e+06	6.2997e+06	3.18937e+06	2.31153e+06	3.20275e+06	4.00442e+06	4.03182e+06	5.94449e+06	1.29834e+06	3.95177e+06	3.05441e+06	4.31535e+06	9.21024e+06	7.81123e+06	5.82116e+06	1.52636e+07	9.16727e+06	4.95471e+06	2.60283e+06	2.16806e+06	3.18387e+06	5.36661e+06	3.06757e+06	9.14742e+06	2.83839e+06	2.91348e+06	1.01087e+07	1.03544e+07	7.91101e+06	3.27194e+06	7.37307e+06	3.35147e+06	5.36353e+06
17	277.2171/14.38/fatty acyls	277.217	14.38	No	NEG	fatty acyls	fatty acids	y-linolenic acid	M-H	0.00541009	0.247925	1	2.31776e+06	2.67524e+06	5.00303e+06	3.27865e+06	2.87631e+06	3.06929e+06	3.65443e+06	1.05434e+06	2.38898e+06	1.30488e+06	2.62551e+06	3.64677e+06	1.01072e+06	2.59964e+06	4.0202e+06	5.07962e+06	1.21793e+07	3.37029e+06	3.92471e+06	7.40335e+06	1.322e+07	6.69247e+06	1.04805e+07	5.44163e+06	1.96376e+06	3.68067e+06	2.5762e+06	2.90913e+06	1.48276e+06	1.8845e+06	7.64095e+06	7.83525e+06	4.52362e+06	1.64456e+06	3.71903e+06	3.01097e+06	6.59265e+06
39	329.2484/16.03/fatty acyls	329.248	16.03	No	NEG	fatty acyls	fatty acids	7,10,13,16,19-docosapentaenoic acid	M-H	-0.0646155	0.255754	1	1.88008e+06	2.32982e+06	1.81378e+06	2.13073e+06	1.17224e+06	2.57144e+06	1.88431e+06	851064	671308	1.21369e+06	1.34077e+06	2.8899e+06	678579	1.83011e+06	1.80267e+06	2.30572e+06	6.28889e+06	2.28972e+06	2.35159e+06	6.68958e+06	4.85212e+06	2.77495e+06	2.02885e+06	1.31037e+06	1.54239e+06	2.23061e+06	1.2692e+06	3.8569e+06	1.09892e+06	1.27167e+06	4.39621e+06	3.87498e+06	2.99333e+06	1.99858e+06	2.29706e+06	1.95829e+06	2.42822e+06
43	339.3266/30.28/fatty acyls	339.327	30.28	No	NEG	fatty acyls	fatty acids	Behenic acid	M-H	-0.104174	0.336022	1	5.23188e+06	3.5862e+06	4.8165e+06	1.68543e+06	1.03571e+06	3.15561e+06	5.29363e+06	3.07527e+06	5.68116e+06	2.66286e+06	2.09085e+06	4.73671e+06	3.48287e+06	2.90679e+06	3.33834e+06	2.42907e+06	2.18955e+06	6.11847e+06	4.72446e+06	3.36494e+06	4.76693e+06	1.34604e+06	6.41835e+06	3.19734e+06	2.62832e+06	2.65719e+06	2.90247e+06	2.00553e+06	3.30929e+06	2.0112e+06	2.07998e+06	2.97547e+06	4.45328e+06	7.22743e+06	1.84354e+06	2.62073e+06	454459
31	301.2171/14.08/fatty acyls	301.217	14.08	No	NEG	fatty acyls	fatty acids	5,8,11,14,17-eicosapentaenoic acid	M-H	-0.176066	0.340509	1	1.90542e+06	1.49088e+06	1.4014e+06	2.22738e+06	629653	1.95544e+06	622511	396111	1.02343e+06	1.41472e+06	787012	2.16414e+06	262053	2.62446e+06	951329	2.55147e+06	2.79764e+06	2.96301e+06	6.60837e+06	6.91193e+06	2.87459e+06	1.44271e+06	621001	615360	1.74685e+06	808420	778063	3.48287e+06	596382	70616.9	5.64752e+06	2.32363e+06	2.13211e+06	1.29222e+06	5.8632e+06	933791	746092
54	367.3579/35.62/fatty acyls	367.358	35.62	No	NEG	fatty acyls	fatty acids	Lignoceric acid	M-H	0.0484642	0.458465	1	2.58099e+06	2.30991e+06	3.55891e+06	2.80394e+06	2.0589e+06	2.65978e+06	3.14385e+06	2.45468e+06	2.53535e+06	1.88996e+06	1.80461e+06	3.27534e+06	2.58593e+06	2.82668e+06	2.55877e+06	4.75233e+06	3.2545e+06	5.301e+06	5.58623e+06	3.41101e+06	3.27172e+06	2.26991e+06	5.44605e+06	3.28465e+06	2.79353e+06	3.01837e+06	4.4605e+06	2.26299e+06	2.05381e+06	2.20136e+06	2.33127e+06	3.13851e+06	2.66494e+06	3.39422e+06	2.26558e+06	2.90679e+06	1.50796e+06
191	519.4405/51.37/fatty acyls	519.441	51.37	No	POS	fatty acyls				0.526808	0.102036	0.279992	2.19681e+06	8.05e+06	437765	2.20727e+06	3.8569e+06	1.78695e+06	1.07415e+06	1.04462e+06	3.69852e+06	1.95177e+06	1.565e+06	1.06151e+06	2.70439e+06	4.40035e+06	1.87784e+06	648491	420941	2.01537e+06	6.65851e+06	3.3363e+06	913501	1.19314e+06	703309	1.50408e+06	887831	1.33209e+06	6.53162e+06	344681	4.10345e+06	703669	750968	708788	644184	506063	1.56129e+06	2.37177e+06	563168
36	309.2797/21.08/fatty acyls	309.28	21.08	No	NEG	fatty acyls				-0.223158	0.118179	0.292515	686967	1.87388e+06	2.68404e+06	2.04683e+06	625554	1.13124e+06	1.42613e+06	808420	1.23956e+06	971581	1.18566e+06	1.38715e+06	733431	2.22919e+06	1.87238e+06	1.79651e+06	5.58556e+06	1.60949e+06	1.69676e+06	3.99641e+06	8.55206e+06	4.07137e+06	4.0284e+06	3.67232e+06	1.24968e+06	1.58635e+06	612781	2.08829e+06	854914	781248	3.18651e+06	3.52395e+06	1.738e+06	1.81444e+06	1.08163e+06	813745	2.25666e+06
45	353.3424/28.71/fatty acyls	353.342	28.71	No	NEG	fatty acyls				0.138776	0.190144	0.327118	1.52847e+06	569246	1.68573e+06	1.50851e+06	420525	1.36732e+06	1.50249e+06	656130	2.3357e+06	1.35522e+06	916023	1.03187e+06	1.01705e+06	1.38899e+06	1.91367e+06	2.5293e+06	851312	1.29669e+06	689708	935127	993987	880188	1.01418e+06	1.1983e+06	1.89922e+06	1.41116e+06	350964	682343	863132	1.39901e+06	1.13442e+06	1.3823e+06	674695	2.26616e+06	1.96459e+06	1.50199e+06	985363
30	297.2434/12.64/fatty acyls	297.243	12.64	No	NEG	fatty acyls				-0.0874724	0.200299	0.345019	5.13905e+06	3.62119e+06	5.10766e+06	369777	1.79672e+06	5.45529e+06	4.76117e+06	3.80043e+06	5.6938e+06	3.81302e+06	3.33031e+06	5.55606e+06	3.44241e+06	3.61673e+06	4.04452e+06	4.58995e+06	3.67693e+06	6.39193e+06	3.66582e+06	3.15278e+06	4.48414e+06	2.59769e+06	3.45466e+06	5.46557e+06	5.66007e+06	2.20689e+06	3.09984e+06	3.04324e+06	3.55663e+06	3.26296e+06	5.09577e+06	3.21466e+06	4.05057e+06	1.07155e+06	5.36661e+06	3.60229e+06	3.33323e+06
41	336.3261/12.77/fatty acyls	336.326	12.77	No	POS	fatty acyls				-0.100512	0.207247	0.354105	1.72074e+06	1.70438e+06	1.17255e+06	807377	756017	1.4608e+06	2.0171e+06	1.29681e+06	1.86712e+06	1.52234e+06	1.89275e+06	1.00202e+06	1.7053e+06	563359	991792	909997	675164	1.09182e+06	1.52234e+06	789282	1.24485e+06	875414	692938	1.45376e+06	1.26033e+06	1.10497e+06	913991	1.14459e+06	1.48983e+06	454459	1.71788e+06	1.0425e+06	1.49484e+06	2.01034e+06	1.07757e+06	1.00399e+06	944479
29	295.2267/49.42/fatty acyls	295.227	49.42	No	POS	fatty acyls				0.55647	0.221562	0.36558	3.68131e+06	230491	605319	7.80685e+06	666165	331891	296789	357482	318405	1.28755e+07	4.5477e+06	1.58661e+07	229945	1.12473e+07	1.99234e+06	2.01701e+06	1.79885e+06	6.96854e+06	865008	1.77504e+07	317634	1.59223e+06	330361	433667	1.35801e+07	733881	281785	1.91555e+06	363741	3.46655e+06	1.98957e+07	403401	1.75799e+06	408402	914727	540123	640645
320	577.5186/53.82/fatty acyls	577.519	53.82	No	POS	fatty acyls				0.0189388	0.236426	0.405444	6.08645e+07	3.08602e+07	3.54529e+07	5.76808e+07	6.26299e+07	4.86083e+07	4.08911e+07	5.68787e+07	4.74395e+07	6.96328e+07	5.64708e+07	4.92265e+07	5.53039e+07	5.23404e+07	5.48462e+07	1.68742e+08	4.57639e+07	2.4105e+07	3.50048e+07	5.10553e+07	4.04714e+07	5.43252e+07	4.98375e+07	6.43802e+07	6.05967e+07	4.27436e+07	5.33613e+07	3.57443e+07	5.27083e+07	5.28276e+07	3.3898e+07	4.14711e+07	4.92589e+07	5.4649e+07	5.18026e+07	5.38034e+07	5.23715e+07
83	411.3841/21.48/fatty acyls	411.384	21.48	No	NEG	fatty acyls				0.314201	0.259716	0.439047	1.1775e+06	351784	1.25049e+06	973098	262053	1.3574e+06	704753	640970	2.41728e+06	1.76548e+06	213999	1.26172e+06	363181	1.89085e+06	2.62324e+06	6.7096e+06	958199	455616	132974	881786	1.5881e+06	1.84742e+06	586861	745520	1.77323e+06	1.22287e+06	187003	558223	466812	2.43632e+06	838346	758268	1.55625e+06	1.14413e+06	1.49762e+06	1.95267e+06	919120
256	547.4718/52.2/fatty acyls	547.472	52.2	No	POS	fatty acyls				0.035274	0.275876	0.439047	1.15808e+07	2.32427e+07	5.60686e+06	1.40844e+07	1.44028e+07	7.36757e+06	5.47047e+06	7.79867e+06	8.52763e+06	1.76828e+07	1.45714e+07	7.13323e+06	2.83293e+07	2.93586e+07	1.84909e+07	1.06852e+07	3.38146e+06	2.89662e+06	4.96512e+06	8.1601e+06	3.82324e+06	1.12557e+07	7.24584e+06	1.00941e+07	8.96111e+06	9.04072e+06	7.01097e+06	2.98588e+06	9.69948e+06	5.79357e+06	5.20828e+06	5.66007e+06	1.24425e+07	4.35891e+06	7.20936e+06	1.29198e+07	9.41912e+06
12	255.2328/13.06/fatty acyls	255.233	13.06	No	NEG	fatty acyls				0.0437653	0.279992	0.448741	5.46773e+06	1.99103e+07	6.47815e+06	3.55253e+06	2.25318e+06	5.04609e+06	3.64769e+06	1.87311e+06	5.13532e+06	4.7347e+06	3.78906e+06	4.86172e+06	1.83425e+06	3.88251e+06	6.34126e+06	6.21052e+06	2.3287e+07	5.64752e+06	4.34407e+06	4.5018e+06	3.94997e+06	3.40784e+06	2.73165e+06	2.47352e+06	5.55824e+06	2.71693e+06	1.39857e+06	2.8108e+06	3.14393e+06	4.28193e+06	2.05965e+07	6.27066e+06	4.63742e+06	4.00305e+06	6.33686e+06	3.97734e+06	4.69516e+06
280	559.4701/18.18/fatty acyls	559.47	18.18	No	NEG	fatty acyls				-0.0593945	0.279992	0.448741	318309	1.10163e+06	1.0882e+06	1.74262e+06	992368	877515	1.27188e+06	437927	402748	842472	741883	931899	621378	829074	1.28747e+06	1.19674e+06	2.95851e+06	763742	1.13863e+06	1.37222e+06	2.55324e+06	1.90463e+06	1.75032e+06	1.96922e+06	1.03401e+06	1.37836e+06	787465	1.0335e+06	554165	636935	2.1941e+06	1.60226e+06	880410	694616	1.10728e+06	793488	1.70992e+06
28	293.2111/46.47/fatty acyls	293.211	46.47	No	POS	fatty acyls				-0.0840814	0.292515	0.448741	721181	371009	370323	655309	520815	177753	351784	133061	214541	330615	2.79393e+06	805733	24573.1	1.31665e+06	844642	420941	1.01334e+06	2.7967e+06	558223	7.42339e+06	84413.4	437605	604759	385169	911630	454789	484008	370187	84580.1	357260	1.68742e+06	642277	489745	177429	247438	289591	303468
531	647.5122/21.79/fatty acyls	647.512	21.79	No	POS	fatty acyls				0.0353943	0.318311	0.453599	1.28156e+06	4.33038e+06	2.4187e+06	2.17181e+06	3.2516e+06	3.06419e+06	2.16959e+06	1.68642e+06	1.6675e+06	3.53569e+06	2.11194e+06	2.55759e+06	2.99622e+06	2.20887e+06	2.38163e+06	1.68712e+06	2.74608e+06	1.94995e+06	2.24244e+06	1.81332e+06	1.52286e+06	2.33993e+06	1.3287e+06	1.84764e+06	1.80453e+06	2.50756e+06	2.20015e+06	2.59769e+06	2.44647e+06	1.38849e+06	2.75745e+06	1.83453e+06	2.76291e+06	2.67324e+06	1.38948e+06	3.72859e+06	1.94632e+06
69	381.3736/34/fatty acyls	381.374	34	No	NEG	fatty acyls				0.209646	0.327118	0.453599	1.64401e+06	809259	1.92218e+06	1.11925e+06	600372	1.34188e+06	1.3996e+06	489924	2.19188e+06	2.37026e+06	861529	1.48402e+06	706858	3.0404e+06	3.29756e+06	7.79286e+06	1.02522e+06	953962	666165	925748	3.66823e+06	1.65553e+06	1.63294e+06	2.13953e+06	2.43248e+06	1.65199e+06	716339	992368	1.03684e+06	2.95087e+06	1.42254e+06	1.08862e+06	1.29445e+06	2.16453e+06	1.62042e+06	1.43689e+06	2.00553e+06
232	537.4874/53.63/fatty acyls	537.487	53.63	No	POS	fatty acyls				0.0822898	0.340509	0.458465	587881	1.36765e+06	577955	1.1503e+06	1.34188e+06	607011	601671	788146	806299	2.16877e+06	1.23667e+06	799981	1.85016e+06	2.06393e+06	1.22766e+06	701034	460844	338793	1.46891e+06	2.69198e+06	557651	682343	816040	739000	935817	549492	1.83113e+06	426126	1.59873e+06	655801	467320	409071	495566	588051	568464	873156	644015
321	577.5186/54.11/fatty acyls	577.519	54.11	No	POS	fatty acyls				0.0066074	0.345019	0.497552	3.89804e+07	2.35959e+07	1.68905e+07	3.91609e+07	3.24786e+07	1.9458e+07	2.21423e+07	2.77666e+07	1.94345e+07	4.80716e+07	2.9046e+07	2.87769e+07	3.84621e+07	3.57207e+07	3.60521e+07	3.96251e+07	1.95493e+07	8.63672e+06	3.26969e+07	5.56131e+07	2.03389e+07	3.64951e+07	3.40959e+07	4.58663e+07	2.50091e+07	2.00689e+07	4.24537e+07	2.08019e+07	3.41988e+07	2.59246e+07	1.05111e+07	1.50934e+07	2.83117e+07	2.20497e+07	3.15635e+07	3.1377e+07	3.2026e+07
350	589.5188/53.39/fatty acyls	589.519	53.39	No	POS	fatty acyls				-0.113354	0.354105	0.5	2.83307e+06	2.07899e+06	2.16644e+06	2.3351e+06	2.6406e+06	1.45668e+06	1.43046e+06	2.75239e+06	1.50639e+06	3.43068e+06	3.41011e+06	2.87598e+06	2.76097e+06	2.26783e+06	2.58268e+06	2.96352e+06	1.58946e+06	776651	1.80438e+06	2.93567e+06	1.82686e+06	2.84463e+06	3.05441e+06	2.81533e+06	1.87469e+06	1.23397e+06	2.28934e+06	954676	2.64788e+06	1.91846e+06	1.45291e+06	1.46316e+06	1.79512e+06	1.73591e+06	1.48668e+06	2.75459e+06	2.5379e+06
317	577.5186/27.2/fatty acyls	577.519	27.2	No	POS	fatty acyls				-0.0673114	0.36558	1	5.52367e+06	1.27676e+07	9.59148e+06	8.12853e+06	3.79983e+06	8.16519e+06	4.41749e+06	3.38449e+06	5.66941e+06	8.63211e+06	5.9969e+06	7.50135e+06	8.58524e+06	6.92725e+06	6.09009e+06	1.50348e+07	4.21613e+06	2.07998e+06	8.92268e+06	4.13304e+06	4.29415e+06	6.93281e+06	8.98946e+06	8.2703e+06	4.97809e+06	3.33334e+06	6.68063e+06	4.70466e+06	6.29877e+06	5.16983e+06	8.71276e+06	3.98608e+06	9.14078e+06	5.6938e+06	4.63287e+06	6.3732e+06	9.69803e+06
15	277.1808/6.97/fatty acyls	277.181	6.97	No	NEG	fatty acyls				-0.109901	0.395958	1	970328	1.09153e+06	1.50199e+06	1.20177e+06	1.68971e+06	4.76617e+06	1.0415e+06	716999	1.32934e+06	1.04199e+06	477676	1.18732e+06	825798	686357	918669	979155	1.14176e+06	1.02643e+06	2.32832e+06	358037	979803	520815	758909	1.09543e+06	1.37348e+06	885777	1.36682e+06	2.7218e+06	609843	1.60084e+06	1.73985e+06	1.40127e+06	377042	1.60617e+06	765662	617318	736689
73	395.3893/36.79/fatty acyls	395.389	36.79	No	NEG	fatty acyls				0.214499	0.405444	1	1.78464e+06	794551	1.86279e+06	1.2491e+06	703669	1.54774e+06	1.39754e+06	531618	2.61577e+06	2.68181e+06	923350	1.90045e+06	736689	3.56436e+06	3.97148e+06	8.92888e+06	1.2812e+06	1.15359e+06	713183	1.15359e+06	4.5477e+06	2.04698e+06	1.70863e+06	2.41065e+06	3.24105e+06	2.02987e+06	964551	1.08985e+06	1.24535e+06	3.84967e+06	1.84518e+06	1.26277e+06	1.6647e+06	2.25973e+06	1.81174e+06	1.78763e+06	2.15437e+06
306	575.503/32.48/fatty acyls	575.503	32.48	No	POS	fatty acyls				-0.0137054	0.434214	1	1.24104e+06	913156	1.49709e+06	1.48132e+06	1.80156e+06	1.71752e+06	1.60215e+06	1.27249e+06	1.11505e+06	985363	1.1295e+06	875849	3.18412e+06	1.45657e+06	1.75545e+06	1.48223e+06	854629	1.31463e+06	1.05613e+06	1.20349e+06	1.02828e+06	1.06535e+06	1.6758e+06	1.89913e+06	1.757e+06	110571	1.39458e+06	431701	1.20484e+06	1.19314e+06	1.1043e+06	954805	577955	1.16794e+06	1.05434e+06	1.98973e+06	1.12834e+06
281	561.4875/52.59/fatty acyls	561.487	52.59	No	POS	fatty acyls				-0.088334	0.439047	1	1.07123e+06	1.08534e+06	982968	1.8018e+06	1.82667e+06	1.12098e+06	1.26102e+06	1.94815e+06	1.32313e+06	2.22786e+06	1.69715e+06	1.76992e+06	2.93386e+06	1.5587e+06	2.50465e+06	1.13315e+06	936490	869139	1.0268e+06	1.97496e+06	844451	1.43644e+06	2.00651e+06	2.76473e+06	1.7096e+06	1.09835e+06	1.87614e+06	568074	2.53701e+06	1.32937e+06	1.12417e+06	810041	1.22668e+06	950536	803044	1.73299e+06	1.10198e+06
255	547.4718/51.35/fatty acyls	547.472	51.35	No	POS	fatty acyls				-0.0220788	0.439047	1	5.59382e+06	6.16709e+06	2.08637e+06	7.16072e+06	7.18395e+06	5.64692e+06	5.75699e+06	8.22118e+06	4.87823e+06	8.30332e+06	8.40024e+06	4.8528e+06	9.41912e+06	9.62218e+06	9.54889e+06	3.23864e+06	2.7822e+06	3.85601e+06	3.6128e+06	8.51439e+06	2.10061e+06	5.28436e+06	7.30113e+06	6.62287e+06	4.89898e+06	5.18417e+06	6.41455e+06	1.89267e+06	1.04689e+07	5.76913e+06	2.62696e+06	2.52066e+06	6.32758e+06	2.79227e+06	3.44913e+06	7.30302e+06	3.44241e+06
75	397.3684/20.11/fatty acyls	397.368	20.11	No	NEG	fatty acyls				0.172793	0.446314	1	1.49421e+06	357926	1.2401e+06	1.04538e+06	132974	735640	717884	540299	2.76207e+06	1.79183e+06	268690	901671	303468	1.53334e+06	2.58643e+06	5.02926e+06	803271	550264	296162	679977	1.3641e+06	1.12012e+06	673992	774608	1.78407e+06	1.08635e+06	177044	500970	296580	2.32832e+06	833175	610816	1.19353e+06	1.06684e+06	1.69317e+06	1.26775e+06	1.0441e+06
305	575.503/24.41/fatty acyls	575.503	24.41	No	POS	fatty acyls				-0.00453428	0.448741	1	4.38023e+06	5.79293e+06	5.44512e+06	6.2881e+06	3.36708e+06	6.62187e+06	6.30417e+06	3.90916e+06	4.86924e+06	3.08551e+06	3.06773e+06	5.78532e+06	7.44712e+06	3.70324e+06	7.31814e+06	7.27702e+06	5.71643e+06	4.36035e+06	4.29166e+06	4.87137e+06	5.30853e+06	6.46799e+06	6.49144e+06	8.22218e+06	5.02188e+06	3.9901e+06	4.89091e+06	2.73558e+06	6.22093e+06	5.35255e+06	6.94973e+06	5.20714e+06	5.47837e+06	3.46975e+06	3.28155e+06	7.99746e+06	3.72525e+06
310	575.503/53.26/fatty acyls	575.503	53.26	No	POS	fatty acyls				-0.0124649	0.448741	1	1.69223e+07	9.16089e+06	7.89129e+06	2.01431e+07	1.37217e+07	1.09609e+07	1.63928e+07	1.80911e+07	1.1008e+07	1.67659e+07	1.322e+07	1.42696e+07	1.86202e+07	1.57383e+07	1.74145e+07	1.62844e+07	1.13059e+07	1.08669e+07	1.15217e+07	2.83665e+07	1.08764e+07	1.5619e+07	1.93448e+07	2.26128e+07	1.37265e+07	1.21893e+07	2.10527e+07	7.02586e+06	1.81601e+07	1.3185e+07	6.433e+06	9.37635e+06	1.34123e+07	9.32044e+06	1.53187e+07	1.52013e+07	1.16201e+07
308	575.503/52.24/fatty acyls	575.503	52.24	No	POS	fatty acyls				-0.0813873	0.453599	1	3.34762e+07	1.88866e+07	2.01878e+07	2.87033e+07	2.65401e+07	3.1184e+07	3.89277e+07	4.46042e+07	2.98548e+07	3.40511e+07	2.92438e+07	2.65053e+07	3.47779e+07	2.71328e+07	3.8237e+07	2.72481e+07	2.197e+07	3.50857e+07	1.34758e+07	3.95151e+07	2.21642e+07	3.07819e+07	3.60521e+07	4.0699e+07	2.71297e+07	3.07401e+07	3.35999e+07	9.766e+06	4.09471e+07	3.42953e+07	2.17974e+07	2.44782e+07	3.62354e+07	1.70452e+07	2.71156e+07	3.69904e+07	2.6238e+07
16	277.2162/49.41/fatty acyls	277.216	49.41	No	POS	fatty acyls				0.565953	0.453599	1	2.73465e+06	187451	526477	6.46719e+06	222090	214881	255443	239426	282406	1.04979e+07	3.31806e+06	1.27125e+07	177108	8.96834e+06	732981	1.6361e+06	1.39217e+06	5.52295e+06	281888	1.41515e+07	239018	472043	247107	53912.5	1.10035e+07	535978	572741	1.39499e+06	255283	3.18951e+06	1.57363e+07	358371	1.36568e+06	345267	690081	402228	268935
307	575.503/51.49/fatty acyls	575.503	51.49	No	POS	fatty acyls				-0.0460681	0.458465	1	9.32704e+06	1.19217e+07	3.81718e+06	7.34464e+06	7.68848e+06	9.06922e+06	3.29783e+06	8.29159e+06	9.32044e+06	7.81022e+06	8.99649e+06	2.41267e+06	8.68299e+06	4.34871e+06	9.97834e+06	7.85616e+06	5.80656e+06	6.46435e+06	1.07505e+07	9.33409e+06	5.03247e+06	6.42266e+06	7.07736e+06	8.80524e+06	8.16519e+06	5.47453e+06	9.93547e+06	5.70336e+06	5.92293e+06	6.37862e+06	3.54771e+06	5.69729e+06	8.4762e+06	4.86924e+06	6.32326e+06	7.418e+06	6.51007e+06
309	575.503/53/fatty acyls	575.503	53	No	POS	fatty acyls				0.157557	0.470654	1	3.51491e+07	1.93279e+07	2.4376e+07	3.33984e+07	3.72813e+07	3.13957e+07	3.10618e+07	3.6966e+07	3.192e+07	3.62565e+07	3.08444e+07	3.13559e+07	6.0314e+07	2.59074e+07	3.52757e+07	3.37594e+07	3.19631e+07	2.38342e+07	2.02965e+07	1.23505e+08	2.64476e+07	9.01497e+07	5.76425e+07	5.13923e+07	3.97721e+07	4.53766e+07	3.16249e+07	3.16044e+07	3.44565e+07	3.3575e+07	2.56378e+07	4.51342e+07	5.81704e+07	2.82367e+07	3.11444e+07	5.95676e+07	3.52336e+07
25	283.2642/15.7/fatty acyls	283.264	15.7	No	NEG	fatty acyls				0.694961	0.497552	1	2.89467e+06	1.37576e+06	3.42198e+06	1.5881e+06	949178	7.10664e+06	1.62522e+06	1.16488e+06	3.03057e+06	3.02852e+06	2.33912e+06	3.22012e+06	1.12413e+06	2.11719e+06	3.67176e+06	4.47266e+06	756698	9.09396e+06	4.82046e+06	2.51612e+06	1.75745e+06	1.3882e+07	1.15281e+06	1.24664e+06	3.55009e+07	1.44598e+06	755790	1.2681e+07	6.63625e+06	2.42461e+06	4.56657e+06	5.80094e+06	6.96494e+06	2.5827e+06	3.42497e+06	1.94101e+06	4.86853e+06
319	577.5186/53/fatty acyls	577.519	53	No	POS	fatty acyls				-0.0313779	0.5	1	5.17305e+07	1.73287e+07	2.29295e+07	4.39783e+07	3.81962e+07	3.62805e+07	3.98898e+07	5.23093e+07	4.02566e+07	4.58528e+07	3.85413e+07	3.01304e+07	4.84999e+07	4.54085e+07	5.08592e+07	4.8794e+07	3.59339e+07	2.9434e+07	3.45456e+07	4.78284e+07	2.50877e+07	3.57443e+07	3.73255e+07	5.59122e+07	4.59556e+07	2.89393e+07	4.54722e+07	2.5456e+07	4.53127e+07	3.57443e+07	2.85279e+07	3.09799e+07	4.27725e+07	3.80889e+07	4.38509e+07	4.00311e+07	4.20513e+07
513	643.527/43.31/glycerolipids	643.527	43.31	No	POS	glycerolipids	1,2-diacylglcerols/1,3-diacylglcerols	DG(36:2)	M+Na	-0.329859	0.0729597	0.128176	7.46485e+06	7.02996e+06	5.09814e+06	1.29617e+07	1.24976e+07	6.17669e+06	1.21978e+07	1.70084e+07	1.37715e+07	1.4171e+07	9.4393e+06	6.05412e+06	1.91445e+07	7.03941e+06	1.78658e+07	1.49631e+07	5.84747e+06	1.74712e+06	7.87516e+06	1.58787e+07	1.28523e+07	2.91804e+07	1.63441e+07	2.72286e+07	6.84158e+06	9.71605e+06	8.84819e+06	5.82116e+06	1.24121e+07	1.99961e+07	1.28026e+07	8.06967e+06	2.04844e+07	1.0057e+07	6.14238e+06	1.17845e+07	1.66204e+07
434	617.5114/43.66/glycerolipids	617.511	43.66	No	POS	glycerolipids	1,2-diacylglcerols/1,3-diacylglcerols	DG(34:1)	M+Na	-0.258178	0.118179	0.149894	1.65705e+07	6.28928e+06	7.30302e+06	1.6434e+07	8.51019e+06	1.68603e+07	9.98261e+06	8.74721e+06	1.45426e+07	2.382e+07	2.29973e+07	1.04171e+07	1.37217e+07	1.64625e+07	2.86859e+07	2.31647e+07	4.67549e+06	6.37451e+06	1.25796e+07	2.32279e+07	1.27124e+07	2.84894e+07	1.4365e+07	2.04124e+07	1.44815e+07	6.8127e+06	1.06127e+07	5.59875e+06	1.38347e+07	1.44692e+07	1.40402e+07	1.25377e+07	1.7178e+07	1.13245e+07	1.99675e+07	1.27674e+07	1.27316e+07
508	641.5114/39.3/glycerolipids	641.511	39.3	No	POS	glycerolipids	1,2-diacylglcerols/1,3-diacylglcerols	DG(36:3)	M+Na	-0.279017	0.128176	0.164648	1.63436e+07	9.98261e+06	9.72431e+06	1.90072e+07	2.04988e+07	1.10035e+07	3.6125e+07	3.87198e+07	8.42316e+06	9.96164e+06	2.01431e+07	6.19964e+06	3.18117e+07	7.21397e+06	3.50471e+07	1.5526e+07	1.51102e+07	8.46105e+06	8.32794e+06	1.7602e+07	2.08539e+07	3.30981e+07	3.45896e+07	3.75101e+07	9.13346e+06	2.53001e+07	1.61898e+07	7.75309e+06	2.2285e+07	2.5456e+07	1.51302e+07	2.48529e+07	3.30759e+07	1.96155e+07	1.14995e+07	2.15684e+07	6.75349e+06
284	563.4644/38.87/glycerolipids	563.464	38.87	No	POS	glycerolipids	1,2-diacylglcerols/1,3-diacylglcerols	DG(30:0)	M+Na	-0.182386	0.149894	0.195181	9.59989e+06	7.79626e+06	5.69881e+06	1.60133e+06	1.86843e+06	5.11454e+06	1.0015e+07	7.11408e+06	9.59254e+06	4.56474e+06	8.72803e+06	5.82569e+06	1.01353e+07	4.40902e+06	6.68594e+06	3.68439e+06	2.30204e+06	4.58478e+06	9.96164e+06	4.67914e+06	8.08152e+06	3.47715e+06	3.91518e+06	5.54543e+06	1.85351e+06	6.73008e+06	4.38081e+06	3.99686e+06	7.6131e+06	5.50533e+06	4.62251e+06	6.78653e+06	8.0796e+06	1.23508e+07	5.83887e+06	5.83023e+06	3.63998e+06
349	589.4801/38.61/glycerolipids	589.48	38.61	No	POS	glycerolipids	1,2-diacylglcerols/1,3-diacylglcerols	DG(32:1)	M+Na	-0.444768	0.164648	0.288311	4.54045e+06	3.72695e+06	896110	5.5869e+06	1.49214e+06	2.27618e+06	979793	1.18732e+06	1.2026e+06	3.7521e+06	6.59159e+06	1.44826e+06	1.10655e+06	3.08816e+06	8.0971e+06	2.37781e+06	768730	645203	4.77616e+06	4.60346e+06	2.00226e+06	5.70336e+06	1.94426e+06	4.88698e+06	2.61244e+06	743006	1.38163e+06	825798	3.78793e+06	3.00814e+06	2.7868e+06	1.17939e+06	4.12178e+06	1.84335e+06	2.2934e+06	3.59496e+06	1.3211e+06
427	615.4958/39.55/glycerolipids	615.496	39.55	No	POS	glycerolipids	1,2-diacylglcerols/1,3-diacylglcerols	DG(34:2)	M+Na	-0.20595	0.195181	1	1.67901e+07	4.07481e+06	2.57981e+06	1.97321e+07	5.84773e+06	5.94844e+06	1.17399e+07	9.98047e+06	6.94211e+06	2.02028e+07	1.95384e+07	2.8152e+06	9.766e+06	8.67663e+06	2.71834e+07	6.04957e+06	8.82043e+06	6.85685e+06	7.32593e+06	3.53156e+07	6.06454e+06	1.5076e+07	1.4195e+07	1.638e+07	1.05948e+07	6.33686e+06	8.0695e+06	2.37026e+06	1.17572e+07	1.66204e+07	1.71019e+07	5.68437e+06	1.04907e+07	2.58647e+06	1.20481e+07	5.05072e+06	3.40288e+06
522	645.5427/46.98/glycerolipids	645.543	46.98	No	POS	glycerolipids	1,2-diacylglcerols/1,3-diacylglcerols	DG(36:1)	M+Na	-0.189024	0.288311	1	3.01816e+06	2.29544e+06	1.49265e+06	2.88384e+06	1.76548e+06	2.68393e+06	3.06962e+06	2.33904e+06	3.91442e+06	2.9184e+06	3.27172e+06	1.70895e+06	4.16707e+06	2.85657e+06	6.25191e+06	3.96976e+06	788374	892382	3.51525e+06	3.40591e+06	2.07171e+06	6.04952e+06	4.62816e+06	5.90786e+06	1.589e+06	1.99851e+06	3.0211e+06	1.25437e+06	3.20519e+06	1.99153e+06	1.58457e+06	3.34397e+06	2.72415e+06	2.73666e+06	3.82851e+06	2.42979e+06	2.6406e+06
656	684.6267/48.65/glycerolipids	684.627	48.65	No	POS	glycerolipids	triacylglycerols	TG(38:0)	M+NH4	-0.228279	0.0289901	0.116969	1.39043e+06	1.59782e+06	2.9259e+06	879524	2.69604e+06	2.75481e+06	2.55257e+06	2.6956e+06	2.27642e+06	1.26518e+06	1.61029e+06	840070	2.15092e+06	1.28452e+06	2.06371e+06	1.07981e+06	2.20492e+06	1.418e+06	1.49655e+06	671755	1.824e+06	1.33123e+06	1.76945e+06	4.26954e+06	1.10068e+06	1.58382e+06	2.15653e+06	1.62626e+06	1.89939e+06	1.08985e+06	1.53871e+06	2.14251e+06	1.42593e+06	3.5709e+06	2.04319e+06	2.6087e+06	2.9184e+06
1951	825.6942/52.37/glycerolipids	825.694	52.37	No	POS	glycerolipids	triacylglycerols	TG(48:2)	M+Na	0.210628	0.0381028	0.128176	5.27083e+07	5.26484e+07	2.76194e+07	1.20532e+08	6.0314e+07	5.99007e+07	5.67295e+07	6.17342e+07	6.082e+07	6.48519e+07	4.43605e+07	5.88119e+07	1.00792e+08	8.46941e+07	6.35018e+07	4.45751e+07	3.37594e+07	4.64434e+07	5.69531e+07	9.87633e+07	5.0387e+07	3.97134e+07	5.43894e+07	4.89041e+07	8.54107e+07	7.33886e+07	1.18548e+08	3.3575e+07	7.52863e+07	7.14713e+07	4.25967e+07	5.25263e+07	5.32902e+07	3.44323e+07	8.33584e+07	4.8037e+07	3.93888e+07
582	661.5378/46.77/glycerolipids	661.538	46.77	No	POS	glycerolipids	triacylglycerols	TG(36:0)	M+Na	1.97411	0.0407138	0.133389	1.04514e+06	3.98898e+07	120607	330235	177108	345855	53784.1	214337	5.21594e+06	2.01691e+06	261810	84532.4	2.14033e+06	1.88272e+06	629315	383858	24573.1	1.40451e+06	8.68299e+06	187515	261810	132974	254803	512156	248104	95763.5	4.69879e+06	177108	426681	281888	70773.7	53857.3	700662	324527	84532.4	143197	437605
565	656.5954/47.24/glycerolipids	656.595	47.24	No	POS	glycerolipids	triacylglycerols	TG(36:0)	M+NH4	-0.153748	0.05465	0.135991	3.02812e+06	2.73868e+06	6.50583e+06	2.25616e+06	3.46081e+06	5.92265e+06	4.52344e+06	4.18534e+06	5.25122e+06	4.16707e+06	4.2753e+06	2.33502e+06	5.35255e+06	2.12539e+06	3.96262e+06	2.61633e+06	2.61633e+06	3.03037e+06	1.59223e+06	1.46384e+06	4.23474e+06	3.58497e+06	3.5556e+06	3.47595e+06	2.77258e+06	3.99782e+06	3.1467e+06	3.2573e+06	4.59586e+06	3.241e+06	3.65131e+06	4.09905e+06	4.05921e+06	5.21594e+06	3.97365e+06	4.44475e+06	4.5919e+06
2000	829.7164/49.18/glycerolipids	829.716	49.18	No	POS	glycerolipids	triacylglycerols	TG(50:3)	M+H	0.128514	0.05465	0.135991	1.03326e+07	1.37624e+07	1.26171e+07	1.22385e+07	1.53392e+07	1.24512e+07	1.82293e+07	1.06246e+07	1.12524e+07	1.44028e+07	1.05202e+07	1.56627e+07	1.61781e+07	1.08352e+07	1.1768e+07	5.4938e+06	1.45001e+07	1.47829e+07	8.25709e+06	1.47829e+07	1.03888e+07	1.11769e+07	7.95168e+06	8.14468e+06	1.05589e+07	1.37049e+07	1.28313e+07	1.20224e+07	1.24619e+07	8.23341e+06	1.73846e+07	1.62001e+07	1.68249e+07	1.20208e+07	1.64481e+07	1.79128e+07	1.33659e+07
2320	851.7096/52.58/glycerolipids	851.71	52.58	No	POS	glycerolipids	triacylglycerols	TG(50:3)	M+Na	0.139804	0.0560215	0.136029	5.80492e+07	2.70423e+07	3.1377e+07	4.2515e+07	4.54404e+07	4.07815e+07	2.70423e+07	5.52306e+07	3.95663e+07	5.63619e+07	6.19697e+07	6.02318e+07	4.76035e+07	7.65485e+07	5.64346e+07	5.80897e+07	3.54033e+07	3.76644e+07	4.54404e+07	4.86881e+07	3.85413e+07	5.18746e+07	5.33968e+07	5.70698e+07	5.78073e+07	3.84091e+07	5.8251e+07	2.84894e+07	5.62161e+07	5.33257e+07	3.12488e+07	3.22464e+07	3.75239e+07	3.77156e+07	3.81553e+07	4.20227e+07	3.3575e+07
2605	875.7095/51.6/glycerolipids	875.71	51.6	No	POS	glycerolipids	triacylglycerols	TG(52:5)	M+Na	-0.186562	0.0648291	0.136049	1.05337e+08	1.18155e+08	1.50067e+08	2.10146e+08	2.09837e+08	1.97665e+08	2.20984e+08	2.45677e+08	2.36964e+08	6.26299e+07	9.17963e+07	9.60197e+07	1.65608e+08	6.7952e+07	2.15029e+08	9.59553e+07	1.75978e+08	2.09113e+08	5.33257e+07	1.61172e+08	1.58446e+08	1.65608e+08	2.10043e+08	2.08488e+08	2.36338e+08	2.21456e+08	9.92677e+07	5.38348e+07	2.2122e+08	2.14861e+08	1.64984e+08	1.87005e+08	2.03976e+08	1.83614e+08	1.05444e+08	2.45803e+08	1.84022e+08
2889	900.8012/52.83/glycerolipids	900.801	52.83	No	POS	glycerolipids	triacylglycerols	TG(54:4)	M+NH4	-0.166947	0.0679926	0.138746	4.27727e+08	1.61259e+08	3.365e+08	3.93371e+08	4.4974e+08	4.4822e+08	4.99494e+08	5.61366e+08	6.13469e+08	2.96619e+08	3.37103e+08	2.96289e+08	5.00292e+08	2.72015e+08	3.78167e+08	4.10692e+08	3.22303e+08	4.27342e+08	2.7213e+08	4.101e+08	3.65334e+08	3.77932e+08	6.15075e+08	6.1162e+08	4.98958e+08	4.27983e+08	3.93112e+08	1.9301e+08	2.7167e+08	5.00292e+08	3.49796e+08	3.76751e+08	3.92852e+08	4.10396e+08	3.77697e+08	6.84833e+08	3.92982e+08
3145	924.8012/52.55/glycerolipids	924.801	52.55	No	POS	glycerolipids	triacylglycerols	TG(56:6)	M+NH4	-0.111946	0.0721131	0.138746	2.14524e+08	2.03497e+08	1.36386e+08	1.50347e+08	1.98751e+08	1.68226e+08	1.72032e+08	2.54362e+08	1.75818e+08	1.08819e+08	1.36661e+08	9.30241e+07	1.18492e+08	1.07038e+08	1.13657e+08	1.58028e+08	1.65341e+08	2.36714e+08	1.55384e+08	1.27785e+08	1.62038e+08	1.61779e+08	2.2984e+08	1.51893e+08	9.09732e+07	1.06978e+08	1.13598e+08	1.5274e+08	1.72191e+08	1.4086e+08	1.0365e+08	1.27577e+08	1.58168e+08	1.92476e+08	1.72349e+08	1.65519e+08	1.5274e+08
3165	926.8151/53.48/glycerolipids	926.815	53.48	No	POS	glycerolipids	triacylglycerols	TG(56:5)	M+NH4	-0.167959	0.0746757	0.145645	4.70098e+07	2.73564e+07	5.12871e+07	3.31646e+07	7.98093e+07	4.288e+07	5.79682e+07	6.95527e+07	5.93947e+07	6.41789e+07	6.73335e+07	1.94734e+07	4.1727e+07	9.45691e+07	2.4123e+07	8.32936e+07	6.16869e+07	4.18578e+07	4.62506e+07	5.45923e+07	6.56719e+07	5.23715e+07	8.22659e+07	6.04731e+07	3.09799e+07	6.02318e+07	5.69902e+07	7.87047e+07	7.95911e+07	5.58255e+07	2.20217e+07	5.29796e+07	3.81758e+07	6.85959e+07	9.60197e+07	6.17814e+07	6.10423e+07
2603	874.7854/53/glycerolipids	874.785	53	No	POS	glycerolipids	triacylglycerols	TG(52:3)	M+NH4	-0.117006	0.0764223	0.161624	1.00522e+09	1.00479e+09	1.00586e+09	1.32328e+09	1.32266e+09	1.32058e+09	1.12879e+09	1.70037e+09	1.32162e+09	1.32266e+09	1.00671e+09	1.32225e+09	1.32266e+09	9.06102e+08	1.13039e+09	1.00543e+09	1.32204e+09	1.12859e+09	9.06385e+08	1.32121e+09	1.00671e+09	1.32266e+09	1.32308e+09	1.69812e+09	1.32058e+09	1.12959e+09	1.13019e+09	6.85099e+08	1.12919e+09	1.32266e+09	1.00458e+09	1.12799e+09	1.32246e+09	1.12899e+09	1.32225e+09	1.70057e+09	1.12999e+09
3164	926.8151/52.85/glycerolipids	926.815	52.85	No	POS	glycerolipids	triacylglycerols	TG(56:5)	M+NH4	-0.11231	0.0895293	0.166173	3.59102e+07	1.8129e+07	2.79737e+07	2.9046e+07	3.42953e+07	3.97721e+07	6.2353e+07	5.95244e+07	1.44904e+08	1.94993e+07	3.0233e+07	1.92041e+07	1.0555e+08	2.84717e+07	5.58859e+07	3.54033e+07	2.82752e+07	7.51292e+07	2.13788e+07	2.85279e+07	3.4368e+07	4.0059e+07	1.30222e+08	8.40389e+07	3.43106e+07	3.74982e+07	2.88291e+07	2.0396e+07	2.8581e+07	3.87733e+07	2.1267e+07	2.97419e+07	3.54529e+07	4.2269e+07	3.87198e+07	1.50067e+08	3.84621e+07
2699	885.7794/51.76/glycerolipids	885.779	51.76	No	POS	glycerolipids	triacylglycerols	TG(54:3)	M+H	-0.16589	0.0956324	0.167708	7.82809e+06	3.80169e+06	6.83672e+06	5.98339e+06	9.8319e+06	8.39237e+06	9.61568e+06	1.6085e+07	1.13245e+07	8.15717e+06	1.43759e+07	8.29159e+06	8.78631e+06	1.20132e+07	1.43088e+07	1.75734e+07	5.40015e+06	8.73953e+06	7.25331e+06	7.30682e+06	9.14071e+06	1.12932e+07	1.92552e+07	1.42091e+07	1.02827e+07	7.5433e+06	8.46378e+06	4.64169e+06	1.46166e+07	1.29304e+07	5.67312e+06	5.77576e+06	7.78442e+06	1.07914e+07	5.88926e+06	1.34123e+07	1.02204e+07
655	684.6267/48.13/glycerolipids	684.627	48.13	No	POS	glycerolipids	triacylglycerols	TG(38:0)	M+NH4	-0.22275	0.0977333	0.167708	2.30347e+06	2.2253e+06	2.51393e+06	1.33432e+06	4.72446e+06	3.34397e+06	3.78861e+06	3.00788e+06	3.76346e+06	2.08504e+06	2.00835e+06	1.32615e+06	2.45967e+06	2.20569e+06	3.84883e+06	303831	3.62379e+06	1.99775e+06	1.61674e+06	1.13674e+06	2.54914e+06	1.71785e+06	2.20846e+06	1.77574e+06	1.74212e+06	1.97908e+06	2.98375e+06	3.7521e+06	1.7548e+06	1.68751e+06	3.44019e+06	3.58061e+06	3.09968e+06	3.94598e+06	3.24101e+06	3.5532e+06	4.46588e+06
2433	861.7736/53.82/glycerolipids	861.774	53.82	No	POS	glycerolipids	triacylglycerols	TG(52:1)	M+H	-0.131041	0.0998678	0.173937	1.00015e+06	653307	736867	1.13989e+06	1.1782e+06	248104	794551	1.08846e+06	878810	1.31866e+06	1.1503e+06	997470	420525	1.11839e+06	1.11954e+06	1.20861e+06	891430	438735	885323	1.06073e+06	748874	1.0441e+06	982180	1.60858e+06	1.26477e+06	867991	998848	808003	942931	752708	849329	722538	810856	917926	983232	1.09012e+06	951937
3197	930.8479/53.61/glycerolipids	930.848	53.61	No	POS	glycerolipids	triacylglycerols	TG(56:3)	M+NH4	-0.0957733	0.111052	0.175517	1.11413e+07	4.31324e+06	1.24425e+07	1.18236e+07	1.11769e+07	6.13315e+06	9.58464e+06	1.25625e+07	9.55849e+06	1.00622e+07	9.29222e+06	6.33686e+06	1.3248e+07	1.75981e+07	8.49757e+06	1.19061e+07	5.74503e+06	8.40921e+06	7.34741e+06	1.07699e+07	1.00186e+07	9.96164e+06	2.65754e+07	1.80203e+07	1.25792e+07	9.16078e+06	6.79322e+06	3.32738e+06	6.46355e+06	1.30339e+07	6.28493e+06	5.96209e+06	9.34716e+06	1.49397e+07	9.91252e+06	1.50623e+07	1.39448e+07
3185	928.8298/53.94/glycerolipids	928.83	53.94	No	POS	glycerolipids	triacylglycerols	TG(56:4)	M+NH4	0.198	0.113393	0.177106	1.37806e+07	5.51514e+06	1.05602e+07	1.25628e+07	1.10976e+07	9.98473e+06	1.00808e+07	1.75105e+07	9.89191e+06	1.071e+07	2.42959e+07	1.1382e+07	1.1327e+07	7.0474e+07	1.5362e+07	1.27029e+07	7.53675e+06	7.66507e+06	7.2747e+06	1.09063e+07	1.0319e+07	2.04988e+07	4.76688e+07	1.96999e+07	1.50934e+07	9.34023e+06	1.22681e+07	6.93281e+06	1.16266e+07	1.632e+07	6.37451e+06	7.44973e+06	9.07715e+06	1.66333e+07	1.11208e+07	1.36657e+07	1.17941e+07
1882	820.7389/52.38/glycerolipids	820.739	52.38	No	POS	glycerolipids	triacylglycerols	TG(48:2)	M+NH4	0.141878	0.116969	0.178704	1.55122e+08	1.87297e+08	5.23404e+07	2.29968e+08	1.5274e+08	1.42377e+08	1.19962e+08	1.36317e+08	1.83614e+08	1.87733e+08	1.47668e+08	1.25905e+08	2.45928e+08	3.22574e+08	2.04262e+08	9.44501e+07	5.17666e+07	9.42113e+07	1.87733e+08	3.77107e+08	1.07277e+08	1.0555e+08	1.43061e+08	1.35555e+08	1.14651e+08	1.68815e+08	2.63637e+08	6.26299e+07	2.37089e+08	1.98751e+08	4.44568e+07	6.05967e+07	1.15197e+08	7.63227e+07	2.0388e+08	1.31967e+08	8.09777e+07
564	656.5954/46.33/glycerolipids	656.595	46.33	No	POS	glycerolipids	triacylglycerols	TG(36:0)	M+NH4	-0.100499	0.118179	0.180311	1.22567e+06	1.64059e+06	1.97204e+06	752075	1.96284e+06	2.82729e+06	1.45884e+06	1.80877e+06	1.77736e+06	1.61914e+06	1.40413e+06	1.12894e+06	1.92121e+06	1.28867e+06	2.01771e+06	626162	1.79159e+06	1.10651e+06	1.00146e+06	683834	1.55623e+06	1.10655e+06	1.15068e+06	1.19118e+06	1.13761e+06	1.25722e+06	1.34153e+06	2.51219e+06	1.61239e+06	1.14089e+06	2.11051e+06	1.43482e+06	1.4014e+06	1.91167e+06	1.63789e+06	2.17336e+06	1.81289e+06
2862	898.7852/52.1/glycerolipids	898.785	52.1	No	POS	glycerolipids	triacylglycerols	TG(54:5)	M+NH4	-0.242526	0.126895	0.181928	2.95958e+08	1.02054e+08	1.87661e+08	2.22043e+08	2.96619e+08	3.21352e+08	3.92199e+08	4.27983e+08	4.48982e+08	1.32026e+08	2.29968e+08	1.76058e+08	3.22709e+08	1.45152e+08	2.46179e+08	2.21338e+08	1.83778e+08	4.48678e+08	1.65608e+08	2.62642e+08	2.54991e+08	2.29584e+08	5.62047e+08	4.09208e+08	2.70976e+08	3.36349e+08	3.7805e+08	1.22133e+08	1.83696e+08	3.22709e+08	2.20865e+08	3.08884e+08	2.63389e+08	2.36964e+08	2.14693e+08	3.92852e+08	2.54614e+08
1532	796.739/53.48/glycerolipids	796.739	53.48	No	POS	glycerolipids	triacylglycerols	TG(46:0)	M+NH4	0.269384	0.128176	0.185187	2.79137e+07	4.74066e+07	5.28025e+06	3.38869e+07	2.22311e+07	1.2401e+07	8.21948e+06	9.34023e+06	2.29928e+07	3.57443e+07	2.02428e+07	1.65245e+07	4.0059e+07	3.45235e+07	2.68797e+07	1.81756e+07	3.85448e+06	4.65358e+06	4.66806e+07	4.33464e+07	6.73702e+06	1.632e+07	2.27279e+07	2.00094e+07	1.34268e+07	9.48938e+06	4.00869e+07	1.29304e+07	3.28082e+07	1.80226e+07	1.57145e+06	4.19873e+06	1.39331e+07	6.59973e+06	1.80911e+07	1.74507e+07	2.28236e+07
1238	773.663/52.56/glycerolipids	773.663	52.56	No	POS	glycerolipids	triacylglycerols	TG(44:0)	M+Na	0.536694	0.133389	0.195181	9.17386e+06	3.23396e+07	1.3676e+06	1.23319e+07	6.98668e+06	7.06514e+06	2.07899e+06	2.2934e+06	1.76261e+07	1.79266e+07	5.96784e+06	4.8008e+06	1.48715e+07	1.56746e+07	8.96196e+06	2.87809e+06	563742	3.38806e+06	2.50386e+07	1.0234e+07	1.73508e+06	2.66759e+06	3.44859e+06	4.59e+06	5.60492e+06	3.28155e+06	1.7941e+07	2.46381e+06	1.01833e+07	5.14497e+06	554704	1.14783e+06	3.81718e+06	1.97913e+06	5.25229e+06	4.70076e+06	7.44712e+06
3232	935.8037/54.59/glycerolipids	935.804	54.59	No	POS	glycerolipids	triacylglycerols	TG(56:3)	M+Na	-0.256477	0.133389	0.195181	1.29943e+07	4.22217e+06	5.0386e+06	6.6227e+06	5.18141e+06	4.27153e+06	6.91781e+06	9.25401e+06	8.09924e+06	5.79357e+06	1.58537e+07	8.49623e+06	7.00487e+06	1.25711e+07	9.81508e+06	8.04616e+06	5.67762e+06	1.34576e+07	5.92726e+06	8.26026e+06	5.20484e+06	7.30743e+06	2.76749e+07	1.12999e+07	8.66807e+06	5.79734e+06	9.24485e+06	4.51736e+06	5.17622e+06	9.14742e+06	4.10882e+06	4.7996e+06	5.25641e+06	6.94211e+06	9.18651e+06	8.60421e+06	6.48262e+06
2254	846.7545/52.59/glycerolipids	846.755	52.59	No	POS	glycerolipids	triacylglycerols	TG(50:3)	M+NH4	0.134196	0.133389	0.195181	1.38466e+08	1.03713e+08	5.69159e+07	1.22304e+08	9.76592e+07	7.19287e+07	9.27555e+07	1.38593e+08	8.31638e+07	1.36455e+08	1.8028e+08	1.13421e+08	1.13539e+08	2.45803e+08	1.47609e+08	1.0539e+08	5.37403e+07	5.40993e+07	1.15257e+08	1.40446e+08	7.36693e+07	1.23905e+08	1.47609e+08	1.44405e+08	8.67112e+07	7.86057e+07	1.38783e+08	4.7145e+07	1.4272e+08	1.15257e+08	3.61014e+07	5.40035e+07	8.87007e+07	7.84567e+07	8.72462e+07	9.30911e+07	5.88972e+07
2379	857.7472/52.25/glycerolipids	857.747	52.25	No	POS	glycerolipids	triacylglycerols	TG(52:3)	M+H	-0.166802	0.135991	0.202023		3.85903e+06		1.59494e+06	2.73119e+06	2.11824e+06	1.74647e+06	3.12638e+06	912911	2.26643e+06	1.92434e+06	1.85767e+06	2.22025e+06	2.0767e+06	3.00229e+06	167294	1.30181e+06	1.83944e+06	4.12528e+06	2.45492e+06	1.69006e+06	2.40508e+06	2.68737e+06	1.14885e+06	2.15331e+06	2.00135e+06	247189	1.34604e+06	3.04832e+06	1.68971e+06	1.7896e+06	196868	2.42609e+06	1.65157e+06	1.40632e+06	2.67905e+06	1.99674e+06
1881	820.7389/52.15/glycerolipids	820.739	52.15	No	POS	glycerolipids	triacylglycerols	TG(48:2)	M+NH4	0.232441	0.136029	0.205496	1.44966e+08	2.53856e+08	5.07565e+07	1.8028e+08	1.72507e+08	1.44592e+08	5.00606e+07	7.64922e+07	7.2184e+07	2.29584e+08	1.8795e+08	1.36317e+08	1.61779e+08	2.14777e+08	1.98967e+08	1.15076e+08	5.51939e+07	2.56378e+07	1.98751e+08	1.54924e+08	5.08933e+07	1.04089e+08	5.89824e+07	1.3126e+08	9.40315e+07	6.09535e+07	1.43004e+08	5.69531e+07	2.09424e+08	9.01497e+07		4.32572e+07	1.23848e+08	6.7785e+07	7.75748e+07	1.08754e+08	9.61482e+07
770	712.645/50.48/glycerolipids	712.645	50.48	No	POS	glycerolipids	triacylglycerols	TG(40:0)	M+NH4	1.25611	0.136049	0.23266	5.84303e+06	8.56335e+07	262134	4.03182e+06	3.41885e+06	3.33895e+06	510969	1.6956e+06	2.22698e+07	1.66204e+07	3.0263e+06	955236	1.3185e+07	1.65356e+07	5.4792e+06	330996	214405	2.14218e+06	3.30981e+07	3.49851e+06	577117	357260	918669	1.66548e+06	1.60226e+06	531618	1.43544e+07	535686	3.57369e+06	2.35899e+06	421496	339155	662668	610004	1.8464e+06	962841	3.34344e+06
1595	801.6942/53.48/glycerolipids	801.694	53.48	No	POS	glycerolipids	triacylglycerols	TG(46:0)	M+Na	0.248871	0.138746	0.236426	1.49506e+07	3.16854e+07	3.75577e+06	2.19478e+07	1.3248e+07	9.21933e+06	5.99679e+06	4.83259e+06	1.69123e+07	1.84689e+07	1.02453e+07	1.28529e+07	2.29462e+07	1.52673e+07	1.56414e+07	1.28987e+07	3.07784e+06	4.13304e+06	2.83293e+07	2.15859e+07	4.61264e+06	8.51019e+06	1.00767e+07	1.11842e+07	1.1322e+07	7.62646e+06	2.56279e+07	1.071e+07	1.95362e+07	1.15732e+07	964253	3.41395e+06	9.52719e+06	4.54565e+06	1.2382e+07	1.21491e+07	1.54119e+07
1977	827.7098/53.18/glycerolipids	827.71	53.18	No	POS	glycerolipids	triacylglycerols	TG(48:1)	M+Na	0.128585	0.138746	0.236426	7.43041e+07	1.14894e+08	3.87466e+07	9.78408e+07	8.87589e+07	7.40227e+07	4.44876e+07	4.19941e+07	6.46784e+07	9.76592e+07	6.11752e+07	7.86057e+07	7.2438e+07	8.09221e+07	9.32916e+07	8.08108e+07	4.09754e+07	2.30925e+07	9.61482e+07	7.83572e+07	4.47493e+07	5.479e+07	4.72124e+07	6.1221e+07	6.3746e+07	5.47337e+07	8.88171e+07	5.88972e+07	9.58909e+07	5.63619e+07	2.68757e+07	4.59556e+07	6.715e+07	4.87411e+07	6.79103e+07	6.95928e+07	6.79937e+07
1163	768.7077/52.55/glycerolipids	768.708	52.55	No	POS	glycerolipids	triacylglycerols	TG(44:0)	M+NH4	0.567472	0.144247	0.238322	2.05408e+07	9.57618e+07	2.98354e+06	2.62966e+07	1.51467e+07	1.34268e+07	4.65709e+06	6.41506e+06	3.56248e+07	4.39019e+07	1.55286e+07	9.21874e+06	3.64951e+07	4.35205e+07	2.19326e+07	6.31862e+06	1.62106e+06	5.38129e+06	6.71959e+07	2.90314e+07	3.8156e+06	7.00487e+06	1.01568e+07	1.2319e+07	8.71881e+06	5.68163e+06	3.91095e+07	4.9427e+06	2.52615e+07	1.05319e+07	1.27013e+06	2.46022e+06	7.82475e+06	4.50843e+06	1.04171e+07	1.0596e+07	1.46684e+07
2964	907.7718/53.6/glycerolipids	907.772	53.6	No	POS	glycerolipids	triacylglycerols	TG(54:3)	M+Na	-0.0630625	0.145645	0.244059	1.47252e+08	7.21331e+07	1.31967e+08	1.43117e+08	1.8004e+08	1.6091e+08	1.31673e+08	1.47371e+08	1.57888e+08	1.5274e+08	1.41036e+08	1.49996e+08	1.3872e+08	1.18436e+08	1.43061e+08	1.75978e+08	1.23734e+08	1.13125e+08	1.32026e+08	1.13125e+08	1.26259e+08	1.32026e+08	1.50277e+08	1.57326e+08	2.03112e+08	1.6543e+08	1.23962e+08	1.23905e+08	9.74162e+07	1.58237e+08	1.31615e+08	1.46892e+08	1.40801e+08	1.61346e+08	1.61606e+08	1.76138e+08	1.58237e+08
654	684.6132/48.91/glycerolipids	684.613	48.91	No	POS	glycerolipids	triacylglycerols	TG(38:0)	M+NH4	1.44563	0.158637	0.259716	1.29369e+06	3.56001e+07	617318	877163	558223	546423	421357	247438	9.11085e+06	6.1945e+06	520243	247438	4.14117e+06	6.44659e+06	1.17359e+06	214405	545228	910936	9.50413e+06	331507	494815	262053	337715	297526	325072	389839	3.61628e+06	281888	496132	666165	239836	318891	230036	527198	39157.3	510128	460352
796	717.6004/50.48/glycerolipids	717.6	50.48	No	POS	glycerolipids	triacylglycerols	TG(40:0)	M+Na	0.941953	0.161512	0.26371	5.42147e+06	4.60742e+07		3.68285e+06	3.54272e+06	3.25173e+06	70751.2	1.00615e+06	2.06236e+07	1.55571e+07	2.83206e+06	952547	1.24525e+07	1.47883e+07	4.8281e+06			1.79471e+06	2.43901e+07	2.66322e+06	53620.4		196084	1.26384e+06	1.29574e+06	222231	1.31958e+07		3.21471e+06	2.58953e+06			239344	289959	1.72875e+06	625757	3.41303e+06
2225	844.7388/52.02/glycerolipids	844.739	52.02	No	POS	glycerolipids	triacylglycerols	TG(50:4)	M+NH4	0.13425	0.161624	0.267735	3.19416e+07	3.6125e+07	9.16739e+06	2.3375e+07	1.89653e+07	2.20846e+07	1.72665e+07	2.60368e+07	2.18274e+07	2.56049e+07	3.25477e+07	2.51415e+07	1.76104e+07	3.72592e+07	2.85248e+07	3.01092e+07	8.61482e+06	3.31723e+07	3.09842e+07	3.43837e+07	1.79711e+07	1.91445e+07	1.72143e+07	2.56942e+07	2.13357e+07	1.57907e+07	1.84799e+07	1.28755e+07	3.30109e+07	1.59747e+07	7.16152e+06	1.03896e+07	2.14803e+07	1.36275e+07	2.19852e+07	2.53177e+07	1.0466e+07
2550	870.7544/51.6/glycerolipids	870.754	51.6	No	POS	glycerolipids	triacylglycerols	TG(52:5)	M+NH4	-0.206952	0.166173	0.267735	2.03689e+08	1.2562e+08	1.92903e+08	3.11027e+08	3.36651e+08	3.35134e+08	2.36839e+08	5.26341e+08	3.9233e+08	1.04089e+08	3.51237e+08	1.23791e+08	2.83383e+08	1.08754e+08	4.11428e+08	1.52546e+08	2.03785e+08	3.09381e+08	1.16856e+08	3.09381e+08	2.29968e+08	2.7213e+08	4.28493e+08	3.76394e+08	2.62266e+08	3.22439e+08	3.107e+08	7.2438e+07	1.79719e+08	3.50806e+08	1.87224e+08	2.94961e+08	3.365e+08	2.45299e+08	2.719e+08	4.10986e+08	2.45928e+08
2966	907.7718/54.28/glycerolipids	907.772	54.28	No	POS	glycerolipids	triacylglycerols	TG(54:3)	M+Na	0.264526	0.167708	0.349551	8.06152e+06	3.29263e+06	7.26839e+06	6.75225e+06	4.63051e+06	3.13236e+06	7.12982e+06	1.25223e+07	5.44008e+06	7.14405e+06	1.39783e+07	7.67495e+06	5.74546e+06	3.49837e+07	1.05486e+07	7.51616e+06	4.04309e+06	6.58935e+06	6.78769e+06	7.4468e+06	4.87884e+06	1.10976e+07	1.91697e+07	1.14045e+07	8.31178e+06	5.33344e+06	6.72912e+06	3.54272e+06	7.15939e+06	1.00952e+07	5.6978e+06	4.03455e+06	4.48771e+06	7.48177e+06	6.36778e+06	6.57072e+06	5.43772e+06
2921	903.7402/52.66/glycerolipids	903.74	52.66	No	POS	glycerolipids	triacylglycerols	TG(54:5)	M+Na	0.0389924	0.167708	0.349551	1.03839e+08	1.08428e+08	7.14229e+07	8.11442e+07	8.21564e+07	8.16056e+07	7.42105e+07	8.20467e+07	6.31911e+07	7.54949e+07	7.78259e+07	8.86424e+07	5.23715e+07	6.48172e+07	7.15678e+07	1.13362e+08	7.75244e+07	5.50468e+07	8.21564e+07	6.38764e+07	6.97526e+07	7.44907e+07	6.19227e+07	6.74426e+07	8.04191e+07	7.43975e+07	8.22112e+07	1.11936e+08	9.28899e+07	7.66048e+07	5.21533e+07	7.40227e+07	8.34232e+07	9.88898e+07	1.25905e+08	6.33689e+07	7.14713e+07
3205	931.7721/53.48/glycerolipids	931.772	53.48	No	POS	glycerolipids	triacylglycerols	TG(56:5)	M+Na	-0.12138	0.170804	0.360975	3.99472e+07	2.5076e+07	2.84717e+07	2.22766e+07	4.76035e+07	3.75874e+07	2.80469e+07	3.93375e+07	4.3405e+07	2.60741e+07	4.04714e+07	1.51898e+07	1.49334e+07	2.55818e+07	1.52361e+07	4.91941e+07	4.06383e+07	4.37195e+07	2.47389e+07	2.49093e+07	4.67826e+07	3.1398e+07	3.33756e+07	2.63199e+07	3.40638e+07	5.02061e+07	3.20469e+07	5.58255e+07	3.59102e+07	2.56049e+07	2.32279e+07	4.72722e+07	2.87943e+07	5.4164e+07	6.17342e+07	2.97309e+07	3.333e+07
3198	930.8479/54.42/glycerolipids	930.848	54.42	No	POS	glycerolipids	triacylglycerols	TG(56:3)	M+NH4	-0.0204373	0.173937	0.360975	1.13662e+07	4.77258e+06	6.60357e+06	7.53057e+06	1.28217e+07	5.44245e+06	4.33038e+06	8.66987e+06	1.17485e+07	1.06738e+07	1.00843e+07	5.83887e+06	1.9689e+07	2.18872e+07	1.20825e+07	1.27926e+07	4.99495e+06	3.05063e+06	1.24976e+07	9.27822e+06	7.53057e+06	1.25383e+07	2.97984e+07	2.22629e+07	2.14533e+07	6.10063e+06	6.10051e+06	3.76513e+06	4.15193e+06	1.03298e+07	4.05407e+06	4.98827e+06	7.59107e+06	1.21085e+07	6.21572e+06	1.20567e+07	1.17507e+07
2965	907.7718/53.92/glycerolipids	907.772	53.92	No	POS	glycerolipids	triacylglycerols	TG(54:3)	M+Na	0.0188717	0.175517	0.367889	4.49279e+07	2.01129e+07	3.28663e+07	4.21369e+07	4.0059e+07	4.43635e+07	4.74066e+07	5.74891e+07	5.67669e+07	3.38232e+07	4.01426e+07	3.51914e+07	4.20513e+07	5.63255e+07	4.50979e+07	4.23307e+07	2.9315e+07	6.77012e+07	3.38232e+07	4.64434e+07	3.04373e+07	3.81962e+07	6.89252e+07	5.76918e+07	5.91779e+07	4.16792e+07	4.76362e+07	2.73024e+07	3.06984e+07	4.76035e+07	4.83134e+07	4.11257e+07	3.57207e+07	4.3025e+07	4.80023e+07	4.46333e+07	3.38232e+07
919	740.6762/51.61/glycerolipids	740.676	51.61	No	POS	glycerolipids	triacylglycerols	TG(42:0)	M+NH4	0.883231	0.177106	0.377176	1.12608e+07	1.10122e+08	1.14118e+06	1.19167e+07	8.21075e+06	8.41471e+06	1.70133e+06	3.36722e+06	3.29911e+07	3.28862e+07	8.80783e+06	3.57912e+06	2.50386e+07	3.28663e+07	1.11963e+07	1.93415e+06	510464	3.66441e+06	5.479e+07	1.10752e+07	1.4282e+06	1.9545e+06	3.03351e+06	4.84025e+06	4.38526e+06	2.0461e+06	2.44043e+07	1.64587e+06	1.11413e+07	5.6661e+06	485303	898554	2.73315e+06	1.89164e+06	4.58478e+06	3.9441e+06	7.42375e+06
833	723.6401/49.2/glycerolipids	723.64	49.2	No	POS	glycerolipids	triacylglycerols	TG(42:0)	M+H	0.248939	0.178704	0.377176	3.58579e+06	345384	478409	2.39938e+06	289499	282926	390388	296371	230400	2.78006e+06	2.16114e+06	3.82149e+06	330615	2.45305e+06	872497	1.13753e+06	1.3566e+06	5.10538e+06	323985	1.81031e+06	413117	839599	289316	231132	5.67264e+06	420802	268854	2.07541e+06	455119	1.85016e+06	4.51919e+06	304684	2.18372e+06	432454	865503	351198	247272
2986	909.7785/51.86/glycerolipids	909.779	51.86	No	POS	glycerolipids	triacylglycerols	TG(56:5)	M+H	-0.1866	0.178704	0.377176	1.89075e+06	5.06566e+06	1.85112e+06	1.94906e+06	3.93256e+06	3.78312e+06	1.61817e+06	6.27982e+06	5.33251e+06	2.02532e+06	3.6425e+06	432002	1.88188e+06	810856	2.13183e+06	2.46482e+06	2.75014e+06	2.13889e+06	5.42643e+06	2.77075e+06	2.61387e+06	2.7218e+06	1.69069e+06	1.25073e+06	584656	2.67178e+06	4.17942e+06	4.14941e+06	9.17386e+06	1.59e+06	892382	2.13921e+06	3.53268e+06	2.18529e+06	2.50756e+06	1.85958e+06	3.02349e+06
2028	831.728/54.52/glycerolipids	831.728	54.52	No	POS	glycerolipids	triacylglycerols	TG(50:2)	M+H	0.0573381	0.180311	0.381846	3.50126e+06	3.73993e+06	1.32784e+06	4.72632e+06	4.04564e+06	1.56353e+06	1.88167e+06	1.80329e+06	2.078e+06	2.19528e+06	2.72972e+06	3.14402e+06	4.72446e+06	1.19839e+06	2.53245e+06	4.92784e+06	2.22834e+06	1.14098e+06	3.97258e+06	3.45287e+06	1.74006e+06	3.57876e+06	2.67286e+06	3.8954e+06	3.3492e+06	2.81969e+06	3.56981e+06	4.765e+06	2.92796e+06	4.29166e+06	638255	1.4792e+06	2.1769e+06	1.67866e+06	3.3275e+06	4.25371e+06	4.50861e+06
2912	902.8171/53.87/glycerolipids	902.817	53.87	No	POS	glycerolipids	triacylglycerols	TG(54:3)	M+NH4	0.0392506	0.181928	0.405444	1.75898e+08	8.44221e+07	1.11885e+08	1.93329e+08	1.65608e+08	1.40268e+08	1.5499e+08	2.09631e+08	2.09321e+08	1.65608e+08	1.6918e+08	1.4509e+08	1.76218e+08	2.54488e+08	1.72665e+08	1.47312e+08	1.02252e+08	1.54924e+08	1.45213e+08	2.09113e+08	1.09014e+08	1.55384e+08	2.7236e+08	1.97337e+08	1.42377e+08	1.49996e+08	2.04167e+08	7.76754e+07	1.27992e+08	1.76218e+08	1.21731e+08	1.1143e+08	1.31967e+08	1.65163e+08	1.31908e+08	1.83941e+08	1.26047e+08
2911	902.8171/53.6/glycerolipids	902.817	53.6	No	POS	glycerolipids	triacylglycerols	TG(54:3)	M+NH4	-0.113965	0.185187	0.410208	3.64382e+08	1.40505e+08	2.21574e+08	2.97113e+08	4.28238e+08	2.81896e+08	2.45173e+08	3.10206e+08	3.50085e+08	4.11134e+08	3.23113e+08	2.45677e+08	3.50806e+08	3.10371e+08	3.51094e+08	3.92591e+08	1.58028e+08	1.31615e+08	2.63513e+08	2.71324e+08	2.72474e+08	3.36651e+08	4.50042e+08	4.98556e+08	3.6356e+08	2.96289e+08	2.46054e+08	2.04072e+08	1.87443e+08	3.36651e+08	2.28682e+08	2.20509e+08	2.83235e+08	3.35895e+08	2.54362e+08	3.64791e+08	3.36651e+08
2003	829.7256/54.52/glycerolipids	829.726	54.52	No	POS	glycerolipids	triacylglycerols	TG(48:0)	M+Na	0.0674841	0.190144	0.422174	2.16278e+07	2.1056e+07	8.0368e+06	2.76933e+07	2.36929e+07	9.75356e+06	1.18789e+07	1.09513e+07	1.325e+07	1.26275e+07	1.53116e+07	1.81911e+07	2.81579e+07	6.99933e+06	1.46934e+07	3.09228e+07	1.49631e+07	6.29924e+06	2.382e+07	1.9497e+07	1.10415e+07	2.14948e+07	1.5362e+07	2.27338e+07	2.05557e+07	1.78133e+07	2.13949e+07	2.95771e+07	1.72166e+07	2.69912e+07	2.97309e+06	8.90829e+06	1.3811e+07	1.09653e+07	2.20916e+07	2.51587e+07	2.65401e+07
965	745.6316/51.62/glycerolipids	745.632	51.62	No	POS	glycerolipids	triacylglycerols	TG(42:0)	M+Na	0.743568	0.190144	0.422174	6.31384e+06	4.18817e+07	870529	7.66084e+06	5.19242e+06	5.57969e+06	932753	1.43072e+06	1.76984e+07	2.02965e+07	4.59385e+06	2.69099e+06	1.4171e+07	1.87817e+07	5.77725e+06	1.13964e+06	262297	2.47962e+06	2.6694e+07	5.93547e+06	866963	938623	1.10593e+06	2.42209e+06	3.42581e+06	1.50489e+06	1.37779e+07	1.36338e+06	5.9623e+06	3.51525e+06	154470	555245	1.46736e+06	1.25831e+06	3.16681e+06	1.97798e+06	5.26106e+06
2365	855.7407/49.64/glycerolipids	855.741	49.64	No	POS	glycerolipids	triacylglycerols	TG(52:4)	M+H	0.478509	0.190144	0.422174	1.9939e+07	1.28852e+06	847888	3.94655e+07	1.27588e+06	1.15678e+06	1.5635e+06	1.27458e+06	1.54406e+06	5.43252e+07	7.06275e+06	4.19941e+07	4.25738e+06	4.5013e+07	2.55097e+06	8.82043e+06	4.49865e+06	1.95865e+07	1.65071e+06	5.1622e+07	774220	3.2002e+06	2.75318e+06	2.3363e+06	9.24857e+07	1.12702e+06	1.73655e+06	3.59125e+06	1.18798e+06	2.11435e+07	4.9064e+07	1.30464e+06	6.29831e+06	1.12585e+06	1.1563e+06	1.1913e+06	989944
2836	896.7695/51.41/glycerolipids	896.769	51.41	No	POS	glycerolipids	triacylglycerols	TG(54:6)	M+NH4	-0.204791	0.195181	0.436629	1.36179e+08	6.31465e+07	1.04027e+08	9.93931e+07	1.3872e+08	1.75416e+08	2.71439e+08	3.22439e+08	3.09712e+08	4.46624e+07	9.93931e+07	6.40927e+07	1.84022e+08	4.75708e+07	1.50277e+08	1.103e+08	9.2957e+07	2.71324e+08	5.88972e+07	1.44779e+08	1.20532e+08	8.21564e+07	5.26908e+08	3.34676e+08	1.40268e+08	1.72349e+08	2.29712e+08	5.82107e+07	1.02186e+08	1.72507e+08	9.26881e+07	2.03112e+08	1.72428e+08	1.00475e+08	1.1838e+08	2.63389e+08	1.45213e+08
2944	905.756/52.83/glycerolipids	905.756	52.83	No	POS	glycerolipids	triacylglycerols	TG(54:4)	M+Na	-0.0690012	0.202023	0.448741	1.23677e+08	5.50836e+07	1.34061e+08	1.28473e+08	1.55384e+08	1.64716e+08	1.68521e+08	1.58098e+08	1.8737e+08	1.00792e+08	1.04277e+08	1.33998e+08	1.32026e+08	9.30911e+07	1.22247e+08	1.42777e+08	1.40683e+08	2.03401e+08	1.04089e+08	1.16482e+08	1.24076e+08	1.13539e+08	1.61952e+08	1.54528e+08	1.97665e+08	1.92797e+08	1.36524e+08	1.0555e+08	1.00539e+08	1.5274e+08	1.49644e+08	1.64716e+08	1.36386e+08	1.44904e+08	1.5261e+08	1.7996e+08	1.34124e+08
3190	929.7564/52.54/glycerolipids	929.756	52.54	No	POS	glycerolipids	triacylglycerols	TG(56:6)	M+Na	-0.0546444	0.202023	0.448741	8.45311e+07	6.85487e+07	8.46941e+07	6.64925e+07	9.46285e+07	1.08165e+08	1.18155e+08	1.03964e+08	9.12912e+07	4.0059e+07	5.90249e+07	4.57935e+07	5.58255e+07	5.07565e+07	4.98375e+07	7.75244e+07	1.13362e+08	1.35972e+08	5.96107e+07	5.36137e+07	8.75782e+07	7.0525e+07	7.67172e+07	6.987e+07	7.00128e+07	1.00665e+08	6.48864e+07	1.02449e+08	7.7474e+07	6.96328e+07	5.72964e+07	9.70498e+07	8.59107e+07	1.03776e+08	1.20216e+08	7.34449e+07	7.98093e+07
2344	853.7252/53.23/glycerolipids	853.725	53.23	No	POS	glycerolipids	triacylglycerols	TG(50:2)	M+Na	0.0461686	0.205496	0.453599	1.31791e+08	8.69792e+07	9.45691e+07	1.72743e+08	1.28268e+08	1.31437e+08	1.75738e+08	1.68815e+08	1.55056e+08	1.20343e+08	1.00981e+08	1.16749e+08	1.15257e+08	1.20279e+08	1.24019e+08	1.55187e+08	1.42777e+08	1.21731e+08	1.22133e+08	1.75657e+08	1.13716e+08	1.07098e+08	1.58377e+08	1.3789e+08	1.57537e+08	1.40742e+08	1.61865e+08	9.61482e+07	1.25763e+08	1.32026e+08	8.835e+07	1.40268e+08	1.16803e+08	1.05283e+08	1.47371e+08	1.16803e+08	9.46285e+07
3184	928.8298/53.54/glycerolipids	928.83	53.54	No	POS	glycerolipids	triacylglycerols	TG(56:4)	M+NH4	0.00303967	0.210773	0.468214	3.86662e+07	1.49958e+07	2.91593e+07	2.85424e+07	3.47779e+07	2.77873e+07	5.16582e+07	5.18026e+07	4.1908e+07	2.71497e+07	4.1145e+07	2.13469e+07	3.40511e+07	6.17814e+07	3.18548e+07	3.61931e+07	2.35193e+07	2.24754e+07	2.02028e+07	2.98097e+07	3.27504e+07	4.39019e+07	9.47471e+07	5.19412e+07	3.67767e+07	5.52306e+07	2.46275e+07	1.94993e+07	2.35042e+07	3.97134e+07	2.03969e+07	2.13357e+07	2.99439e+07	3.92603e+07	3.17684e+07	4.13775e+07	3.64951e+07
2920	903.7402/52.1/glycerolipids	903.74	52.1	No	POS	glycerolipids	triacylglycerols	TG(54:5)	M+Na	-0.1112	0.219742	0.468214	8.85256e+07	2.96368e+07	8.59107e+07	7.78259e+07	9.92049e+07	1.09884e+08	1.33746e+08	1.20216e+08	1.42663e+08	4.10603e+07	6.89721e+07	7.0423e+07	8.87589e+07	4.38764e+07	8.75119e+07	8.9965e+07	8.9965e+07	1.87224e+08	5.23715e+07	7.31064e+07	9.03338e+07	6.48519e+07	1.52869e+08	1.19514e+08	1.35764e+08	1.2813e+08	1.30169e+08	4.84999e+07	6.32356e+07	1.08819e+08	1.01988e+08	1.35764e+08	9.15443e+07	9.28227e+07	9.30241e+07	1.28199e+08	8.21564e+07
3216	933.7832/53.15/glycerolipids	933.783	53.15	No	POS	glycerolipids	triacylglycerols	TG(56:4)	M+Na	-0.0466073	0.23266	0.485317	2.59654e+06	1.78351e+06	3.13625e+06	2.06859e+06	2.26299e+06	2.49254e+06	2.40226e+06	3.45514e+06	1.97588e+06	1.80712e+06	3.21215e+06	2.31856e+06	1.572e+06	4.05057e+06	1.96106e+06	3.41611e+06	2.17937e+06	1.63628e+06	1.4829e+06	1.39593e+06	2.52726e+06	3.18951e+06	4.53556e+06	2.73479e+06	3.22554e+06	2.6956e+06	1.56627e+06	1.74231e+06	2.3874e+06	2.7699e+06	2.02918e+06	2.31205e+06	2.19645e+06	3.84779e+06	3.16142e+06	2.51393e+06	2.55815e+06
3218	933.7875/53.95/glycerolipids	933.788	53.95	No	POS	glycerolipids	triacylglycerols	TG(56:4)	M+Na	0.453897	0.23266	0.485317	4.8918e+06	1.92111e+06	4.7501e+06	3.74778e+06	3.12651e+06	4.13084e+06	2.83266e+06	5.26446e+06	3.59599e+06	3.39717e+06	8.15237e+06	3.19494e+06	3.20989e+06	6.715e+07	5.21158e+06	4.62831e+06	2.53579e+06	4.69743e+06	2.20452e+06	2.73619e+06	3.45742e+06	6.59265e+06	1.49556e+07	5.29886e+06	5.90806e+06	2.98126e+06	3.49112e+06	3.72525e+06	4.11944e+06	5.62572e+06	3.272e+06	2.53266e+06	3.03545e+06	5.74907e+06	3.68067e+06	4.12178e+06	3.94755e+06
2290	849.694/51.48/glycerolipids	849.694	51.48	No	POS	glycerolipids	triacylglycerols	TG(50:4)	M+Na	-0.113551	0.234539	0.487764	1.08558e+08	6.15448e+07	3.09638e+07	5.14408e+07	5.69531e+07	4.68056e+07	6.00668e+07	6.25378e+07	6.94322e+07	1.13539e+08	6.49555e+07	1.15136e+08	9.61482e+07	1.34061e+08	1.61952e+08	6.86903e+07	3.24092e+07	5.79277e+07	6.96328e+07	4.44568e+07	3.23134e+07	5.33257e+07	5.38977e+07	1.09705e+08	1.29581e+08	6.54643e+07	4.88995e+07	5.63619e+07	6.86431e+07	5.13256e+07	2.25883e+07	8.42035e+07	4.38764e+07	3.66313e+07	4.97004e+07	6.7952e+07	7.76754e+07
3030	913.8039/51.6/glycerolipids	913.804	51.6	No	POS	glycerolipids	triacylglycerols	TG(56:3)	M+H	-0.135082	0.236426	1	4.59586e+06	2.37529e+06	2.62073e+06	4.16953e+06	4.45675e+06	4.11472e+06	3.2001e+06	6.02634e+06	4.31677e+06	2.42461e+06	1.77354e+06	3.85052e+06	3.33845e+06	2.25463e+06	4.9156e+06	5.22413e+06	3.56471e+06	4.07962e+06	2.13413e+06	3.32464e+06	3.36951e+06	3.55594e+06	5.08952e+06	5.41864e+06	5.14864e+06	4.8893e+06	3.53886e+06	2.2315e+06	4.31182e+06	4.56474e+06	1.72745e+06	4.09177e+06	4.51361e+06	3.1587e+06	4.02248e+06	6.74857e+06	3.59125e+06
1915	822.7546/53.18/glycerolipids	822.755	53.18	No	POS	glycerolipids	triacylglycerols	TG(48:1)	M+NH4	0.0973293	0.238322	1	2.63016e+08	4.76416e+08	1.16803e+08	3.37103e+08	2.63513e+08	1.87005e+08	1.08428e+08	1.31908e+08	1.52416e+08	3.50806e+08	2.10146e+08	2.29327e+08	2.54614e+08	3.77815e+08	2.83679e+08	2.09528e+08	8.19918e+07	4.44568e+07	3.10535e+08	3.21761e+08	9.63405e+07	1.72507e+08	1.72665e+08	2.20152e+08	1.52089e+08	1.22018e+08	3.5095e+08	1.30116e+08	3.36046e+08	1.55384e+08	5.10553e+07	8.16056e+07	1.83941e+08	1.18212e+08	1.7988e+08	1.98643e+08	1.87733e+08
2578	872.77/52.87/glycerolipids	872.77	52.87	No	POS	glycerolipids	triacylglycerols	TG(52:4)	M+NH4	0.0508811	0.240226	1	5.87263e+07	4.22391e+07	7.44441e+07	4.93881e+07	6.79937e+07	3.40638e+07	3.36863e+07	1.87588e+08	3.63861e+07	4.35492e+07	9.78408e+07	3.62143e+07	9.76592e+07	4.42365e+07	6.4921e+07	5.51939e+07	4.61625e+07	7.41636e+07	5.02785e+07	6.52557e+07	5.39291e+07	8.09777e+07	6.72877e+07	9.53078e+07	7.29364e+07	1.20216e+08	8.48025e+07	2.65401e+07	5.37087e+07	1.16856e+08	8.97179e+07	3.67767e+07	4.58232e+07	4.45168e+07	4.46042e+07	5.07565e+07	4.03911e+07
1942	824.7704/54.52/glycerolipids	824.77	54.52	No	POS	glycerolipids	triacylglycerols	TG(48:0)	M+NH4	-0.00489954	0.244059	1	1.75611e+07	1.67668e+07	3.70889e+06	2.38642e+07	1.78388e+07	6.14776e+06	7.47472e+06	7.62646e+06	9.49759e+06	1.07971e+07	1.30626e+07	1.34019e+07	2.51781e+07	7.82475e+06	1.1908e+07	2.44624e+07	8.43672e+06	3.44648e+06	1.91445e+07	1.97864e+07	6.75225e+06	1.9689e+07	1.55782e+07	1.93248e+07	1.30357e+07	1.04514e+07	1.67063e+07	1.93173e+07	1.35376e+07	2.12625e+07	1.95267e+06	5.35677e+06	9.82461e+06	7.43682e+06	1.55973e+07	1.86933e+07	2.19022e+07
2897	901.7245/51.41/glycerolipids	901.725	51.41	No	POS	glycerolipids	triacylglycerols	TG(54:6)	M+Na	-0.113359	0.24987	1	7.22349e+07	2.26032e+07	6.95928e+07	5.48743e+07	7.2438e+07	7.82074e+07	1.42606e+08	1.25905e+08	1.31732e+08	2.08019e+07	4.7246e+07	4.53766e+07	7.44907e+07	1.74507e+07	6.89252e+07	6.78686e+07	7.64357e+07	1.33682e+08	2.16836e+07	5.40993e+07	7.88528e+07	4.7145e+07	2.46179e+08	1.75173e+08	1.0346e+08	1.10359e+08	1.05603e+08	3.72813e+07	4.83935e+07	9.46285e+07	7.51292e+07	1.33492e+08	7.0474e+07	7.32195e+07	7.33886e+07	1.04027e+08	7.44907e+07
2892	900.8012/53.38/glycerolipids	900.801	53.38	No	POS	glycerolipids	triacylglycerols	TG(54:4)	M+NH4	0.0833127	0.259716	1	4.87676e+07	2.24902e+07	3.0761e+07	3.48409e+07	3.09842e+07	1.90125e+07	2.78717e+07	5.81301e+07	1.96155e+07	3.67471e+07	7.06776e+07	3.67003e+07	2.69912e+07	1.04027e+08	3.1025e+07	4.79675e+07	2.01579e+07	1.23299e+07	2.42366e+07	3.34077e+07	2.73587e+07	5.58255e+07	7.88035e+07	4.98168e+07	2.95674e+07	2.63668e+07	2.80099e+07	1.66942e+07	3.89804e+07	4.66806e+07	1.65357e+07	1.95472e+07	2.66759e+07	4.3405e+07	4.31142e+07	2.68321e+07	2.64e+07
2308	850.7858/54.1/glycerolipids	850.786	54.1	No	POS	glycerolipids	triacylglycerols	TG(50:1)	M+NH4	0.0735484	0.259716	1	5.26057e+08	3.64109e+08	1.72428e+08	8.01455e+08	4.11134e+08	3.4936e+08	2.53856e+08	2.63265e+08	2.45299e+08	8.00336e+08	2.97113e+08	3.36349e+08	4.28238e+08	5.00159e+08	5.62047e+08	5.61195e+08	2.29198e+08	1.14834e+08	3.92982e+08	6.13008e+08	2.10146e+08	3.64927e+08	4.7786e+08	6.81619e+08	4.26956e+08	2.29327e+08	5.61877e+08	3.36651e+08	4.10544e+08	2.83383e+08	9.87633e+07	1.71714e+08	3.22574e+08	2.95792e+08	3.64655e+08	5.00159e+08	4.4974e+08
2657	881.756/53.81/glycerolipids	881.756	53.81	No	POS	glycerolipids	triacylglycerols	TG(52:2)	M+Na	-0.00522638	0.26371	1	2.8279e+08	2.09217e+08	2.09734e+08	2.83826e+08	3.22709e+08	2.62266e+08	2.14355e+08	2.37338e+08	2.82641e+08	2.83383e+08	2.63884e+08	2.54362e+08	2.29584e+08	2.63389e+08	2.2984e+08	2.96124e+08	2.6314e+08	1.75657e+08	2.54614e+08	2.28682e+08	1.8795e+08	2.37586e+08	1.802e+08	2.6189e+08	3.4936e+08	2.83087e+08	2.72245e+08	2.54614e+08	2.63016e+08	2.37586e+08	2.62642e+08	2.36338e+08	2.29455e+08	2.62891e+08	3.50518e+08	2.72015e+08	2.63513e+08
2638	879.7403/53.01/glycerolipids	879.74	53.01	No	POS	glycerolipids	triacylglycerols	TG(52:3)	M+Na	-0.0293162	0.267735	1	2.7167e+08	2.36839e+08	4.28111e+08	2.46304e+08	3.10535e+08	3.08884e+08	4.27471e+08	4.49438e+08	3.35895e+08	3.36651e+08	2.83826e+08	4.10839e+08	3.64927e+08	2.83235e+08	2.54866e+08	2.71785e+08	4.27855e+08	3.49796e+08	2.04072e+08	2.53729e+08	3.78284e+08	2.83383e+08	2.04262e+08	3.63148e+08	5.25201e+08	5.00026e+08	2.83531e+08	3.22709e+08	2.95958e+08	2.96619e+08	4.48678e+08	3.21352e+08	2.54488e+08	3.22032e+08	4.49438e+08	3.365e+08	3.10535e+08
2319	851.7096/52.2/glycerolipids	851.71	52.2	No	POS	glycerolipids	triacylglycerols	TG(50:3)	M+Na	-0.0362145	0.267735	1	9.43905e+07	8.06433e+07	9.30911e+07	1.24076e+08	1.61779e+08	1.25334e+08	8.84086e+07	9.45096e+07	8.56891e+07	1.8004e+08	1.07277e+08	1.2813e+08	1.02449e+08	1.11885e+08	1.55514e+08	1.40683e+08	1.15076e+08	7.94269e+07	7.87047e+07	1.33682e+08	8.11442e+07	9.16074e+07	8.10888e+07	9.68656e+07	1.64716e+08	1.15136e+08	1.07158e+08	7.3501e+07	1.15016e+08	1.10477e+08	8.55779e+07	1.00157e+08	1.45152e+08	9.43308e+07	1.02318e+08	1.05497e+08	1.20343e+08
2224	844.7388/51.48/glycerolipids	844.739	51.48	No	POS	glycerolipids	triacylglycerols	TG(50:4)	M+NH4	-0.0862008	0.269759	1	2.09424e+08	9.72943e+07	3.4271e+07	9.63405e+07	9.3158e+07	1.23332e+08	1.11633e+08	1.4509e+08	1.47192e+08	2.09837e+08	2.54991e+08	1.68815e+08	1.98751e+08	2.29455e+08	2.37834e+08	1.00602e+08	7.22858e+07	1.0365e+08	1.76218e+08	8.835e+07	5.19822e+07	9.92049e+07	1.16962e+08	2.52966e+08	1.6091e+08	1.13421e+08	1.02515e+08	8.5966e+07	1.38466e+08	7.0525e+07	2.80288e+07	1.14651e+08	8.73127e+07	5.22158e+07	6.7104e+07	1.36386e+08	1.23905e+08
2619	876.8013/53.82/glycerolipids	876.801	53.82	No	POS	glycerolipids	triacylglycerols	TG(52:2)	M+NH4	-0.0404031	0.284137	1	1.69996e+09	7.98088e+08	6.14388e+08	1.00671e+09	1.00607e+09	7.96581e+08	6.83499e+08	9.05819e+08	9.04967e+08	1.12999e+09	9.07233e+08	9.05819e+08	9.06385e+08	1.00586e+09	9.0695e+08	1.12939e+09	6.13929e+08	3.92068e+08	6.85099e+08	1.00458e+09	6.85895e+08	9.06385e+08	6.8563e+08	1.12738e+09	1.00393e+09	7.99588e+08	9.06668e+08	5.26625e+08	9.05251e+08	9.06385e+08	5.60509e+08	5.25201e+08	7.99963e+08	9.04967e+08	1.00565e+09	7.99963e+08	9.06385e+08
3186	928.8298/54.27/glycerolipids	928.83	54.27	No	POS	glycerolipids	triacylglycerols	TG(56:4)	M+NH4	0.475378	0.318311	1	4.24252e+06	1.65739e+06	3.663e+06	3.04077e+06	1.97103e+06	833781	1.80667e+06	4.43115e+06	1.02822e+06	3.48841e+06	9.9512e+06	2.93951e+06	2.43632e+06	3.11659e+07	4.92663e+06	3.83223e+06	1.5737e+06	815155	2.16151e+06	3.40097e+06	2.65199e+06	9.56568e+06	1.88203e+07	4.89749e+06	2.6464e+06	1.60204e+06	2.29279e+06	1.47861e+06	3.49489e+06	5.04316e+06	1.33866e+06	1.17741e+06	1.49931e+06	5.28636e+06	2.79525e+06	2.56837e+06	2.51219e+06
2282	848.7702/53.23/glycerolipids	848.77	53.23	No	POS	glycerolipids	triacylglycerols	TG(50:2)	M+NH4	-0.0326922	0.318311	1	3.22168e+08	2.20984e+08	1.45152e+08	4.2862e+08	2.7213e+08	2.20509e+08	3.35743e+08	2.83087e+08	2.53983e+08	2.7213e+08	2.72474e+08	3.10206e+08	3.77932e+08	3.92852e+08	3.22978e+08	3.10042e+08	1.98427e+08	3.35591e+08	2.96619e+08	5.60509e+08	1.99075e+08	3.10535e+08	3.78167e+08	3.20943e+08	2.44666e+08	2.37338e+08	4.77681e+08	1.68961e+08	3.09877e+08	2.63513e+08	1.14834e+08	1.75416e+08	2.21574e+08	2.03593e+08	2.63265e+08	2.83235e+08	2.14861e+08
2226	844.7388/54.62/glycerolipids	844.739	54.62	No	POS	glycerolipids	triacylglycerols	TG(50:4)	M+NH4	-0.0732479	0.327118	1	747020	1.41753e+06	819659	1.2554e+06	1.4343e+06	485791	467151	595977	943200	1.65071e+06	903062	896344	1.78931e+06	893559	831232	1.28732e+06	505768	143508	1.41472e+06	1.6919e+06	567490	595572	612599	628202	1.00868e+06	662851	1.67374e+06	716559	1.65324e+06	919120	262624	421915	510128	540828	924512	1.16664e+06	980440
2253	846.7545/52.2/glycerolipids	846.755	52.2	No	POS	glycerolipids	triacylglycerols	TG(50:3)	M+NH4	0.0292689	0.329335	1	3.77461e+08	3.35743e+08	2.37462e+08	4.7804e+08	4.77501e+08	4.26956e+08	3.49941e+08	3.92722e+08	3.22032e+08	4.77501e+08	4.11574e+08	3.92722e+08	5.26625e+08	4.10986e+08	5.00557e+08	3.77579e+08	3.64518e+08	2.28682e+08	2.83383e+08	5.2563e+08	2.63884e+08	3.50806e+08	3.65198e+08	4.26569e+08	4.4822e+08	3.64655e+08	4.28366e+08	1.84022e+08	5.26057e+08	3.92982e+08	2.53729e+08	2.81896e+08	4.10986e+08	2.71555e+08	3.10206e+08	4.49589e+08	3.77932e+08
2291	849.694/52.01/glycerolipids	849.694	52.01	No	POS	glycerolipids	triacylglycerols	TG(50:4)	M+Na	0.0838431	0.336022	1	1.55155e+07	2.00101e+07	6.32758e+06	1.32841e+07	9.50413e+06	1.03193e+07	1.05186e+07	1.0993e+07	6.50229e+06	1.16201e+07	1.51146e+07	1.64481e+07	9.99594e+06	2.01878e+07	1.32736e+07	1.95493e+07	5.18026e+06	4.16726e+06	1.21597e+07	9.36659e+06	6.42214e+06	1.06738e+07	7.39501e+06	1.1944e+07	1.54315e+07	1.05521e+07	1.02654e+07	8.18388e+06	1.65022e+07	9.6304e+06	6.0056e+06	6.84158e+06	8.27568e+06	8.47487e+06	1.47109e+07	1.53985e+07	5.78128e+06
2577	872.77/52.26/glycerolipids	872.77	52.26	No	POS	glycerolipids	triacylglycerols	TG(52:4)	M+NH4	-0.0667849	0.338263	1	7.98839e+08	4.10248e+08	4.7732e+08	6.15303e+08	9.06385e+08	9.03541e+08	9.04682e+08	1.12959e+09	1.12899e+09	5.26625e+08	6.85895e+08	6.14159e+08	8.00336e+08	6.14388e+08	8.01083e+08	7.99214e+08	7.99214e+08	9.04397e+08	4.28238e+08	1.12859e+09	5.62217e+08	6.85099e+08	9.0695e+08	7.95446e+08	7.96581e+08	6.84567e+08	8.0071e+08	3.77932e+08	6.84033e+08	8.00336e+08	4.9936e+08	7.96581e+08	1.00586e+09	6.13469e+08	5.61366e+08	1.12979e+09	6.85099e+08
2891	900.8012/53.33/glycerolipids	900.801	53.33	No	POS	glycerolipids	triacylglycerols	TG(54:4)	M+NH4	0.0209047	0.349551	1	3.77448e+07	1.97017e+07	2.18872e+07	3.08444e+07	2.83293e+07	1.41809e+07	2.39768e+07	4.53766e+07	1.44753e+07	3.22439e+07	4.32623e+07	3.24324e+07	2.04988e+07	6.41358e+07	2.46425e+07	3.64293e+07	1.76488e+07	9.01015e+06	1.75333e+07	3.46271e+07	2.29973e+07	4.62506e+07	6.11309e+07	3.64554e+07	2.36592e+07	2.26628e+07	2.39588e+07	1.3248e+07	2.90955e+07	3.18117e+07	1.37532e+07	1.606e+07	2.24513e+07	3.41763e+07	3.74982e+07	2.26776e+07	2.13788e+07
3199	930.8479/54.76/glycerolipids	930.848	54.76	No	POS	glycerolipids	triacylglycerols	TG(56:3)	M+NH4	0.346208	0.349551	1	1.55756e+07	4.52344e+06	6.05937e+06	9.65499e+06	7.53346e+06	3.81683e+06	5.74459e+06	1.31117e+07	9.046e+06	1.02568e+07	1.5589e+07	7.99134e+06	1.04979e+07	9.9142e+07	1.83422e+07	1.13059e+07	4.34194e+06	5.27811e+06	7.93908e+06	1.45183e+07	5.85982e+06	1.4171e+07	4.63092e+07	2.02164e+07	1.03544e+07	5.49775e+06	1.17179e+07	4.56474e+06	6.52184e+06	1.27316e+07	4.20949e+06	3.72137e+06	5.77688e+06	9.49759e+06	7.69916e+06	1.09605e+07	9.08558e+06
2551	870.7544/54.27/glycerolipids	870.754	54.27	No	POS	glycerolipids	triacylglycerols	TG(52:5)	M+NH4	-0.115913	0.35868	1	8.58417e+06	8.31348e+06	7.78442e+06	9.62092e+06	1.29831e+07	6.98659e+06	5.92699e+06	6.88331e+06	7.13524e+06	1.34227e+07	8.3236e+06	9.45993e+06	1.23041e+07	8.94198e+06	9.10242e+06	1.09422e+07	4.69349e+06	2.61125e+06	6.69247e+06	9.81025e+06	4.49346e+06	6.18033e+06	6.28377e+06	6.60744e+06	6.91374e+06	6.95932e+06	1.31412e+07	4.92971e+06	1.12608e+07	7.32593e+06	5.51085e+06	5.76429e+06	6.98192e+06	6.66624e+06	8.66987e+06	1.12473e+07	8.76065e+06
2864	898.7852/53.08/glycerolipids	898.785	53.08	No	POS	glycerolipids	triacylglycerols	TG(54:5)	M+NH4	0.0838871	0.360975	1	7.55316e+06	1.03515e+07	4.28758e+06	9.49586e+06	5.4616e+06	3.95208e+06	5.51514e+06	8.41766e+06	4.8103e+06	7.2747e+06	6.84088e+06	5.52017e+06	4.233e+06	9.65629e+06	3.93165e+06	8.28602e+06	4.72259e+06	3.79246e+06	1.42891e+07	8.38865e+06	4.83192e+06	8.97536e+06	7.90775e+06	8.29289e+06	3.17841e+06	4.55711e+06	6.1276e+06	8.86852e+06	8.18174e+06	4.10134e+06	2.31844e+06	5.02188e+06	5.59445e+06	6.48847e+06	1.00787e+07	3.45216e+06	4.98611e+06
2988	909.7879/54.79/glycerolipids	909.788	54.79	No	POS	glycerolipids	triacylglycerols	TG(54:2)	M+Na	-0.0081383	0.360975	1	1.16642e+08	7.11805e+07	7.97548e+07	1.12086e+08	1.26047e+08	7.71703e+07	8.97798e+07	1.02318e+08	1.08493e+08	1.34124e+08	1.10653e+08	9.45096e+07	1.07098e+08	1.31967e+08	1.20469e+08	1.36248e+08	7.13261e+07	6.38764e+07	1.13539e+08	1.38275e+08	7.99723e+07	1.08819e+08	1.24019e+08	1.40089e+08	1.25334e+08	1.05444e+08	1.32084e+08	9.16074e+07	8.57446e+07	1.18492e+08	6.85014e+07	6.67342e+07	9.9142e+07	1.10181e+08	1.16749e+08	1.18436e+08	1.10477e+08
3213	932.8602/54.5/glycerolipids	932.86	54.5	No	POS	glycerolipids	triacylglycerols	TG(56:2)	M+NH4	0.0571413	0.363275	1	6.01868e+06	6.0358e+06	1.12098e+07	1.02826e+07	9.766e+06	4.00944e+06	5.56213e+06	9.48938e+06	8.29574e+06	1.06397e+07	9.88877e+06	7.45599e+06	1.05319e+07	6.01868e+06	1.00451e+07	9.15414e+06	4.66754e+06	2.09248e+06	1.00952e+07	9.42713e+06	5.15889e+06	1.07971e+07	2.10672e+07	1.22246e+07	9.34115e+06	6.26424e+06	8.71438e+06	3.84967e+06	6.44733e+06	8.70754e+06	6.27022e+06	3.94439e+06	6.3905e+06	9.85762e+06	7.88512e+06	1.01703e+07	1.12932e+07
2937	904.833/54.79/glycerolipids	904.833	54.79	No	POS	glycerolipids	triacylglycerols	TG(54:2)	M+NH4	0.0159442	0.367889	1	1.21903e+08	6.46436e+07	6.48172e+07	1.3891e+08	1.20343e+08	6.3746e+07	8.18266e+07	1.00665e+08	1.06797e+08	1.72507e+08	1.22304e+08	9.00267e+07	1.30116e+08	1.68888e+08	1.26188e+08	1.7227e+08	4.75052e+07	4.56436e+07	1.20343e+08	2.03401e+08	7.06776e+07	1.3872e+08	1.98967e+08	1.86785e+08	1.09884e+08	7.97003e+07	1.69034e+08	7.0525e+07	8.0755e+07	1.20343e+08	5.50468e+07	5.55141e+07	9.45691e+07	1.11684e+08	1.11835e+08	1.20279e+08	1.15257e+08
3204	931.7721/52.89/glycerolipids	931.772	52.89	No	POS	glycerolipids	triacylglycerols	TG(56:5)	M+Na	-0.0381781	0.377176	1	1.06431e+07	7.37033e+06	1.19235e+07	1.00843e+07	1.14337e+07	1.38277e+07	1.08765e+07	1.50485e+07	1.40589e+07	5.92726e+06	8.57956e+06	6.90239e+06	9.79867e+06	9.46656e+06	8.69541e+06	1.25965e+07	1.39714e+07	1.54745e+07	7.49242e+06	7.08412e+06	1.30134e+07	1.16201e+07	1.78658e+07	1.39789e+07	1.25377e+07	1.66699e+07	9.70631e+06	1.04327e+07	1.01385e+07	1.08892e+07	8.43534e+06	1.29318e+07	1.17421e+07	1.55031e+07	1.65955e+07	1.40984e+07	1.33066e+07
2985	909.7785/51.49/glycerolipids	909.779	51.49	No	POS	glycerolipids	triacylglycerols	TG(56:5)	M+H	-0.150851	0.377176	1	2.24063e+06	6.39764e+06	6.01868e+06	2.17861e+06	2.06878e+06	3.48975e+06	2.76402e+06	4.72675e+06	5.26323e+06	1.56238e+06	2.5342e+06	1.07058e+06	1.98016e+06	880410	1.49772e+06	3.76954e+06	4.05174e+06	2.10698e+06	6.93281e+06	3.19745e+06	3.20769e+06	3.22013e+06	2.23953e+06	1.61784e+06	1.21083e+06	2.30427e+06	2.83169e+06	6.04952e+06	4.68072e+06	2.2942e+06	1.26573e+06	3.07981e+06	4.00112e+06	1.08267e+06	3.12638e+06	311488	3.24606e+06
2675	883.7722/55.14/glycerolipids	883.772	55.14	No	POS	glycerolipids	triacylglycerols	TG(52:1)	M+Na	-0.0340577	0.377176	1	6.94724e+07	4.26274e+07	3.01509e+07	8.36814e+07	6.63534e+07	3.79258e+07	4.4871e+07	4.16792e+07	4.91291e+07	7.87047e+07	5.19822e+07	4.61919e+07	6.71959e+07	7.86552e+07	6.4265e+07	9.2957e+07	2.14482e+07	2.42577e+07	6.10423e+07	1.08362e+08	3.12519e+07	5.88972e+07	1.26188e+08	7.58682e+07	5.71816e+07	4.49847e+07	9.32248e+07	5.28276e+07	6.01494e+07	6.34133e+07	2.21275e+07	3.0163e+07	4.62213e+07	5.86835e+07	7.86057e+07	5.52673e+07	6.26299e+07
3031	913.8039/52.78/glycerolipids	913.804	52.78	No	POS	glycerolipids	triacylglycerols	TG(56:3)	M+H	0.13611	0.377176	1	3.06467e+06	3.69583e+06	3.58833e+06	142990	4.01228e+06	2.71036e+06	2.74335e+06	5.46471e+06	2.61178e+06	3.10287e+06	7.10394e+06	2.6956e+06	3.15604e+06	1.23413e+07	2.78061e+06	3.83926e+06	2.48903e+06	1.42013e+06	2.90008e+06	2.80674e+06	2.99384e+06	5.19242e+06	4.32423e+06	3.33114e+06	3.27558e+06	2.53139e+06	2.82708e+06	1.88996e+06	6.60454e+06	3.54272e+06	2.13588e+06	2.35503e+06	2.38249e+06	4.42109e+06	3.55019e+06	2.90217e+06	2.5459e+06
3230	935.7947/51.72/glycerolipids	935.795	51.72	No	POS	glycerolipids	triacylglycerols	TG(56:3)	M+Na	0.00872477	0.381846	1	766057	8.29016e+06	4.88285e+06	1.43047e+06	4.88681e+06	1.66336e+06	1.00071e+06	6.74365e+06	4.53708e+06	1.07701e+06	1.8795e+06	716999	1.02911e+06	478409	1.19023e+06	2.65032e+06	8.98216e+06	1.15795e+06	3.133e+06	554704	4.86993e+06	4.51736e+06	1.25778e+06	891220	1.02961e+06	2.18823e+06	1.42504e+06	2.71285e+06	6.01868e+06	944479	1.46816e+06	792478	6.17598e+06	4.42894e+06	605506	980653	5.50533e+06
2382	857.7571/55.81/glycerolipids	857.757	55.81	No	POS	glycerolipids	triacylglycerols	TG(50:0)	M+Na	-0.313564	0.395958	1	3.83598e+06	3.15578e+06	1.83262e+06	5.87167e+06	5.24938e+06	1.45867e+06	2.05037e+06	2.16781e+06	2.39629e+06	1.6438e+06	2.78383e+06	3.07527e+06	5.34145e+06	655965	1.94102e+06	1.04761e+07	5.52782e+06	1.94097e+06	3.34344e+06	2.86019e+06	2.04986e+06	5.84773e+06	3.19502e+06	5.1356e+06	5.072e+06	7.65092e+06	3.24874e+06	1.24525e+07	1.94423e+06	1.15217e+07	1.291e+06	1.83928e+06	1.91361e+06	3.08786e+06	4.47574e+06	1.20132e+07	7.83044e+06
2946	905.756/53.37/glycerolipids	905.756	53.37	No	POS	glycerolipids	triacylglycerols	TG(54:4)	M+Na	-0.0326133	0.405444	1	2.37566e+07	1.27221e+07	2.14803e+07	1.90974e+07	1.63931e+07	1.33702e+07	1.74649e+07	2.51415e+07	1.30831e+07	1.61086e+07	5.08933e+07	2.19852e+07	1.22088e+07	3.54529e+07	1.67892e+07	2.82752e+07	1.61429e+07	1.1198e+07	1.19766e+07	1.37532e+07	1.72949e+07	2.60741e+07	3.20678e+07	2.50972e+07	2.58987e+07	1.84469e+07	1.29409e+07	1.28217e+07	1.82586e+07	2.42366e+07	1.60956e+07	1.69871e+07	1.5329e+07	2.64577e+07	2.87769e+07	1.4923e+07	1.68365e+07
3032	913.8039/54.78/glycerolipids	913.804	54.78	No	POS	glycerolipids	triacylglycerols	TG(54:0)	M+Na	-0.0639803	0.405444	1	1.20484e+06	2.18997e+06	2.48965e+06	2.43924e+06	2.21693e+06	906365	1.22846e+06	1.66538e+06	1.52276e+06	2.40951e+06	1.66444e+06	1.88357e+06	2.17899e+06	1.52905e+06	1.43098e+06	1.72004e+06	1.29987e+06	1.04175e+06	2.42461e+06	1.96645e+06	1.00062e+06	1.50796e+06	1.36041e+06	1.40948e+06	2.23434e+06	1.44382e+06	1.83596e+06	1.06994e+06	1.7874e+06	1.40754e+06	1.73485e+06	935817	1.26775e+06	1.66496e+06	1.87311e+06	2.00661e+06	2.20136e+06
2866	898.7852/55.72/glycerolipids	898.785	55.72	No	POS	glycerolipids	triacylglycerols	TG(54:5)	M+NH4	-0.241476	0.405444	1	1.21294e+06	996322	859783	703130	1.52851e+06	506804	725013	947332	769122	2.37715e+06	1.27269e+06	420802	1.65553e+06	2.26123e+06	1.06933e+06	2.51728e+06	438088	24573.1	1.30717e+06	3.30054e+06	879524	1.47677e+06	2.07941e+06	1.61086e+06	1.27766e+06	906990	2.95909e+06	1.63652e+06	1.15917e+06	1.44723e+06	649391	695822	796597	569050	510296	1.41057e+06	1.07239e+06
2945	905.756/53.11/glycerolipids	905.756	53.11	No	POS	glycerolipids	triacylglycerols	TG(54:4)	M+Na	-0.0586252	0.410208	1	4.09471e+07	2.05136e+07	3.67237e+07	3.60757e+07	3.93888e+07	3.9438e+07	4.78631e+07	5.37718e+07	4.65099e+07	2.69912e+07	3.94655e+07	3.49625e+07	3.72813e+07	3.05589e+07	3.62986e+07	3.93118e+07	3.42223e+07	6.46088e+07	2.6238e+07	3.3898e+07	3.65608e+07	3.60049e+07	5.5377e+07	4.67029e+07	5.60033e+07	4.66125e+07	4.32032e+07	2.28236e+07	3.17264e+07	4.42676e+07	4.12107e+07	4.3633e+07	3.64732e+07	4.37741e+07	4.66125e+07	4.62213e+07	3.67471e+07
2838	896.7695/52.44/glycerolipids	896.769	52.44	No	POS	glycerolipids	triacylglycerols	TG(54:6)	M+NH4	-0.0768231	0.410208	1	2.07399e+07	3.80564e+07	9.04608e+06	2.70461e+07	2.16836e+07	1.93666e+07	1.93279e+07	2.36606e+07	2.82367e+07	2.26939e+07	1.43191e+07	8.88179e+06	1.33066e+07	1.11288e+07	1.28981e+07	2.3287e+07	2.4337e+07	1.59598e+07	5.53039e+07	5.66921e+07	1.84301e+07	2.00982e+07	1.31007e+07	1.08936e+07	5.85516e+06	1.53187e+07	3.43196e+07	3.75495e+07	3.37362e+07	1.10125e+07	4.80148e+06	1.75649e+07	2.68321e+07	1.2984e+07	2.57531e+07	8.50338e+06	2.35653e+07
2634	878.8173/55.14/glycerolipids	878.817	55.14	No	POS	glycerolipids	triacylglycerols	TG(52:1)	M+NH4	0.000561604	0.414985	1	9.74162e+07	5.36454e+07	3.9684e+07	1.13716e+08	8.73792e+07	3.91313e+07	5.61429e+07	5.5765e+07	5.22158e+07	1.16856e+08	6.81183e+07	6.09535e+07	8.73792e+07	1.30063e+08	8.48566e+07	1.3185e+08	2.77482e+07	2.50596e+07	8.87589e+07	1.97992e+08	3.63196e+07	8.5966e+07	1.08949e+08	1.11277e+08	6.4504e+07	5.32546e+07	1.58307e+08	7.44907e+07	7.63793e+07	7.98093e+07	2.45184e+07	3.13957e+07	6.02729e+07	7.74235e+07	8.86424e+07	7.86552e+07	8.34878e+07
2366	855.7407/54.1/glycerolipids	855.741	54.1	No	POS	glycerolipids	triacylglycerols	TG(50:1)	M+Na	0.0245327	0.414985	1	1.61433e+08	1.5499e+08	1.1348e+08	1.84266e+08	1.9301e+08	1.52089e+08	1.2562e+08	1.15136e+08	1.23619e+08	1.84022e+08	1.30276e+08	1.83859e+08	1.4086e+08	1.38657e+08	1.45337e+08	2.6314e+08	1.49926e+08	9.11642e+07	1.4086e+08	1.79478e+08	1.17015e+08	1.34124e+08	1.13657e+08	1.42204e+08	1.68226e+08	1.4509e+08	1.98859e+08	1.3872e+08	1.57958e+08	1.34124e+08	8.05873e+07	1.31437e+08	1.55318e+08	1.38402e+08	1.76058e+08	1.45152e+08	1.65608e+08
2863	898.7852/52.66/glycerolipids	898.785	52.66	No	POS	glycerolipids	triacylglycerols	TG(54:5)	M+NH4	0.00869394	0.422174	1	1.98318e+08	1.98101e+08	8.34232e+07	1.26259e+08	1.32026e+08	1.19707e+08	1.27854e+08	1.6543e+08	1.10181e+08	1.50137e+08	1.62038e+08	1.05444e+08	8.5966e+07	1.58168e+08	9.62765e+07	2.54236e+08	8.71795e+07	7.20821e+07	1.23905e+08	1.31615e+08	8.89332e+07	1.36455e+08	1.40977e+08	1.16159e+08	8.95318e+07	1.08689e+08	9.16705e+07	1.55384e+08	1.92583e+08	1.11936e+08	6.07307e+07	1.01789e+08	1.11885e+08	1.25692e+08	2.21456e+08	9.75986e+07	8.5966e+07
3269	939.833/55.87/glycerolipids	939.833	55.87	No	POS	glycerolipids	triacylglycerols	TG(56:1)	M+Na	-0.049219	0.42939	1	2.39118e+06	2.94997e+06	3.57017e+06	3.56366e+06	2.89533e+06	634958	1.2332e+06	2.48742e+06	2.58647e+06	3.71845e+06	2.19191e+06	1.75326e+06	2.61922e+06	5.46838e+06	3.50778e+06	1.64104e+06	1.45313e+06	1.27441e+06	3.69406e+06	3.90024e+06	699920	2.80576e+06	4.74195e+06	2.78534e+06	2.87057e+06	1.47571e+06	3.11189e+06	1.23781e+06	1.62383e+06	2.49621e+06	1.58192e+06	833781	1.24641e+06	2.93029e+06	2.19153e+06	2.58377e+06	2.51636e+06
3075	917.8361/53.8/glycerolipids	917.836	53.8	No	POS	glycerolipids	triacylglycerols	TG(56:1)	M+H	0.142159	0.434214	1	8.94833e+06	2.53027e+06	2.4736e+06	3.51146e+06	3.44241e+06	3.11409e+06	2.93886e+06	1.08246e+07	3.3122e+06	1.10557e+07	3.8156e+06	3.78048e+06	2.33214e+06	2.48965e+06	4.80708e+06	3.60955e+06	2.83094e+06	1.57905e+06	6.18033e+06	2.95792e+06	2.68521e+06	2.58953e+06	2.32492e+06	3.31886e+06	3.93685e+06	4.38786e+06	2.71977e+06	3.52911e+06	2.66165e+06	2.13101e+06	6.47956e+06	2.54242e+06	3.09355e+06	2.57865e+06	3.78727e+06	3.46387e+06	2.45538e+06
2281	848.7702/52.98/glycerolipids	848.77	52.98	No	POS	glycerolipids	triacylglycerols	TG(50:2)	M+NH4	0.0101933	0.436629	1	4.9976e+08	4.27471e+08	2.45803e+08	4.50193e+08	5.61707e+08	3.91675e+08	2.03497e+08	2.719e+08	2.62891e+08	5.61707e+08	4.50193e+08	5.00026e+08	3.92982e+08	5.26483e+08	4.7786e+08	4.49286e+08	3.36198e+08	1.19898e+08	3.36651e+08	4.48678e+08	2.46304e+08	3.92982e+08	2.83679e+08	3.9128e+08	3.91675e+08	2.54362e+08	4.11281e+08	3.10535e+08	4.9976e+08	3.10535e+08	2.03401e+08	2.44666e+08	3.77815e+08	3.64245e+08	3.36349e+08	3.10371e+08	4.11134e+08
2624	877.7248/52.26/glycerolipids	877.725	52.26	No	POS	glycerolipids	triacylglycerols	TG(52:4)	M+Na	-0.0221353	0.44389	1	2.54109e+08	1.31673e+08	3.50663e+08	1.8795e+08	3.92982e+08	3.76751e+08	3.64109e+08	3.77697e+08	3.77343e+08	2.63513e+08	3.11027e+08	2.0388e+08	3.10535e+08	1.87661e+08	3.65198e+08	2.45551e+08	3.77579e+08	4.101e+08	1.36455e+08	2.45046e+08	3.51237e+08	2.96619e+08	3.10864e+08	3.08385e+08	4.09655e+08	4.10839e+08	2.21809e+08	1.4749e+08	3.5023e+08	4.11134e+08	3.09381e+08	3.91675e+08	3.50663e+08	3.77343e+08	2.09631e+08	3.77815e+08	2.96619e+08
3219	933.7875/54.26/glycerolipids	933.788	54.26	No	POS	glycerolipids	triacylglycerols	TG(56:4)	M+Na	0.429002	0.44389	1	3.35525e+06	1.53824e+06	8.67663e+06	2.46702e+06	1.81867e+06	1.23931e+06	1.68902e+06	3.70612e+06	1.18626e+06	2.46381e+06	1.49063e+07	5.53196e+06	1.72273e+06	1.92167e+07	3.71125e+06	8.26207e+06	4.13886e+06	1.24018e+06	1.77603e+06	2.17087e+06	5.87167e+06	1.45365e+07	1.30036e+07	3.65282e+06	3.33895e+06	1.96732e+06	1.78323e+06	1.71254e+06	2.89949e+06	4.233e+06	1.97808e+06	1.64752e+06	1.50843e+06	1.12524e+07	6.58179e+06	1.98129e+06	2.35159e+06
2700	885.7794/52.28/glycerolipids	885.779	52.28	No	POS	glycerolipids	triacylglycerols	TG(52:0)	M+Na	-0.0124661	0.448741	1	2.93919e+06	3.16666e+06	2.31005e+06	2.73851e+06	3.04868e+06	2.43248e+06	2.41504e+06	4.19345e+06	2.1466e+06	2.89533e+06	3.60789e+06	2.67631e+06	2.37715e+06	3.16971e+06	2.23953e+06	4.60888e+06	1.81266e+06	1.36614e+06	3.86327e+06	2.73177e+06	2.1979e+06	3.09665e+06	2.72236e+06	2.49366e+06	2.17455e+06	2.41267e+06	2.82241e+06	1.7053e+06	3.83598e+06	2.31234e+06	1.43754e+06	2.01258e+06	1.86279e+06	1.24991e+06	3.75271e+06	2.10991e+06	1.84742e+06
2893	900.8012/53.71/glycerolipids	900.801	53.71	No	POS	glycerolipids	triacylglycerols	TG(54:4)	M+NH4	-0.173651	0.453599	1	1.10608e+07	7.69606e+06	5.42233e+06	9.9512e+06	7.1257e+06	5.18465e+06	6.42371e+06	1.00474e+07	5.30962e+06	1.03992e+07	1.14587e+07	6.36778e+06	6.1945e+06	1.52013e+07	5.58241e+06	1.28416e+07	4.51522e+06	4.64396e+06	6.70845e+06	1.46494e+07	5.55318e+06	1.00952e+07	1.34958e+07	9.19367e+06	5.94844e+06	5.48637e+06	9.6723e+06	8.15717e+06	1.02597e+07	6.49654e+06	3.67821e+06	5.7885e+06	5.60686e+06	8.07766e+06	1.16019e+07	5.77688e+06	6.15188e+06
2656	881.756/49.58/glycerolipids	881.756	49.58	No	POS	glycerolipids	triacylglycerols	TG(54:5)	M+H	0.322383	0.453599	1	1.54355e+07	133235	269017	2.83817e+07	460352	461997	731258	526657	683407	3.75495e+07	3.80205e+06	4.13499e+07	2.66286e+06	2.4376e+07	3.36132e+06	2.30926e+06	1.49151e+06	1.52636e+07	723817	3.71205e+07	389156	1.92429e+06	1.71105e+06	699639	4.68056e+07	727351	762193	2.05003e+06	370735	1.71903e+07	7.94269e+07	777328	4.43513e+06	521773	1.26172e+06	720497	407736
2837	896.7695/51.92/glycerolipids	896.769	51.92	No	POS	glycerolipids	triacylglycerols	TG(54:6)	M+NH4	-0.0637861	0.465775	1	1.52481e+08	1.79558e+08	1.00729e+08	1.45398e+08	1.15257e+08	1.14651e+08	1.29795e+08	1.7988e+08	1.20026e+08	1.45213e+08	1.17015e+08	1.00665e+08	7.98093e+07	1.47431e+08	9.47471e+07	3.50374e+08	2.71785e+08	1.00348e+08	1.68961e+08	1.42548e+08	8.61314e+07	1.30116e+08	1.28405e+08	9.22826e+07	7.09856e+07	1.03964e+08	9.46879e+07	1.61779e+08	2.03689e+08	9.76592e+07	5.05501e+07	1.12947e+08	1.22076e+08	1.27924e+08	3.22439e+08	9.45691e+07	7.87047e+07
2898	901.7245/51.92/glycerolipids	901.725	51.92	No	POS	glycerolipids	triacylglycerols	TG(54:6)	M+Na	-0.0239385	0.468214	1	1.13303e+08	9.12277e+07	7.76251e+07	8.49106e+07	8.47483e+07	1.00157e+08	1.02054e+08	1.13421e+08	7.95365e+07	6.79937e+07	7.36693e+07	7.53907e+07	6.41789e+07	6.09979e+07	7.77758e+07	1.33935e+08	1.06918e+08	8.17715e+07	8.5966e+07	8.69123e+07	7.56507e+07	7.98093e+07	8.48566e+07	7.38791e+07	6.92306e+07	1.02318e+08	6.88783e+07	1.04089e+08	1.03839e+08	8.5966e+07	4.69079e+07	1.09884e+08	1.02384e+08	9.73553e+07	1.30009e+08	7.97548e+07	7.66048e+07
3220	933.7875/54.65/glycerolipids	933.788	54.65	No	POS	glycerolipids	triacylglycerols	TG(56:4)	M+Na	0.0514713	0.468214	1	2.00043e+06	1.26753e+06	1.30308e+06	1.86535e+06	1.4829e+06	828227	1.11302e+06	2.1149e+06	845985	2.7653e+06	2.08808e+06	1.21222e+06	1.01466e+06	4.24483e+06	1.04784e+06	2.22834e+06	1.35433e+06	1.3642e+06	1.78931e+06	4.40503e+06	1.23186e+06	2.21392e+06	2.88126e+06	1.41649e+06	1.30464e+06	1.52957e+06	2.08045e+06	2.63115e+06	1.90542e+06	1.58506e+06	1.07684e+06	1.05931e+06	862443	1.96735e+06	2.61056e+06	1.30111e+06	1.27803e+06
3101	919.8516/55.18/glycerolipids	919.852	55.18	No	POS	glycerolipids	triacylglycerols	TG(56:0)	M+H	-0.24426	0.477982	1	1.3043e+06	1.02371e+06	976244	1.55623e+06	1.43832e+06	610816	806488	1.15203e+06	1.02106e+06	2.02809e+06	1.56749e+06	990399	1.62908e+06	3.34099e+06	1.59329e+06	1.72709e+06	383858	304318	1.3842e+06	3.46996e+06	689150	1.30929e+06	2.5549e+06	1.85043e+06	1.27126e+06	765662	1.68681e+06	120561	1.10558e+06	1.16632e+06	789282	485791	819659	1.13378e+06	1.15411e+06	1.2401e+06	1.10915e+06
2865	898.7852/55.32/glycerolipids	898.785	55.32	No	POS	glycerolipids	triacylglycerols	TG(54:5)	M+NH4	-0.245734	0.482871	1	1.27532e+06	1.25231e+06	1.28248e+06	1.69449e+06	2.02532e+06	688194	824112	1.02739e+06	1.22808e+06	2.74009e+06	1.47342e+06	1.08635e+06	2.33578e+06	2.44166e+06	1.33475e+06	1.84142e+06	526837	496700	1.48547e+06	2.89662e+06	608715	1.1684e+06	1.83752e+06	1.50164e+06	1.26688e+06	848124	2.54847e+06	816480	1.39872e+06	1.24379e+06	900510	847162	909469	1.08924e+06	1.36608e+06	1.61738e+06	1.31866e+06
2890	900.8012/53.09/glycerolipids	900.801	53.09	No	POS	glycerolipids	triacylglycerols	TG(54:4)	M+NH4	-0.0555384	0.485317	1	1.72191e+08	7.42105e+07	1.20279e+08	1.6918e+08	1.42947e+08	1.29581e+08	1.79558e+08	2.14693e+08	1.61346e+08	1.28268e+08	1.65874e+08	1.31908e+08	1.58237e+08	1.72428e+08	1.58377e+08	1.21961e+08	1.103e+08	1.97992e+08	1.08819e+08	1.57748e+08	1.10653e+08	1.4749e+08	2.54866e+08	1.82957e+08	1.75416e+08	1.5261e+08	1.87806e+08	7.98093e+07	1.36179e+08	1.61779e+08	1.25549e+08	1.19707e+08	1.25976e+08	1.47192e+08	1.6543e+08	1.92903e+08	1.22133e+08
2001	829.7164/49.84/glycerolipids	829.716	49.84	No	POS	glycerolipids	triacylglycerols	TG(50:3)	M+H	-0.00220366	0.485317	1	5.8556e+06	7.71942e+06	3.30637e+06	3.78906e+06	6.57564e+06	6.01868e+06	9.9471e+06	6.23074e+06	8.22556e+06	3.48287e+06	7.30553e+06	9.88267e+06	9.4739e+06	6.55485e+06	5.15431e+06	2.60812e+06	7.49537e+06	6.49359e+06	7.44712e+06	1.06199e+07	6.49582e+06	7.61573e+06	5.56038e+06	5.04454e+06	2.35151e+06	7.99134e+06	3.94317e+06	1.10557e+07	8.78562e+06	6.72462e+06	9.48287e+06	9.6168e+06	4.65691e+06	7.5043e+06	4.6034e+06	9.91984e+06	7.34741e+06
3248	937.8197/54.5/glycerolipids	937.82	54.5	No	POS	glycerolipids	triacylglycerols	TG(56:2)	M+Na	-0.0334157	0.487764	1	8.20903e+06	1.51161e+06	1.30729e+07	8.34374e+06	8.58524e+06	4.58306e+06	5.48112e+06	7.65092e+06	8.83366e+06	8.25709e+06	7.34464e+06	6.74365e+06	8.73415e+06	9.91984e+06	9.25363e+06	6.43683e+06	5.46084e+06	3.93188e+06	8.51019e+06	6.89244e+06	5.33144e+06	7.0451e+06	1.27506e+07	8.64786e+06	1.10895e+07	7.56517e+06	7.45314e+06	3.901e+06	4.65525e+06	8.43141e+06	8.13569e+06	5.13675e+06	6.43173e+06	9.52811e+06	7.24271e+06	9.34716e+06	1.13972e+07
2552	870.7544/54.6/glycerolipids	870.754	54.6	No	POS	glycerolipids	triacylglycerols	TG(52:5)	M+NH4	-0.0799271	0.492657	1	9.00319e+06	7.16749e+06	5.25641e+06	9.68832e+06	1.06397e+07	5.80094e+06	6.22616e+06	6.99378e+06	6.08515e+06	1.42337e+07	8.50471e+06	8.0519e+06	1.07505e+07	1.13531e+07	8.41913e+06	1.36964e+07	4.20683e+06	3.12926e+06	7.21857e+06	1.40402e+07	4.69683e+06	7.81022e+06	7.70225e+06	8.99559e+06	7.18498e+06	6.84916e+06	1.58245e+07	6.07992e+06	9.66562e+06	8.97536e+06	4.04534e+06	4.54554e+06	6.8182e+06	7.01525e+06	7.97041e+06	9.46656e+06	7.14405e+06
3091	919.6853/48.53/glycerolipids	919.685	48.53	Yes	POS	glycerolipids				0.262721	0.0125639	0.128176	1.72872e+07	2.09446e+07	1.92167e+07	2.29973e+07	1.16646e+07	1.28767e+07	1.90683e+07	1.12389e+07	1.39488e+07	1.80226e+07	1.45063e+07	2.68156e+07	2.0595e+07	7.76656e+06	1.03809e+07	9.27785e+06	1.74285e+07	1.42158e+07	2.78087e+07	3.50857e+07	2.09728e+07	1.94109e+07	1.50263e+07	1.57342e+07	8.64228e+06	2.29138e+07	1.41832e+07	1.91445e+07	2.19548e+07	2.24665e+07	1.13793e+07	2.57635e+07	2.02831e+07	1.30831e+07	1.69423e+07	1.89522e+07	1.83966e+07
2802	893.7566/53.18/glycerolipids	893.757	53.18	Yes	POS	glycerolipids				-0.315954	0.0142495	0.130765	6.44733e+06	3.76698e+06	1.52013e+07	6.50935e+06	1.30821e+07	1.23498e+07	1.01172e+07	1.01147e+07	1.01734e+07	9.4739e+06	1.0319e+07	8.33721e+06	9.32661e+06	5.83023e+06	5.94884e+06	8.56388e+06	7.55934e+06	7.42339e+06	3.8859e+06	4.64396e+06	8.27745e+06	7.18395e+06	8.52339e+06	7.25727e+06	1.5354e+07	8.93544e+06	6.69757e+06	4.31743e+06	5.99262e+06	1.13972e+07	1.36086e+07	9.52167e+06	9.41236e+06	1.4176e+07	8.96168e+06	1.37597e+07	1.19766e+07
1145	767.616/49.41/glycerolipids	767.616	49.41	No	POS	glycerolipids				0.717516	0.0469698	0.130765	4.04795e+06	1.89746e+07	942037	981917	3.37272e+06	7.08639e+06	532255	3.26883e+06	9.52811e+06	2.73119e+06	3.80859e+06	1.10264e+06	8.08553e+06	6.47815e+06	1.23216e+07	1.79422e+06	587711	1.4509e+06	1.9059e+07	2.76165e+06	1.21717e+06	2.16151e+06	3.71788e+06	2.31273e+06	1.94721e+06	1.55e+06	1.04406e+07	733431	4.40703e+06	2.08829e+06	782604	1.56135e+06	1.54952e+06	860680	2.58902e+06	2.3065e+06	4.79825e+06
1549	797.6628/51.46/glycerolipids	797.663	51.46	No	POS	glycerolipids				0.520666	0.0481861	0.133389	4.83935e+07	1.0523e+08	1.41588e+07	6.11752e+07	2.19022e+07	5.15082e+07	1.39371e+07	1.98653e+07	3.66313e+07	4.1727e+07	2.55059e+07	2.44765e+07	6.48519e+07	8.59107e+07	2.97984e+07	1.32088e+07	7.42686e+06	1.84638e+07	8.34878e+07	4.05296e+07	1.17773e+07	2.5456e+07	1.69211e+07	2.47996e+07	3.07764e+07	2.47056e+07	6.80353e+07	7.16285e+06	2.79137e+07	2.91804e+07	1.02712e+07	1.27318e+07	1.70199e+07	1.99246e+07	3.01304e+07	3.3802e+07	1.40033e+07
2828	895.7723/53.98/glycerolipids	895.772	53.98	No	POS	glycerolipids				-0.204344	0.058846	0.142858	5.9356e+06	4.47852e+06	8.50338e+06	5.47244e+06	1.25796e+07	8.61871e+06	5.57264e+06	6.50158e+06	6.55072e+06	8.73415e+06	6.2881e+06	6.41506e+06	8.63211e+06	4.99236e+06	5.66226e+06	7.32857e+06	4.19843e+06	2.83019e+06	3.241e+06	4.00401e+06	3.99154e+06	4.05435e+06	4.75183e+06	3.98354e+06	6.98659e+06	6.6651e+06	5.85216e+06	3.39051e+06	5.87983e+06	6.12287e+06	8.33064e+06	5.99254e+06	6.23584e+06	7.72535e+06	6.02634e+06	1.00208e+07	7.57681e+06
2724	887.7099/51.03/glycerolipids	887.71	51.03	No	POS	glycerolipids				-0.237489	0.0602995	0.148469	2.83839e+06	2.69455e+06	3.85372e+06	2.24189e+06	5.50533e+06	3.36224e+06	3.57986e+06	1.05521e+07	4.74455e+06	1.77326e+06	7.87133e+06	2.7564e+06	3.33323e+06	842706	4.43733e+06	3.07784e+06	1.92424e+06	2.62289e+06	1.94632e+06	2.01247e+06	2.5342e+06	2.61922e+06	5.21158e+06	3.8072e+06	2.78872e+06	6.53259e+06	3.76172e+06	1.69196e+06	4.68982e+06	3.71845e+06	3.86996e+06	2.93822e+06	3.41589e+06	4.65174e+06	2.88534e+06	5.78948e+06	3.32738e+06
2776	891.7412/52.5/glycerolipids	891.741	52.5	No	POS	glycerolipids				-0.167219	0.0679926	0.149894	8.68219e+06	5.78055e+06	1.54783e+07	9.34651e+06	1.40033e+07	1.58337e+07	1.45941e+07	1.81911e+07	1.38859e+07	9.69803e+06	1.12422e+07	1.02031e+07	1.20653e+07	5.56978e+06	1.13405e+07	9.45348e+06	1.46996e+07	1.51302e+07	9.6643e+06	7.96318e+06	1.16046e+07	9.41912e+06	1.32736e+07	1.13331e+07	1.8503e+07	1.62252e+07	9.3332e+06	5.23766e+06	9.83345e+06	1.4171e+07	1.68259e+07	1.22554e+07	1.19235e+07	1.51546e+07	9.28526e+06	1.80075e+07	1.23517e+07
1926	823.6784/51.71/glycerolipids	823.678	51.71	No	POS	glycerolipids				0.218692	0.0738139	0.155686	2.90955e+07	3.148e+07	9.32003e+06	2.92438e+07	2.15809e+07	2.23086e+07	1.25708e+07	1.77342e+07	1.8728e+07	2.73024e+07	2.9447e+07	2.5004e+07	2.64e+07	4.13775e+07	3.31425e+07	2.05544e+07	6.69369e+06	9.57631e+06	3.42953e+07	2.35797e+07	1.16933e+07	1.99961e+07	2.2496e+07	2.64678e+07	2.04563e+07	1.59485e+07	3.27147e+07	1.02204e+07	3.02865e+07	1.91445e+07	8.63672e+06	1.02827e+07	1.79128e+07	1.42385e+07	2.01729e+07	2.01878e+07	1.38212e+07
3402	957.7877/53.33/glycerolipids	957.788	53.33	No	POS	glycerolipids				-0.0225386	0.0781999	0.164648	6.16197e+06	3.28725e+06	4.9823e+06	2.70296e+06	4.42145e+06	4.64202e+06	2.91743e+06	5.20656e+06	4.2254e+06	3.07543e+06	7.89367e+06	2.70782e+06	2.26299e+06	1.4923e+07	2.77039e+06	4.8584e+06	4.83877e+06	4.1253e+06	4.89727e+06	2.86884e+06	4.67047e+06	8.28189e+06	1.33896e+07	3.96629e+06	3.77566e+06	3.94848e+06	3.19239e+06	6.33189e+06	3.99878e+06	3.62637e+06	2.2689e+06	4.29982e+06	3.663e+06	5.93118e+06	7.94938e+06	6.88904e+06	5.05573e+06
3098	919.7724/53.21/glycerolipids	919.772	53.21	No	POS	glycerolipids				-0.262857	0.0800086	0.178704	865999	789058	2.03171e+06	953837	1.77326e+06	2.27272e+06	1.24613e+06	1.71412e+06	3.41083e+06	1.22035e+06	1.1568e+06	573305	1.70992e+06	1.37375e+06	616727	1.24496e+06	1.19674e+06	1.52371e+06	413633	588393	1.33432e+06	962553	1.31527e+06	1.27669e+06	2.35503e+06	1.67069e+06	901060	793276	878593	1.51046e+06	4.07962e+06	1.60459e+06	1.32574e+06	1.99333e+06	1.47948e+06	4.49692e+06	1.99153e+06
2749	889.7254/51.76/glycerolipids	889.725	51.76	No	POS	glycerolipids				-0.187446	0.0837207	0.190144	8.65632e+06	4.10451e+06	7.418e+06	5.04471e+06	1.20224e+07	8.19229e+06	8.52101e+06	1.19149e+07	1.43488e+07	7.16285e+06	1.38542e+07	8.03138e+06	1.09285e+07	8.65056e+06	1.17269e+07	5.56267e+06	6.42318e+06	1.06199e+07	5.34145e+06	6.03109e+06	9.62092e+06	9.23606e+06	1.37388e+07	1.08022e+07	1.28224e+07	8.77285e+06	1.13011e+07	3.02852e+06	1.07139e+07	1.25796e+07	7.71349e+06	6.4943e+06	1.07406e+07	1.20638e+07	4.81213e+06	1.2722e+07	1.06044e+07
1925	823.6784/51.3/glycerolipids	823.678	51.3	No	POS	glycerolipids				0.16228	0.105353	0.193493	5.74122e+07	6.52975e+07	2.57728e+07	7.46301e+07	6.48519e+07	6.92306e+07	3.39193e+07	3.74982e+07	3.77156e+07	7.66048e+07	6.3546e+07	5.74891e+07	7.3501e+07	7.44441e+07	6.97127e+07	4.06383e+07	2.36444e+07	3.23163e+07	7.14713e+07	4.95281e+07	2.76933e+07	3.84621e+07	2.86859e+07	5.34046e+07	5.55141e+07	4.61919e+07	7.24887e+07	1.9689e+07	7.43041e+07	5.23715e+07	2.64258e+07	2.39077e+07	5.12871e+07	3.12919e+07	4.23615e+07	6.41358e+07	3.70147e+07
1509	795.6474/50.66/glycerolipids	795.647	50.66	No	POS	glycerolipids				0.432749	0.106475	0.196878	2.60023e+07	4.40808e+07	2.38658e+06	1.18738e+07	8.13318e+06	1.04892e+07	4.64802e+06	7.09415e+06	1.19747e+07	1.10125e+07	1.20921e+07	6.38481e+06	1.632e+07	2.57728e+07	1.59988e+07	5.75736e+06	558797	4.49299e+06	2.14948e+07	1.03081e+07	3.43899e+06	5.85961e+06	7.58813e+06	9.95953e+06	5.17353e+06	4.84288e+06	1.69724e+07	2.0112e+06	1.2267e+07	6.85894e+06	1.55975e+06	3.04777e+06	5.6487e+06	3.53339e+06	8.54535e+06	7.80446e+06	5.09199e+06
2870	899.7097/50.58/glycerolipids	899.71	50.58	No	POS	glycerolipids				-0.298827	0.109895	0.198584	2.69233e+07	8.46796e+06	1.42224e+07	1.25227e+07	2.60741e+07	2.93673e+07	3.68703e+07	4.31142e+07	5.51205e+07	3.60516e+06	1.84301e+07	7.88512e+06	2.10382e+07	4.55142e+06	3.22903e+07	1.70724e+07	1.437e+07	4.40551e+07	9.92766e+06	1.69536e+07	2.00401e+07	1.33066e+07	7.06268e+07	3.81677e+07	1.86617e+07	2.82942e+07	4.67147e+07	8.10733e+06	1.72872e+07	2.57886e+07	1.12744e+07	3.28916e+07	2.74506e+07	1.4879e+07	1.92913e+07	4.97347e+07	2.43901e+07
1699	809.6634/51.1/glycerolipids	809.663	51.1	No	POS	glycerolipids				0.269876	0.120625	0.205496	1.5413e+06	1.59987e+06	2.26783e+06	4.67867e+06	2.84989e+06	999405	860909	2.18152e+06	2.83056e+06	5.4616e+06	5.74589e+06	3.25733e+06	4.15801e+06	3.11176e+06	6.46196e+06	2.97367e+06	1.1273e+06	750968	3.75881e+06	4.54751e+06	2.61799e+06	2.48808e+06	1.55919e+06	1.79166e+06	1.0777e+06	1.59338e+06	1.80353e+06	1.07701e+06	3.82921e+06	1.95732e+06	798025	1.10524e+06	1.86623e+06	2.34783e+06	2.76486e+06	2.15228e+06	3.71179e+06
1577	799.6786/52.33/glycerolipids	799.679	52.33	No	POS	glycerolipids				0.340198	0.125624	0.209005	3.28082e+07	7.7373e+07	9.89034e+06	3.82573e+07	2.95771e+07	3.31055e+07	1.0697e+07	1.07308e+07	3.0266e+07	4.84999e+07	2.64476e+07	2.47056e+07	3.57443e+07	4.27725e+07	3.36248e+07	2.09916e+07	5.65269e+06	8.38865e+06	6.26299e+07	3.36613e+07	1.05569e+07	1.58132e+07	1.18644e+07	2.18188e+07	2.02567e+07	1.68801e+07	4.10886e+07	1.25383e+07	3.74469e+07	1.48715e+07	5.80131e+06	9.34115e+06	2.09089e+07	1.46054e+07	2.3044e+07	1.99818e+07	2.2015e+07
395	603.5343/52.83/glycerolipids	603.534	52.83	No	POS	glycerolipids				-0.127527	0.128176	0.217931	2.08569e+07	9.4339e+06	1.63081e+07	1.96323e+07	2.50386e+07	2.09949e+07	1.99103e+07	2.81194e+07	2.02297e+07	2.40858e+07	2.56739e+07	1.70084e+07	2.30787e+07	2.04844e+07	2.33604e+07	1.96449e+07	7.87893e+06	9.8762e+06	1.41086e+07	1.88739e+07	1.61439e+07	2.45036e+07	2.88465e+07	3.02992e+07	2.41991e+07	2.01729e+07	1.89791e+07	1.03298e+07	1.83483e+07	2.21199e+07	1.35093e+07	1.5996e+07	2.11285e+07	2.00248e+07	1.86802e+07	2.6055e+07	1.91445e+07
1343	783.6474/50.95/glycerolipids	783.647	50.95	No	POS	glycerolipids				0.355543	0.128176	0.217931	1.13347e+06	6.89822e+06	39149.5	2.58097e+06	1.80712e+06	1.81007e+06	596788	2.03617e+06	2.1232e+06	6.55989e+06	2.29359e+06	600804	7.21857e+06	7.37807e+06	2.1412e+06	1.04277e+06	707435	1.01664e+06	6.41045e+06	2.74931e+06	946152	303468	1.59966e+06	1.06021e+06	638824	505620	4.73832e+06	39141.8	5.30206e+06	2.34788e+06	596992	1.30698e+06	2.34159e+06	626568	1.23636e+06	2.20887e+06	710066
3028	913.7256/51.85/glycerolipids	913.726	51.85	No	POS	glycerolipids				-0.286111	0.130765	0.219742	2.10668e+06	5.43609e+06	2.86123e+06	2.47108e+06	4.91816e+06	3.80961e+06	984457	5.28742e+06	6.77804e+06	2.90913e+06	3.57533e+06	1.22702e+06	2.51219e+06	1.43482e+06	2.36361e+06	3.08801e+06	5.04161e+06	3.31856e+06	5.71693e+06	2.85546e+06	3.49083e+06	3.29763e+06	1.67879e+06	1.43405e+06	528104	3.12638e+06	4.55906e+06	5.24938e+06	6.28455e+06	2.24583e+06	1.37222e+06	3.37915e+06	4.23682e+06	3.15288e+06	3.30339e+06	2.0767e+06	4.29166e+06
3360	951.7405/51.34/glycerolipids	951.74	51.34	No	POS	glycerolipids				-0.217363	0.130765	0.219742	2.6161e+07	3.48781e+07	3.64732e+07	8.20603e+06	3.40511e+07	2.29093e+07	3.21111e+07	2.57531e+07	4.3025e+07	4.44845e+06	9.11082e+06	5.40503e+06	8.386e+06	2.42248e+06	7.28502e+06	4.09754e+07	6.32801e+07	6.07307e+07	2.12625e+07	1.09469e+07	2.52359e+07	1.69008e+07	2.2378e+07	1.78358e+07	9.37635e+06	2.35343e+07	3.18333e+07	3.81962e+07	3.09019e+07	2.00982e+07	8.79214e+06	5.71816e+07	4.31439e+07	3.58866e+07	5.42608e+07	2.03819e+07	2.57886e+07
3254	938.823/51.41/glycerolipids	938.823	51.41	No	POS	glycerolipids				-0.17493	0.133389	0.227072	2.1841e+06	618306	1.79263e+06	1.45035e+06	2.24937e+06	2.33196e+06	3.28166e+06	3.98206e+06	7.99532e+06	553448	1.376e+06	1.33003e+06	1.89267e+06	670416	2.06005e+06	2.22074e+06	2.17253e+06	4.95812e+06	1.01266e+06	1.86243e+06	2.6298e+06	1.49432e+06	1.02741e+07	7.42965e+06	2.66474e+06	3.03318e+06	3.37557e+06	938623	1.46e+06	2.29065e+06	2.18103e+06	3.4561e+06	2.2363e+06	1.75297e+06	2.23061e+06	3.70889e+06	2.80576e+06
1477	793.6317/49.95/glycerolipids	793.632	49.95	No	POS	glycerolipids				0.34811	0.141478	0.227072	2.50284e+06	1.28648e+07	826048	1.74006e+06	1.38849e+06	1.69155e+06	881548	2.69099e+06	1.94814e+06	1.57418e+06	2.56947e+06	922121	2.11589e+06	2.51782e+06	2.84507e+06	1.31277e+06	426542	630840	7.00487e+06	1.43938e+06	798841	1.63177e+06	1.82766e+06	1.64709e+06	715076	799981	1.88626e+06	629653	2.67578e+06	1.80987e+06	276109	831109	1.17661e+06	785607	1.96198e+06	1.3676e+06	720270
2585	873.6943/50.99/glycerolipids	873.694	50.99	No	POS	glycerolipids				0.0195666	0.142858	0.242509	5.41963e+07	6.60738e+07	4.13775e+07	5.97397e+07	3.87733e+07	4.21246e+07	2.64418e+07	3.54281e+07	3.89544e+07	2.95771e+07	3.82573e+07	4.10038e+07	2.84894e+07	1.77461e+07	4.5504e+07	4.41744e+07	1.67306e+07	1.41515e+07	4.35492e+07	2.96194e+07	3.00314e+07	2.86511e+07	4.04447e+07	5.03331e+07	3.20271e+07	2.48488e+07	4.17508e+07	4.20513e+07	4.91616e+07	4.1727e+07	1.62365e+07	3.45608e+07	1.14256e+07	2.53807e+07	3.62143e+07	4.58232e+07	3.26969e+07
2584	873.6943/50.52/glycerolipids	873.694	50.52	No	POS	glycerolipids				-0.230155	0.147053	0.247925	1.51666e+07	1.05186e+07	1.57383e+07	1.30626e+07	2.74696e+07	2.55694e+07	2.82174e+07	2.89393e+07	2.37404e+07	7.42375e+06	1.92683e+07	1.00474e+07	2.12625e+07	8.15046e+06	3.04155e+07	1.76488e+07	1.98495e+07	2.28346e+07	7.64047e+06	1.66826e+07	1.68687e+07	1.97878e+07	3.8237e+07	2.75615e+07	1.77145e+07	2.65053e+07	1.53495e+07	7.2747e+06	2.45578e+07	2.78087e+07	1.09887e+07	2.35325e+07	3.24555e+07	1.50847e+07	1.46426e+07	4.35205e+07	1.87951e+07
3073	917.7567/52.75/glycerolipids	917.757	52.75	No	POS	glycerolipids				-0.386006	0.148469	0.259716	2.55316e+06	5.21215e+06	4.7309e+06	1.49941e+06	2.19827e+06	1.91071e+06	1.68672e+06	5.48637e+06	3.72331e+06	2.5243e+06	3.88847e+06	2.75239e+06	1.87141e+06	4.42597e+06	1.30002e+06	3.63053e+06	2.25716e+06	1.0332e+06	2.18573e+06	1.38962e+06	2.09085e+06	3.29245e+06	2.27747e+06	1.51313e+06	4.47389e+06	1.73623e+06	1.74635e+06	1.65842e+06	3.68131e+06	3.36708e+06	1.72277e+06	1.9692e+06	3.57017e+06	3.09937e+06	3.62027e+06	1.79512e+06	1.58755e+06
2803	893.7566/53.42/glycerolipids	893.757	53.42	No	POS	glycerolipids				-0.126509	0.149894	0.259716	1.92651e+07	1.20115e+07	2.33164e+07	2.18359e+07	2.6848e+07	2.57635e+07	2.59679e+07	3.30537e+07	2.67613e+07	1.94109e+07	2.09728e+07	2.82942e+07	2.39407e+07	2.21055e+07	2.11763e+07	2.20776e+07	2.16417e+07	2.47602e+07	1.211e+07	1.90548e+07	2.10817e+07	1.9059e+07	2.19326e+07	2.34872e+07	3.22464e+07	2.8454e+07	2.28394e+07	1.41086e+07	2.09759e+07	3.05797e+07	3.16649e+07	2.24288e+07	2.40672e+07	2.47957e+07	2.31827e+07	3.11659e+07	2.08019e+07
1178	769.6315/50.41/glycerolipids	769.631	50.41	No	POS	glycerolipids				0.336378	0.155686	0.259716	1.3488e+07	3.8613e+07	2.36056e+06	1.75697e+07	1.92293e+07	2.03543e+07	5.70236e+06	8.09527e+06	2.47957e+07	2.45036e+07	1.77181e+07	8.11929e+06	3.87733e+07	3.1377e+07	2.67303e+07	5.65269e+06	1.11897e+06	9.54355e+06	3.52336e+07	1.24318e+07	3.08306e+06	3.28707e+06	1.02e+07	1.27933e+07	8.37346e+06	5.28742e+06	2.65578e+07	3.26296e+06	1.45547e+07	1.071e+07	1.02399e+06	2.65978e+06	8.36147e+06	4.94395e+06	9.45993e+06	1.07861e+07	1.1327e+07
2263	847.6788/51.36/glycerolipids	847.679	51.36	No	POS	glycerolipids				0.260777	0.161624	0.313945	4.78079e+06	1.18789e+07	2.65088e+06	4.88841e+06	3.51525e+06	3.65543e+06	4.79449e+06	2.34709e+06	2.23467e+06	3.63998e+06	4.23474e+06	4.3104e+06	2.90008e+06	5.78948e+06	3.40768e+06	5.84747e+06	2.10894e+06	1.15579e+06	1.25383e+07	4.22652e+06	2.27951e+06	3.08049e+06	5.38438e+06	3.49319e+06	2.33562e+06	1.60435e+06	3.50393e+06	6.54356e+06	5.48984e+06	2.1372e+06	1.05838e+06	2.0069e+06	2.95341e+06	3.08252e+06	4.19345e+06	2.32991e+06	2.60684e+06
1731	811.6787/51.76/glycerolipids	811.679	51.76	No	POS	glycerolipids				0.223084	0.164648	0.327118	3.21471e+06	6.49799e+06	4.55142e+06	5.59937e+06	5.92726e+06	4.745e+06	1.60447e+06	2.7564e+06	3.757e+06	1.50006e+07	6.1089e+06	4.37856e+06	7.85233e+06	1.5329e+07	6.10471e+06	4.97453e+06	3.20762e+06	1.86912e+06	5.83469e+06	5.54683e+06	3.6555e+06	4.90745e+06	2.61562e+06	3.43504e+06	3.52395e+06	2.86743e+06	5.1967e+06	2.68682e+06	1.29943e+07	3.05993e+06	1.85366e+06	2.62412e+06	4.15434e+06	2.56293e+06	2.26233e+06	4.00112e+06	5.6114e+06
2871	899.7097/51.25/glycerolipids	899.71	51.25	No	POS	glycerolipids				-0.230425	0.173937	0.327118	3.23861e+07	1.16535e+08	2.32007e+07	3.88533e+07	3.0372e+07	6.513e+07	2.27223e+07	2.93365e+07	2.9654e+07	1.39448e+07	7.25898e+07	2.71156e+07	1.28755e+07	1.11672e+07	1.65703e+07	1.06918e+08	6.24917e+07	3.10414e+07	6.41789e+07	7.41636e+07	5.48743e+07	7.2438e+07	1.97178e+07	2.19313e+07	2.99557e+07	3.03283e+07	2.23621e+07	6.63534e+07	2.18424e+07	1.8122e+07	2.44057e+07	3.16033e+07	4.06931e+07	4.83669e+07	1.03964e+08	2.17765e+07	3.11874e+07
3007	911.71/51.04/glycerolipids	911.71	51.04	No	POS	glycerolipids				-0.21633	0.178704	0.331558	1.18155e+06	5.63878e+06	3.43374e+06	1.14574e+06	2.7653e+06	3.68296e+06	2.87121e+06	5.39161e+06	4.30067e+06	901263	2.86192e+06	823089	2.01691e+06	344798	2.03832e+06	1.39623e+06	3.36468e+06	3.90758e+06	3.50819e+06	1.68019e+06	3.36429e+06	2.10091e+06	1.35846e+06	1.13416e+06	944549	3.32133e+06	3.9763e+06	2.87211e+06	3.57949e+06	1.91555e+06	1.05085e+06	2.82729e+06	3.19235e+06	1.47317e+06	3.18407e+06	1.91654e+06	3.60516e+06
396	603.5343/53.81/glycerolipids	603.534	53.81	No	POS	glycerolipids				-0.0720192	0.185187	0.351825	4.4546e+07	2.58277e+07	3.72592e+07	5.29167e+07	6.34133e+07	3.27008e+07	4.29954e+07	3.59576e+07	5.26784e+07	7.3501e+07	5.48743e+07	4.70774e+07	5.82107e+07	5.38034e+07	3.57916e+07	6.24917e+07	3.51703e+07	2.35797e+07	4.14051e+07	4.69079e+07	4.21369e+07	5.69531e+07	3.31425e+07	7.17767e+07	6.13547e+07	4.42055e+07	4.58824e+07	3.42953e+07	4.34339e+07	5.53039e+07	3.55753e+07	3.82293e+07	3.20051e+07	5.0097e+07	5.07221e+07	6.48172e+07	5.28276e+07
1214	771.6472/51.41/glycerolipids	771.647	51.41	No	POS	glycerolipids				0.43895	0.190144	0.354105	1.79623e+07	5.93514e+07	4.27817e+06	2.39949e+07	1.73264e+07	1.84307e+07	4.42561e+06	4.6034e+06	2.23873e+07	4.07204e+07	1.66572e+07	1.36063e+07	2.91804e+07	3.9684e+07	2.2378e+07	7.57973e+06	1.26859e+06	3.76404e+06	5.07907e+07	1.56056e+07	3.97527e+06	5.54042e+06	4.38471e+06	1.07133e+07	1.06651e+07	6.12778e+06	2.07068e+07	4.83034e+06	1.88283e+07	8.92268e+06	1.8422e+06	2.96979e+06	7.17767e+06	6.15709e+06	1.19149e+07	9.04608e+06	1.24976e+07
3119	921.7881/54.29/glycerolipids	921.788	54.29	No	POS	glycerolipids				-0.0577036	0.193493	0.362736	2.37249e+06	1.40397e+06	2.48173e+06	2.15403e+06	2.58214e+06	1.92877e+06	1.96287e+06	3.55628e+06	2.79227e+06	2.89025e+06	3.99921e+06	2.35818e+06	3.17872e+06	8.4762e+06	4.99378e+06	2.6281e+06	1.70484e+06	1.95831e+06	1.87141e+06	2.56229e+06	1.63472e+06	4.42938e+06	5.68644e+06	3.27217e+06	3.72796e+06	3.78048e+06	2.3833e+06	1.16203e+06	3.74653e+06	3.44241e+06	2.38822e+06	1.53382e+06	1.89641e+06	3.01562e+06	3.46107e+06	5.13018e+06	2.07861e+06
942	743.616/50.3/glycerolipids	743.616	50.3	No	POS	glycerolipids				0.529805	0.193493	0.362736	1.2267e+07	6.00668e+07	1.59062e+06	1.21907e+07	1.10125e+07	1.1249e+07	2.29912e+06	3.99782e+06	2.87247e+07	2.30787e+07	9.49586e+06	4.38786e+06	1.71903e+07	2.10229e+07	1.47568e+07	3.42218e+06	396255	2.71792e+06	4.10603e+07	8.00489e+06	1.85886e+06	1.93718e+06	4.20779e+06	6.42094e+06	4.37573e+06	2.18492e+06	1.76224e+07	1.88188e+06	1.04357e+07	5.2731e+06	496700	1.37348e+06	2.96848e+06	2.21662e+06	6.99378e+06	4.50528e+06	7.23531e+06
3379	953.7565/51.68/glycerolipids	953.756	51.68	No	POS	glycerolipids				-0.168719	0.196878	0.363275	5.45697e+06	4.17105e+06	6.94609e+06	3.53198e+06	7.0451e+06	1.0423e+07	6.95548e+06	8.96168e+06	9.82614e+06	1.52635e+06	3.30621e+06	1.3426e+06	4.31743e+06	1.45012e+06	3.63951e+06	5.5518e+06	1.07651e+07	1.30152e+07	6.72462e+06	4.92172e+06	9.55625e+06	5.74546e+06	6.7184e+06	5.87915e+06	3.62875e+06	6.92168e+06	4.98992e+06	1.07971e+07	5.21971e+06	5.42643e+06	2.82095e+06	9.40661e+06	7.61027e+06	7.82247e+06	7.81915e+06	7.82475e+06	9.05382e+06
265	551.5031/52.57/glycerolipids	551.503	52.57	No	POS	glycerolipids				0.167467	0.198584	0.363275	3.2461e+06	1.30962e+06	862443	3.99921e+06	2.12772e+06	1.77323e+06	1.6522e+06	2.37653e+06	2.82132e+06	4.18413e+06	2.20727e+06	1.80055e+06	3.38431e+06	4.28758e+06	3.21476e+06	2.67378e+06	1.06624e+06	894983	6.10903e+06	5.92279e+06	1.25743e+06	1.78931e+06	2.72738e+06	2.56887e+06	1.2153e+06	1.01518e+06	4.57773e+06	2.06878e+06	3.98306e+06	1.30077e+06	610328	1.02484e+06	2.08271e+06	1.49254e+06	2.03277e+06	1.54714e+06	1.9545e+06
2092	835.6828/51.06/glycerolipids	835.683	51.06	No	POS	glycerolipids				-0.0641524	0.203755	0.386534	2.99021e+06	2.81441e+06	3.18665e+06	3.07303e+06	6.06462e+06	4.21653e+06	2.58433e+06	5.60242e+06	2.71389e+06	3.09093e+06	6.50935e+06	3.3907e+06	6.03574e+06	5.18813e+06	7.19511e+06	3.56471e+06	1.48466e+06	2.05395e+06	2.4841e+06	2.76604e+06	1.89275e+06	2.60684e+06	5.05241e+06	4.57224e+06	3.11992e+06	3.80043e+06	4.96934e+06	1.05613e+06	7.82809e+06	2.99073e+06	2.31491e+06	2.56778e+06	4.01739e+06	2.70933e+06	2.01024e+06	5.32665e+06	2.2942e+06
1895	821.663/51.08/glycerolipids	821.663	51.08	No	POS	glycerolipids				0.183253	0.205496	0.386534	8.81353e+06	2.02163e+07	2.71033e+06	6.63931e+06	5.06881e+06	7.2762e+06	3.25739e+06	5.45342e+06	4.1483e+06	6.65851e+06	1.03538e+07	6.00104e+06	7.08593e+06	1.10884e+07	8.35763e+06	6.33235e+06	1.53442e+06	1.82711e+06	9.86413e+06	4.83326e+06	2.59646e+06	4.67708e+06	3.97999e+06	6.30017e+06	3.55181e+06	3.62684e+06	6.74242e+06	2.62675e+06	9.02997e+06	4.58306e+06	1.40648e+06	2.4483e+06	4.64784e+06	3.38164e+06	5.90353e+06	4.40035e+06	2.73119e+06
1894	821.663/50.49/glycerolipids	821.663	50.49	No	POS	glycerolipids				0.126338	0.209005	0.391238	2.1197e+07	1.84748e+07	5.51237e+06	1.4968e+07	1.95884e+07	2.19771e+07	1.34143e+07	1.63684e+07	2.55126e+07	1.41086e+07	3.52968e+07	2.35343e+07	1.95884e+07	2.53177e+07	4.17746e+07	1.80756e+07	1.52375e+06	2.76741e+07	2.81579e+07	1.42738e+07	7.42105e+06	1.89653e+07	9.64683e+06	1.76791e+07	1.30842e+07	1.27125e+07	4.85265e+07	5.37529e+06	3.95956e+07	1.18428e+07	4.18435e+06	570032	1.60968e+07	7.07551e+06	7.79867e+06	1.87817e+07	1.89653e+07
1758	813.6942/52.73/glycerolipids	813.694	52.73	No	POS	glycerolipids				0.232668	0.210773	0.391238	4.63523e+06	1.61771e+07	2.37857e+06	7.78648e+06	7.1061e+06	8.66807e+06	4.04911e+06	4.59388e+06	7.1738e+06	1.61781e+07	7.66084e+06	8.57113e+06	1.46684e+07	1.5802e+07	1.23725e+07	6.09553e+06	1.63859e+06	1.21867e+06	1.42337e+07	9.45415e+06	2.54041e+06	3.11475e+06	2.51694e+06	3.65954e+06	5.52222e+06	5.76142e+06	1.33171e+07	2.50825e+06	1.47513e+07	6.25815e+06	3.79888e+06	2.20056e+06	5.02622e+06	5.1468e+06	5.56601e+06	4.9823e+06	4.08726e+06
2510	867.741/53.39/glycerolipids	867.741	53.39	No	POS	glycerolipids				-0.062443	0.217931	0.458465	4.37997e+07	3.39193e+07	4.31439e+07	4.47493e+07	5.96107e+07	5.04422e+07	3.83111e+07	4.84468e+07	4.52807e+07	6.63534e+07	4.89521e+07	5.02061e+07	5.63619e+07	3.59813e+07	5.19464e+07	5.47055e+07	4.53447e+07	2.45184e+07	3.18117e+07	3.85866e+07	3.88533e+07	4.07204e+07	3.29258e+07	4.1388e+07	6.21675e+07	4.34916e+07	5.24025e+07	3.26969e+07	5.31832e+07	5.18746e+07	4.29666e+07	3.73125e+07	4.42365e+07	4.95971e+07	4.27436e+07	5.57953e+07	4.7145e+07
1698	809.6634/50.87/glycerolipids	809.663	50.87	No	POS	glycerolipids				0.211952	0.217931	0.458465	1.44935e+06	3.38486e+06	501109	2.35088e+06	4.66901e+06	2.27964e+06	937423	3.52245e+06	2.32377e+06	2.95625e+06	3.2229e+06	1.47571e+06	6.57564e+06	3.64341e+06	3.46055e+06	1.31756e+06	912426	858492	5.11163e+06	2.31491e+06	1.07823e+06	1.32743e+06	1.3875e+06	2.03222e+06	1.40361e+06	2.57745e+06	2.81344e+06	768144	6.14734e+06	3.42476e+06	925748	2.34778e+06	1.72106e+06	1.08723e+06	1.21681e+06	3.7623e+06	1.64148e+06
1371	785.6629/51.87/glycerolipids	785.663	51.87	No	POS	glycerolipids				0.386065	0.217931	0.458465	2.67121e+06	9.81848e+06	1.45214e+06	4.46779e+06	4.12528e+06	3.62875e+06	884173	1.31969e+06	6.64837e+06	8.92268e+06	4.64363e+06	2.70396e+06	7.42375e+06	1.0596e+07	5.49131e+06	1.65508e+06	154185	704934	8.86852e+06	4.16726e+06	984445	1.32937e+06	1.28135e+06	1.70696e+06	2.48872e+06	1.62776e+06	5.56654e+06	906503	5.67361e+06	2.27315e+06	806691	1.35529e+06	2.4187e+06	1.03486e+06	1.86728e+06	2.50575e+06	2.82922e+06
3111	921.6948/50.12/glycerolipids	921.695	50.12	No	POS	glycerolipids				0.198177	0.219742	0.4609	891660	8.14212e+06	1.09217e+06	562595	1.3483e+06	1.17546e+06	1.30298e+06	2.76942e+06	1.63002e+06	2.69995e+06	1.49495e+06	8.59754e+06	549185	3.69756e+06	454130	2.12021e+06	2.43304e+06	1.40195e+06	1.35261e+07	506359	1.58563e+06	1.71254e+06	774462	859838	2.73775e+06	1.30146e+06	1.45559e+06	7.23531e+06	2.29989e+06	1.42549e+06	7.57698e+06	1.73953e+06	1.88806e+06	1.12784e+06	2.25922e+06	707050	1.29412e+06
3047	915.7407/52.13/glycerolipids	915.741	52.13	No	POS	glycerolipids				0.144783	0.225227	0.468214	3.82921e+06	3.92752e+06	3.89021e+06	3.30013e+06	3.01857e+06	3.35576e+06	1.82891e+06	2.93349e+06	2.50435e+06	1.56942e+06	2.1647e+06	2.87181e+06	1.5669e+06	3.09355e+06	1.50498e+06	4.11474e+06	3.93747e+06	4.20106e+06	9.03008e+06	2.37322e+06	5.26229e+06	3.16149e+06	3.90017e+06	1.56517e+06	1.82956e+06	3.59165e+06	2.66551e+06	6.85894e+06	3.50126e+06	1.99411e+06	1.55752e+06	2.55925e+06	1.40377e+06	5.58939e+06	3.48313e+06	2.14858e+06	600372
1508	795.6474/50.26/glycerolipids	795.647	50.26	No	POS	glycerolipids				0.123411	0.227072	0.479535	1.00311e+07	1.74649e+07	2.68891e+06	1.38542e+07	1.44692e+07	1.55128e+07	6.16709e+06	9.01749e+06	1.58225e+07	1.40554e+07	1.27589e+07	6.18499e+06	2.59246e+07	1.5881e+07	1.64197e+07	4.23786e+06	1.81556e+06	7.89849e+06	1.5279e+07	9.48287e+06	3.21215e+06	4.52771e+06	8.22287e+06	1.17615e+07	6.27066e+06	6.29338e+06	1.44818e+07	2.34399e+06	1.49506e+07	9.20146e+06	1.72041e+06	3.60105e+06	8.65056e+06	3.86183e+06	6.18499e+06	1.13896e+07	7.29222e+06
2829	895.7723/54.29/glycerolipids	895.772	54.29	No	POS	glycerolipids				-0.0932924	0.227072	0.479535	3.00874e+07	1.69636e+07	2.48668e+07	3.16657e+07	3.70147e+07	3.82293e+07	2.35959e+07	3.37807e+07	2.63082e+07	3.52336e+07	2.76933e+07	3.42467e+07	3.01715e+07	2.15684e+07	2.61123e+07	4.27148e+07	1.83604e+07	1.43282e+07	1.66204e+07	3.89009e+07	2.11927e+07	2.57886e+07	2.38495e+07	2.84216e+07	3.16033e+07	2.76008e+07	3.12089e+07	2.24665e+07	2.55292e+07	3.22439e+07	2.67249e+07	2.04563e+07	2.71328e+07	3.21321e+07	3.96546e+07	3.45235e+07	2.74696e+07
2175	841.7255/53.65/glycerolipids	841.726	53.65	No	POS	glycerolipids				0.0730122	0.242139	0.482871	1.05354e+07	1.86275e+07	7.01949e+06	1.60745e+07	1.49334e+07	1.01201e+07	8.66897e+06	9.81678e+06	9.44057e+06	1.91445e+07	1.23828e+07	1.38007e+07	1.66942e+07	1.73819e+07	1.40743e+07	1.29522e+07	9.42649e+06	8.95471e+06	1.50006e+07	1.87013e+07	7.63675e+06	1.00622e+07	6.70244e+06	7.94876e+06	1.09198e+07	1.02396e+07	2.60932e+07	8.386e+06	2.03395e+07	9.92766e+06	5.46706e+06	6.39265e+06	9.75843e+06	8.91568e+06	1.11574e+07	1.05602e+07	8.86852e+06
1396	787.6782/52.72/glycerolipids	787.678	52.72	No	POS	glycerolipids				0.426883	0.242509	0.489532	205245	2.97597e+06		1.01617e+06	595572	502361	276029		2.57865e+06	254963	770624	495755	2.27665e+06	2.43791e+06	84437.2	187258			2.66759e+06	1.42456e+06	356929	222090	295954	312726	461997	167235	1.61159e+06	153971	2.14184e+06	426126	133279	205698		95883.7		655965	659072
2262	847.6788/50.95/glycerolipids	847.679	50.95	No	POS	glycerolipids				0.219043	0.247925	0.492657	2.01429e+07	6.39197e+07	7.46197e+06	1.43759e+07	1.47336e+07	1.50934e+07	1.13869e+07	1.83725e+07	1.06356e+07	1.18428e+07	2.34912e+07	1.62252e+07	1.52129e+07	2.23304e+07	2.2496e+07	4.30845e+07	5.88455e+06	5.34671e+06	2.35653e+07	7.38263e+06	7.46507e+06	1.56865e+07	1.57091e+07	1.87093e+07	1.00831e+07	1.07308e+07	1.52244e+07	1.12932e+07	2.38785e+07	1.3882e+07	3.67078e+06	8.66807e+06	1.36657e+07	8.88821e+06	1.56627e+07	1.41588e+07	8.53486e+06
3264	939.7411/51.72/glycerolipids	939.741	51.72	No	POS	glycerolipids				-0.175361	0.251824	1	756926	2.39409e+06	3.70324e+06	1.35807e+06	2.12394e+06	1.90801e+06	956367	3.59909e+06	2.86054e+06	563168	1.99667e+06	205095	1.05115e+06	296266	716119	1.60937e+06	5.2947e+06	1.91642e+06	3.73123e+06	1.59183e+06	2.10836e+06	1.61674e+06	867168	729453	645714	1.50904e+06	1.52186e+06	4.6604e+06	2.1908e+06	911734	766651	1.93205e+06	1.94996e+06	1.68361e+06	1.80877e+06	877979	4.06292e+06
3393	955.7722/52.65/glycerolipids	955.772	52.65	No	POS	glycerolipids				-0.157801	0.259716	1	7.12203e+06	9.61568e+06	6.35716e+06	5.20484e+06	6.52624e+06	5.24178e+06	3.99204e+06	7.053e+06	7.80207e+06	3.22557e+06	6.43556e+06	3.70073e+06	5.24938e+06	5.75367e+06	4.84856e+06	7.64412e+06	6.43683e+06	4.39621e+06	1.24026e+07	4.06268e+06	5.7321e+06	7.57681e+06	7.97231e+06	6.28572e+06	2.51709e+06	7.29861e+06	6.15663e+06	1.78388e+07	1.0851e+07	5.41436e+06	2.15633e+06	6.2997e+06	8.75412e+06	1.72774e+07	1.09105e+07	4.46221e+06	8.70754e+06
2261	847.6788/50.61/glycerolipids	847.679	50.61	No	POS	glycerolipids				-0.0863207	0.259716	1	2.30099e+07	1.88033e+07	1.02855e+07	1.85019e+07	3.05797e+07	2.48529e+07	3.6365e+07	2.95425e+07	2.1522e+07	1.3185e+07	2.85424e+07	1.35073e+07	2.36929e+07	1.43919e+07	4.32328e+07	1.78851e+07	1.14472e+07	1.31129e+07	1.64768e+07	2.05e+07	1.22874e+07	1.87065e+07	3.14399e+07	3.07134e+07	1.91029e+07	2.08916e+07	2.35814e+07	6.98668e+06	2.96713e+07	2.35653e+07	8.8471e+06	1.44131e+07	2.95598e+07	1.2681e+07	1.77342e+07	3.30759e+07	1.59747e+07
2539	869.7569/54.27/glycerolipids	869.757	54.27	No	POS	glycerolipids				-0.119919	0.282061	1	1.43591e+07	1.35683e+07	1.43919e+07	1.65133e+07	2.382e+07	1.16592e+07	1.03868e+07	1.22864e+07	1.16619e+07	2.23461e+07	1.37025e+07	1.54641e+07	2.06913e+07	1.43339e+07	1.51706e+07	1.90169e+07	8.16223e+06	4.30195e+06	1.15732e+07	1.63076e+07	8.03861e+06	1.05683e+07	1.0621e+07	1.09335e+07	1.2107e+07	1.27591e+07	2.29633e+07	8.28189e+06	1.92651e+07	1.24525e+07	9.39893e+06	9.8202e+06	1.18809e+07	1.25794e+07	1.54641e+07	1.86081e+07	1.5279e+07
3130	923.7101/50.8/glycerolipids	923.71	50.8	No	POS	glycerolipids				-0.0765119	0.288311	1	9.11835e+06	1.8029e+07	7.5277e+06	6.31766e+06	1.18899e+07	1.1886e+07	8.69387e+06	2.04698e+07	3.10822e+07	6.07992e+06	1.85019e+07	2.59711e+06	5.29577e+06	2.7422e+06	1.09465e+07	1.19945e+07	1.10701e+07	1.26066e+07	4.92912e+07	7.59695e+06	1.55286e+07	2.71497e+07	8.67076e+06	8.09558e+06	2.55532e+06	1.09105e+07	1.52906e+07	2.32161e+07	4.5685e+06	2.47575e+06	1.61641e+06	1.42977e+07	1.42794e+07	7.74535e+06	1.6085e+07	7.86885e+06	5.34145e+06
2208	843.7413/54.63/glycerolipids	843.741	54.63	No	POS	glycerolipids				-0.0883818	0.288311	1	1.60558e+06	2.39049e+06	1.14309e+06	2.40401e+06	2.49621e+06	804723	876697	1.03187e+06	1.77463e+06	2.87211e+06	1.63956e+06	1.69098e+06	3.35492e+06	1.68332e+06	1.56563e+06	2.40119e+06	914973	296894	2.25999e+06	2.94149e+06	712621	1.13039e+06	1.1614e+06	991020	1.66336e+06	1.16488e+06	2.95371e+06	1.27385e+06	2.57683e+06	1.68504e+06	506359	735640	1.03598e+06	889393	1.61802e+06	2.18692e+06	1.96016e+06
267	551.5031/54.52/glycerolipids	551.503	54.52	No	POS	glycerolipids				0.00251978	0.301005	1	3.20985e+06	2.75973e+06	1.18055e+06	4.26726e+06	3.0137e+06	869901	1.47179e+06	2.00763e+06	1.47317e+06	2.55037e+06	2.71132e+06	2.76055e+06	4.3769e+06	2.71489e+06	2.50102e+06	3.76288e+06	1.65261e+06	683834	3.89366e+06	3.82681e+06	1.41334e+06	3.92471e+06	3.13313e+06	4.04021e+06	2.20056e+06	1.70395e+06	2.71539e+06	3.16149e+06	2.72595e+06	3.14986e+06	559566	974050	1.73047e+06	1.38638e+06	2.70396e+06	3.22288e+06	3.39051e+06
881	731.616/51.07/glycerolipids	731.616	51.07	No	POS	glycerolipids				0.654565	0.307957	1	120748	4.391e+06	143197	413117	697259	623271	133235	420802	5.62964e+06	3.54979e+06	673758	408002	3.0542e+06	3.52577e+06	1.01418e+06	120701	53729.4	154470	1.96016e+06	239836	166942	53674.8	186939	263116	565091	230127	1.48237e+06	70616.9	521581	495378	247854	110829	214269	222443	330869	296266	686154
3407	959.804/53.33/glycerolipids	959.804	53.33	No	POS	glycerolipids				-0.130466	0.313945	1	1.16553e+06	1.77039e+06	2.10991e+06	961688	893318	1.13322e+06	1.8443e+06	3.04303e+06	1.03713e+06	591281	1.08907e+06	595977	906503	2.30283e+06	895409	2.62394e+06	2.27724e+06	1.05345e+06	1.65842e+06	596992	1.93118e+06	1.53921e+06	1.67038e+06	1.2809e+06	1.123e+06	1.34467e+06	790362	1.85311e+06	2.15593e+06	765267	855675	1.1252e+06	736867	1.72141e+06	1.23852e+06	1.14118e+06	1.82667e+06
266	551.5031/53.24/glycerolipids	551.503	53.24	No	POS	glycerolipids				-0.123706	0.313945	1	1.01833e+07	6.75597e+06	5.37078e+06	1.39783e+07	8.89562e+06	8.49352e+06	8.61954e+06	8.39446e+06	6.11357e+06	1.09285e+07	7.48899e+06	8.64411e+06	1.08892e+07	1.05236e+07	1.0621e+07	1.17246e+07	6.8252e+06	5.80131e+06	6.54356e+06	2.1267e+07	5.76947e+06	8.04232e+06	1.48256e+07	1.39176e+07	8.44068e+06	7.76132e+06	1.84081e+07	4.4915e+06	1.17155e+07	9.8319e+06	3.29527e+06	6.65655e+06	8.55109e+06	5.27506e+06	8.33721e+06	8.75412e+06	7.81022e+06
2872	899.7097/51.45/glycerolipids	899.71	51.45	No	POS	glycerolipids				-0.123041	0.322702	1	1.33189e+07	2.54959e+07	1.06323e+07	1.70702e+07	4.62506e+07	2.05557e+07	8.59649e+06	1.74396e+07	1.44079e+07	2.48858e+07	1.20057e+07	7.33486e+06	9.03008e+06	4.60703e+06	1.13089e+07	2.36444e+07	2.91168e+07	1.03081e+07	2.46124e+07	2.03969e+07	1.3604e+07	1.67659e+07	6.35659e+06	9.22824e+06	4.85202e+06	1.55973e+07	1.69111e+07	3.87733e+07	3.2153e+07	8.53486e+06	6.05953e+06	1.69235e+07	2.97309e+07	1.35282e+07	2.29138e+07	7.46197e+06	2.56049e+07
3324	947.7103/50.45/glycerolipids	947.71	50.45	No	POS	glycerolipids				-0.151839	0.327118	1	1.32064e+06	5.1791e+06	1.09612e+06	620813	1.42347e+06	1.74466e+06	928052	2.85397e+06	2.08423e+06	222090	681707	154113	495378	53693	362903	1.54833e+06	3.44594e+06	2.43961e+06	9.99594e+06	1.46152e+06	2.02226e+06	1.20956e+06	850074	533376	121030	832106	1.36489e+06	1.23517e+07	2.25844e+06	196214	53802.4	2.42126e+06	2.18692e+06	794338	2.0461e+06	659244	1.96284e+06
3380	953.7565/52.08/glycerolipids	953.756	52.08	No	POS	glycerolipids				-0.197921	0.327118	1	1.9179e+07	1.5684e+07	1.70199e+07	3.92732e+06	1.71132e+07	1.80668e+07	2.49283e+07	1.67424e+07	4.2269e+07	4.9427e+06	1.03888e+07	3.79427e+06	1.42337e+07	4.18873e+06	6.58617e+06	1.8508e+07	2.49851e+07	1.71019e+07	2.09259e+07	1.1117e+07	1.95384e+07	1.74618e+07	2.21494e+07	1.85424e+07	5.92265e+06	1.97592e+07	1.44137e+07	2.86511e+07	1.51666e+07	1.0466e+07	5.72526e+06	2.14533e+07	2.17765e+07	1.92521e+07	2.3789e+07	8.88866e+06	2.45036e+07
2120	837.6945/51.79/glycerolipids	837.694	51.79	No	POS	glycerolipids				0.040828	0.331558	1	8.02053e+06	8.96139e+06	7.44038e+06	1.19588e+07	1.33659e+07	1.12113e+07	6.25909e+06	1.08722e+07	8.96807e+06	1.54119e+07	1.33398e+07	1.0993e+07	1.5076e+07	1.47223e+07	1.44942e+07	8.48906e+06	6.60934e+06	4.9109e+06	1.06397e+07	1.0479e+07	5.7581e+06	8.73415e+06	8.57232e+06	9.72881e+06	1.20191e+07	9.45993e+06	1.34859e+07	3.82779e+06	1.5098e+07	1.04979e+07	7.98305e+06	5.85516e+06	9.68974e+06	7.52481e+06	4.99899e+06	1.28642e+07	8.06349e+06
2843	897.6962/49.71/glycerolipids	897.696	49.71	No	POS	glycerolipids				0.0600389	0.336089	1	2.74383e+06	2.0283e+06	351198	8.1787e+06	3.18951e+06	2.87923e+06	4.21356e+06	6.00104e+06	1.12902e+07	9.79867e+06	1.87427e+06	1.45122e+07	1.74928e+06	8.0368e+06	6.01868e+06	2.65476e+06	70683.9	4.60346e+06	2.34788e+06	1.36586e+07	1.8846e+06	796359	1.56414e+07	5.05735e+06	1.65022e+07	1.74379e+06	7.31272e+06	749500	2.19371e+06	5.08106e+06	2.24754e+07	3.64234e+06	6.20491e+06		1.51169e+06	8.10106e+06	3.0542e+06
316	577.4826/19.39/glycerolipids	577.483	19.39	No	POS	glycerolipids				-0.0665632	0.349551	1	1.73014e+06	84628	1.15597e+06	882059	296162	1.03401e+06	1.11777e+06	402357	2.27985e+06	1.06307e+06	1.37826e+06	377181	762386	407869	2.10196e+06	2.23203e+06	613514	879254	303468	1.09578e+06	562595	1.13435e+06	544379	1.32434e+06	1.69155e+06	1.17096e+06	222020	539947	671085	1.28826e+06	1.06515e+06	725805	720497	2.66855e+06	2.1149e+06	1.63718e+06	1.05371e+06
3425	963.8352/55.36/glycerolipids	963.835	55.36	No	POS	glycerolipids				-0.199755	0.351825	1	2.756e+06	1.99954e+06	1.20352e+06	815820	790546	433211	541005	1.21449e+06	3.69186e+06	888099	1.83206e+06	724215	1.22633e+06	7.34114e+06	3.8199e+06	1.83881e+06	1.10765e+06	649391	2.0589e+06	1.74943e+06	864267	1.69676e+06	7.17524e+06	1.97218e+06	1.54018e+06	495755	831450	836836	549801	1.8794e+06	626975	890533	802818	2.01881e+06	724215	2.12904e+06	1.44501e+06
2401	859.6787/50.47/glycerolipids	859.679	50.47	No	POS	glycerolipids				-0.040504	0.354105	1	1.24758e+06	2.71594e+06	1.79743e+06	608715	2.07861e+06	1.6453e+06	1.13199e+06	3.73174e+06	2.03292e+06	742556	2.1274e+06	730467	909205	775189	1.52333e+06	945278	1.54075e+06	918378	1.93419e+06	812063	1.41971e+06	1.54893e+06	1.33475e+06	1.92521e+06	976217	1.18945e+06	363042	903853	1.43405e+06	633242	691018	744822	716779	671308	1.44382e+06	2.10227e+06	933582
2844	897.6962/50.53/glycerolipids	897.696	50.53	No	POS	glycerolipids				-0.0366899	0.356529	1	1.07139e+07	2.41237e+07	1.04907e+07	8.99649e+06	1.50006e+07	1.6646e+07	8.77221e+06	2.16556e+07	1.60497e+07	1.91846e+06	1.16479e+07	1.85207e+06	3.22557e+06	484330	8.54633e+06	2.38932e+07	1.18109e+07	1.17726e+07	3.24786e+07	1.06539e+07	1.29617e+07	1.42337e+07	5.41078e+06	8.19759e+06		1.13135e+07	7.51906e+06	2.6238e+07	2.06371e+07	7.36578e+06		1.30357e+07	1.88657e+07	8.22556e+06	2.12299e+07	7.54984e+06	1.09697e+07
2555	871.6788/50.41/glycerolipids	871.679	50.41	No	POS	glycerolipids				-0.0468404	0.35868	1	1.59974e+07	3.29712e+07	4.11357e+06	4.86108e+06	1.41086e+07	1.46112e+07	1.37157e+07	2.76008e+07	9.85762e+06	3.1728e+06	1.19588e+07	5.81144e+06	7.02586e+06	2.37857e+06	9.94327e+06	4.90588e+06	1.12692e+07	2.73619e+06	2.97534e+07	9.64122e+06	5.914e+06	9.53443e+06	1.11526e+07	3.63306e+06	4.57407e+06	8.0519e+06	1.22185e+07	1.59747e+07	2.84191e+07	1.23517e+07	1.04591e+06	3.47268e+06	1.60296e+07	7.03567e+06	1.19568e+07	3.32431e+06	9.79867e+06
782	715.5847/48.97/glycerolipids	715.585	48.97	No	POS	glycerolipids				0.0101001	0.362736	1	5.31393e+06	7.38849e+06	187131	1.17534e+06	2.87211e+06	1.67974e+06	364021	963131	5.94437e+06	2.44395e+06	1.65893e+06	803044	7.1061e+06	8.29716e+06	9.68029e+06	1.23193e+06	303831	809457	5.52852e+06	1.00532e+06	110411	344681	553091	960868	541714	413978	2.87873e+06	407736	4.05665e+06	1.2821e+06	1.74712e+06	415364	549338	338553	2.25589e+06	558415	1.63652e+06
3414	961.8189/54.38/glycerolipids	961.819	54.38	No	POS	glycerolipids				0.189081	0.363275	1	3.12625e+06	1.6522e+06	2.38249e+06	1.26197e+06	1.0268e+06	807318	1.26535e+06	3.50094e+06	3.83292e+06	1.00373e+06	7.84862e+06	1.21449e+06	1.68266e+06	3.01509e+07	1.01122e+07	2.22474e+06	1.77065e+06	2.14561e+06	1.8845e+06	1.82711e+06	1.80461e+06	4.30134e+06	1.10742e+07	2.55639e+06	3.66204e+06	1.18089e+06	1.20924e+06	1.01072e+06	993492	3.65291e+06	984764	1.62541e+06	1.47525e+06	3.3362e+06	1.43302e+06	2.31374e+06	2.05283e+06
3381	953.7565/52.36/glycerolipids	953.756	52.36	No	POS	glycerolipids				-0.313705	0.363275	1	2.52707e+06	3.60642e+06	2.67432e+06	1.61029e+06	3.35492e+06	3.18387e+06	2.84331e+06	5.17302e+06	7.78236e+06	951937	2.27264e+06	344915	1.46464e+06	629822	943941	2.98783e+06	4.44651e+06	6.62088e+06	4.233e+06	2.72246e+06	3.14678e+06	3.35492e+06	2.8062e+06	1.44708e+06	664328	4.01339e+06	3.99251e+06	6.73799e+06	3.71961e+06	1.76548e+06	1.16222e+06	4.33351e+06	4.40902e+06	2.95822e+06	4.73671e+06	1.52473e+06	3.96368e+06
1794	815.7093/53.63/glycerolipids	815.709	53.63	No	POS	glycerolipids				0.0883889	0.381846	1	963595	5.5271e+06	1.07026e+06	1.88725e+06	1.54637e+06	935817	913156	605506	1.74806e+06	2.41715e+06	1.34467e+06	1.07757e+06	2.48002e+06	2.51393e+06	1.22563e+06	1.05709e+06	845601	691018	2.59769e+06	3.34636e+06	818725	967161	892837	736177	1.07312e+06	1.10264e+06	3.98458e+06	999089	2.91776e+06	1.07239e+06	731456	949265	1.02231e+06	806299	1.18732e+06	997228	1.3842e+06
3099	919.7724/53.48/glycerolipids	919.772	53.48	No	POS	glycerolipids				0.106783	0.384188	1	1.45795e+06	1.43892e+06	2.21805e+06	1.70799e+06	1.87414e+06	1.47164e+06	1.61579e+06	2.77449e+06	1.45839e+06	1.68971e+06	3.0213e+06	2.53745e+06	1.98334e+06	6.46276e+06	1.85972e+06	2.03394e+06	1.87686e+06	3.47513e+06	1.30929e+06	1.82974e+06	1.86535e+06	2.44395e+06	4.23194e+06	2.5141e+06	3.04777e+06	1.83807e+06	1.67116e+06	909205	2.57281e+06	2.4841e+06	1.92208e+06	1.2921e+06	1.42392e+06	2.29402e+06	1.85767e+06	2.00345e+06	1.62626e+06
2232	845.6631/50.6/glycerolipids	845.663	50.6	No	POS	glycerolipids				0.577564	0.386534	1	3.76631e+06	2.8384e+07	1.77954e+06	4.22801e+06	4.15801e+06	6.19059e+06	2.46166e+06	4.44084e+06	3.55955e+06	2.504e+06	4.01503e+06	1.06595e+06	2.90913e+06	2.2329e+06	3.12065e+06	2.14399e+06	1.12297e+06	1.5963e+06	2.59246e+07	3.10546e+06	1.95177e+06	2.04406e+06	2.45609e+06	2.10756e+06	946933	2.33502e+06	7.25945e+06	2.86358e+06	7.04137e+06	1.64815e+06	618505	1.76261e+06	2.93088e+06	1.78273e+06	3.28713e+06	2.27442e+06	2.47205e+06
3169	927.7406/51.82/glycerolipids	927.741	51.82	No	POS	glycerolipids				-0.0778954	0.386534	1	6.86431e+07	1.38339e+08	1.23848e+08	8.75782e+07	1.4086e+08	1.05015e+08	9.72943e+07	9.75379e+07	8.98416e+07	3.11874e+07	7.88528e+07	5.32546e+07	5.02785e+07	2.48668e+07	4.5912e+07	8.19918e+07	1.7227e+08	1.16482e+08	9.01497e+07	9.11642e+07	1.3891e+08	1.02449e+08	7.45837e+07	6.57558e+07	7.40227e+07	8.33584e+07	1.08884e+08	9.46285e+07	1.13303e+08	9.92049e+07	3.92088e+07	1.05015e+08	1.50067e+08	1.29849e+08	1.00665e+08	1.10418e+08	8.87589e+07
3408	959.804/54.28/glycerolipids	959.804	54.28	No	POS	glycerolipids				0.626302	0.391238	1	2.46238e+06	1.43712e+06	1.69034e+06	1.35147e+06	1.18873e+06	614805	247770	3.48868e+06	766254	882769	5.92739e+06	1.1749e+06	1.10435e+06	2.40672e+07	1.16775e+06	2.20492e+06	1.62326e+06	1.40648e+06	882769	601888	2.1647e+06	5.04316e+06	9.45925e+06	2.08369e+06	2.22715e+06	1.63313e+06	1.30887e+06	1.80438e+06	835087	1.39077e+06	377877	783345	1.30534e+06	3.73607e+06	2.38415e+06	1.72106e+06	1.77603e+06
3153	925.7249/51.5/glycerolipids	925.725	51.5	No	POS	glycerolipids				-0.0484684	0.391238	1	3.49201e+07	4.87146e+07	4.71112e+07	5.08933e+07	6.55475e+07	5.55141e+07	5.31117e+07	7.53907e+07	1.0212e+08	2.79918e+07	3.48409e+07	1.8519e+07	2.6238e+07	7.24802e+06	2.76749e+07	5.121e+07	1.00602e+08	1.10063e+08	7.3501e+07	5.30759e+07	5.64708e+07	4.80716e+07	2.96116e+07	2.38633e+07	1.606e+07	6.79103e+07	5.19105e+07	1.13539e+08	7.03208e+07	4.0059e+07	2.49093e+07	6.29677e+07	7.65485e+07	5.11328e+07	8.08665e+07	2.76194e+07	6.88314e+07
3255	938.823/51.92/glycerolipids	938.823	51.92	No	POS	glycerolipids				0.0582308	0.393596	1	4.13536e+06	3.3732e+06	1.27843e+06	2.87459e+06	3.47161e+06	3.62211e+06	3.39107e+06	5.05907e+06	3.61765e+06	1.23556e+06	2.84255e+06	2.49971e+06	2.61112e+06	1.85674e+06	2.57864e+06	5.30638e+06	3.83223e+06	2.99256e+06	3.40784e+06	3.14636e+06	1.95731e+06	3.32123e+06	3.71125e+06	3.0927e+06	2.30836e+06	9.37493e+06	2.63365e+06	3.74522e+06	3.99107e+06	2.90008e+06	1.69405e+06	1.18378e+07	3.82466e+06	3.3518e+06	4.8528e+06	3.68388e+06	3.00201e+06
1476	793.6317/49.15/glycerolipids	793.632	49.15	No	POS	glycerolipids				0.0341548	0.395958	1	1.78196e+06	4.8657e+06	893559	2.26937e+06	5.74546e+06	5.35677e+06	2.01976e+06	3.59165e+06	9.62344e+06	2.00235e+06	3.04635e+06	515546	7.53346e+06	1.43871e+06	5.43456e+06	1.06854e+06	617713	2.96775e+06	6.52624e+06	2.07998e+06	953837	836836	3.95416e+06	1.69852e+06	427519	1.28286e+06	2.92115e+06	337954	3.92661e+06	1.99939e+06	2.10698e+06	390939	2.44166e+06	1.21331e+06	2.99047e+06	2.81302e+06	3.42476e+06
549	651.5347/26.9/glycerolipids	651.535	26.9	No	POS	glycerolipids				-0.0657112	0.400693	1	2.10257e+06	4.80591e+06	2.64249e+06	3.13649e+06	2.47205e+06	4.14719e+06	2.60036e+06	3.13287e+06	2.48841e+06	2.47205e+06	2.954e+06	2.13945e+06	2.93983e+06	2.2886e+06	2.65392e+06	2.67847e+06	4.54381e+06	3.65131e+06	6.67541e+06	3.50558e+06	4.07386e+06	4.14117e+06	3.46055e+06	2.90496e+06	1.78695e+06	1.87311e+06	3.5757e+06	4.34407e+06	3.00762e+06	2.92855e+06	2.53779e+06	2.51709e+06	3.91262e+06	2.03634e+06	1.79343e+06	2.95341e+06	2.70439e+06
2174	841.7255/53.35/glycerolipids	841.726	53.35	No	POS	glycerolipids				-0.00308887	0.414985	1	9.29974e+06	1.31757e+07	8.80719e+06	1.28523e+07	1.94993e+07	1.17041e+07	8.41619e+06	7.28209e+06	1.33084e+07	1.63931e+07	1.2802e+07	1.20905e+07	1.98969e+07	1.18809e+07	1.39058e+07	1.16357e+07	5.62498e+06	3.65802e+06	1.39448e+07	1.20889e+07	5.8991e+06	7.25331e+06	6.94428e+06	7.14682e+06	1.21566e+07	1.2382e+07	1.83301e+07	6.57564e+06	1.69223e+07	9.766e+06	8.66218e+06	6.20593e+06	9.16739e+06	9.41297e+06	1.18211e+07	1.45244e+07	1.16646e+07
3555	999.7414/50.58/glycerolipids	999.741	50.58	No	POS	glycerolipids				0.16966	0.434214	1	196475	4.27736e+06	1.43021e+06	196019	1.50597e+06	1.88504e+06	569246	1.54241e+06	4.95571e+06	177108	295850	120654	311386	84508.5	95603.7	924746	5.5518e+06	2.87744e+06	8.34762e+06	1.19834e+06	3.19763e+06	1.72273e+06	489209	240330	230856	1.01126e+06	1.33733e+06	1.8122e+07	1.63446e+06	222090	438735	2.66951e+06	3.17584e+06	886496	2.01612e+06	239344	3.18412e+06
393	603.5343/37.62/glycerolipids	603.534	37.62	No	POS	glycerolipids				-0.0387123	0.44389	1	3.14964e+06	2.44187e+06	2.8877e+06	3.73358e+06	3.98911e+06	3.41395e+06	3.85903e+06	3.14402e+06	2.91513e+06	2.54135e+06	2.97454e+06	1.74379e+06	7.66451e+06	3.29508e+06	4.41101e+06	2.8562e+06	1.60036e+06	2.86884e+06	2.46804e+06	3.25455e+06	2.31869e+06	3.36147e+06	4.33333e+06	4.54362e+06	3.22007e+06	1.30579e+06	3.45193e+06	1.18458e+06	3.26304e+06	2.84989e+06	2.50797e+06	1.7684e+06	2.55206e+06	2.80719e+06	2.48742e+06	4.05057e+06	2.78006e+06
3488	975.7404/51.02/glycerolipids	975.74	51.02	No	POS	glycerolipids				0.188652	0.453599	1	4.1784e+06	1.91537e+07	7.50733e+06	2.54465e+06	7.49242e+06	1.15147e+07	6.93632e+06	1.02031e+07	1.47398e+07	1.3483e+06	3.89612e+06	621755	2.02809e+06	262134	2.02039e+06	9.63992e+06	1.78005e+07	1.27126e+07	1.86202e+07	4.20949e+06	1.18236e+07	8.78631e+06	6.92553e+06	2.88586e+06	607011	8.16943e+06	8.37181e+06	4.31736e+07	8.68219e+06	2.75681e+06	894983	1.5573e+07	1.34657e+07	6.86709e+06	1.63684e+07	3.23359e+06	1.13611e+07
394	603.5343/52.14/glycerolipids	603.534	52.14	No	POS	glycerolipids				0.0119616	0.458465	1	3.56207e+06	5.49307e+06	1.91361e+06	2.83206e+06	3.8207e+06	4.69576e+06	2.3335e+06	2.91808e+06	4.76558e+06	3.83454e+06	4.05692e+06	2.13019e+06	4.0798e+06	3.28431e+06	3.9237e+06	3.15878e+06	2.57496e+06	1.09772e+06	6.0225e+06	2.20336e+06	2.56117e+06	3.41885e+06	4.12411e+06	3.87249e+06	3.14933e+06	2.4314e+06	3.47994e+06	1.92774e+06	2.75198e+06	2.9184e+06	1.92531e+06	1.92877e+06	2.75459e+06	2.571e+06	2.54521e+06	3.99348e+06	3.23611e+06
3137	923.8038/55.31/glycerolipids	923.804	55.31	No	POS	glycerolipids				-0.0684619	0.458465	1	1.56024e+06	1.15325e+06	1.2964e+06	1.37826e+06	2.74469e+06	792478	852094	2.30427e+06	1.50836e+06	2.40508e+06	2.47485e+06	1.16488e+06	3.47715e+06	4.57042e+06	2.20216e+06	2.8923e+06	781828	725213	1.55332e+06	2.40882e+06	1.04538e+06	1.58247e+06	3.29239e+06	2.12281e+06	1.6963e+06	967699	1.93013e+06	862215	1.28156e+06	1.78404e+06	1.17057e+06	807318	1.20799e+06	1.59513e+06	1.35386e+06	2.65529e+06	1.36131e+06
3548	997.7257/49.62/glycerolipids	997.726	49.62	No	POS	glycerolipids				0.0773324	0.4609	1	154256	4.63759e+06	969619	132844	909205	1.57084e+06	579007	1.47948e+06	5.0704e+06	84484.7	186876	70661.6	337954	24573.1	143042	750128	3.77697e+06	3.81956e+06	6.76985e+06	622701	1.15251e+06	906503	590934	270007	70841.2	739825	1.34787e+06	9.41912e+06	1.29369e+06	95683.5	222585	2.40977e+06	2.30283e+06	592151	1.70895e+06	205020	2.05003e+06
3341	949.7254/50.52/glycerolipids	949.725	50.52	No	POS	glycerolipids				-0.279901	0.463337	1	7.34392e+06	1.04863e+07	8.4762e+06	4.29415e+06	1.06044e+07	1.31338e+07	1.50709e+07	1.65955e+07	3.61486e+07	1.29834e+06	7.42105e+06	1.51631e+06	5.52852e+06	495566	6.55392e+06	1.21793e+07	1.72285e+07	2.78506e+07	9.73252e+06	7.20158e+06	1.14202e+07	7.36578e+06	8.93577e+06	5.34478e+06	2.77758e+06	1.41466e+07	1.56984e+07	1.58132e+07	1.05354e+07	9.32661e+06	3.21206e+06	2.1103e+07	1.6682e+07	7.60772e+06	1.65245e+07	7.10013e+06	1.3882e+07
3342	949.7254/50.73/glycerolipids	949.725	50.73	No	POS	glycerolipids				0.361132	0.468214	1	5.50092e+06	1.77623e+07	8.55109e+06	5.02077e+06	1.09285e+07	8.98874e+06	5.62425e+06	1.13452e+07	7.74535e+06	1.73475e+06	3.34078e+06	2.08067e+06	2.30143e+06	625757	2.70045e+06	3.13348e+07	1.62131e+07	6.20559e+06	3.54776e+07	6.35829e+06	1.22385e+07	9.4739e+06	8.44476e+06	5.26418e+06	1.58399e+06	5.95712e+06	6.61315e+06	4.54404e+07	1.27842e+07	2.96148e+06	1.15795e+06	1.81672e+07	1.40984e+07	7.99532e+06	1.92041e+07	4.22302e+06	7.53346e+06
2540	869.7569/54.6/glycerolipids	869.757	54.6	No	POS	glycerolipids				-0.0799399	0.477982	1	1.46882e+07	1.20987e+07	8.72725e+06	1.62851e+07	1.76104e+07	9.65079e+06	1.09151e+07	1.27125e+07	1.03246e+07	2.32161e+07	1.47691e+07	1.33419e+07	1.78388e+07	1.75219e+07	1.37873e+07	2.30269e+07	6.93453e+06	4.72718e+06	1.24525e+07	2.11476e+07	8.34374e+06	1.38212e+07	1.37873e+07	1.5052e+07	1.31338e+07	1.23309e+07	2.71666e+07	1.05319e+07	1.65705e+07	1.54926e+07	6.96854e+06	7.51611e+06	1.16549e+07	1.29311e+07	1.40368e+07	1.60296e+07	1.25383e+07
3110	921.6948/49.64/glycerolipids	921.695	49.64	No	POS	glycerolipids				-0.0556887	0.479011	1	772385	1.03868e+07	2.1628e+06	337596	3.41303e+06	2.98039e+06	3.03284e+06	1.19568e+07	1.20638e+07		1.53781e+06	53711.2	1.12012e+06	239344	2.75318e+06	7.47131e+06	6.09553e+06	2.70482e+06	9.44638e+06	2.47602e+07	1.13847e+07	3.38431e+06	2.23239e+06	2.38177e+06		4.26653e+06	2.78329e+06	9.6304e+06	4.8918e+06	1.41685e+06		1.01201e+07	4.40035e+06	3.61765e+06	8.93544e+06	1.88806e+06	6.80571e+06
3474	973.7253/50.13/glycerolipids	973.725	50.13	No	POS	glycerolipids				0.407341	0.479535	1	724613	6.5281e+06	5.75367e+06	453966	2.2315e+06	2.20692e+06	3.46729e+06	4.10239e+06	3.28442e+06	95683.5	395393	39157.3	816480		239099	2.73269e+06	1.87549e+07	4.51919e+06	1.60403e+07	1.13228e+06	2.66608e+06	1.67194e+06	2.03481e+06	570624	177753	3.81371e+06	3.05736e+06	3.18117e+07	2.87565e+06	693416	269511	5.16116e+06	3.83153e+06	1.44302e+06	4.27448e+06	752920	5.11163e+06
3359	951.7405/50.52/glycerolipids	951.74	50.52	No	POS	glycerolipids				-0.0942999	0.482871	1	4.15193e+06	5.27094e+06	3.12964e+06	1.4282e+06	3.43646e+06	4.51697e+06	6.75597e+06	4.73671e+06	1.02883e+07	420525	1.43711e+06	510296	1.64148e+06	222160	1.32236e+06	3.93747e+06	5.37427e+06	6.67255e+06	4.5372e+06	2.3508e+06	3.75455e+06	2.75681e+06	2.94569e+06	1.78913e+06	654104	3.94065e+06	4.04086e+06	1.34227e+07	3.69527e+06	4.30134e+06	951146	6.54103e+06	4.9823e+06	2.86916e+06	5.29891e+06	1.74545e+06	6.25815e+06
3323	947.7103/49.77/glycerolipids	947.71	49.77	No	POS	glycerolipids				0.239459	0.487764	1	3.87996e+06	3.00436e+07	4.30575e+06	2.5342e+06	7.08593e+06	8.26527e+06	6.24171e+06	1.12775e+07	1.2984e+07	437605	2.52308e+06	478592	2.16877e+06	70639.2	2.03481e+06	6.45238e+06	7.02802e+06	1.03435e+07	3.60049e+07	2.99256e+06	8.25225e+06	5.24938e+06	6.38979e+06	3.74583e+06	974050	5.94449e+06	9.03545e+06	3.62565e+07	8.38494e+06	577745	641786	1.5016e+07	1.10884e+07	4.75467e+06	8.44341e+06	4.10563e+06	8.51019e+06
1795	815.7093/53.98/glycerolipids	815.709	53.98	No	POS	glycerolipids				-0.054074	0.489532	1	239589	1.86487e+06	707050	699920	1.30929e+06	821857	832974	275709	868633	935792	841772	914727	1.31619e+06	678778	376626	756698	239507	432756	1.33123e+06	1.09979e+06	770624	987870	689336	709335		1.12068e+06	1.21114e+06	239262	1.22157e+06	926532	408669	1.36938e+06	842706	710976	303710	992656	662484
2527	869.6622/35.8/glycerolipids	869.662	35.8	No	POS	glycerolipids				-0.00543822	0.492657	1	1.17557e+06	717884	880410	420112	1.26084e+06	1.30464e+06	1.37798e+06	1.30797e+06	461172	856842	1.07373e+06	1.07954e+06	877775	933791	745629	999866	1.62574e+06	915939	1.1181e+06	900510	525758	964770	1.08734e+06	1.12184e+06	1.47743e+06	985974	1.09956e+06	1.13667e+06	1.28362e+06	880188	1.49139e+06	1.8017e+06	363321	679577	1.65711e+06	870529	1.04615e+06
974	746.5695/41.64/glycerophospholipids	746.569	41.64	No	POS	glycerophospholipids	glycerophosphates	PA(38:2)	M+NH4	0.069206	0.108747	0.497552	4.68982e+06	4.53339e+06	2.50992e+06	4.01503e+06	4.36785e+06	5.34575e+06	4.91499e+06	3.12041e+06	4.32499e+06	4.5372e+06	4.63271e+06	3.13889e+06	8.02237e+06	8.83422e+06	6.07484e+06	6.22582e+06	1.76818e+06	2.61522e+06	5.6114e+06	4.75701e+06	2.79393e+06	6.75349e+06	6.32713e+06	7.23858e+06	3.23613e+06	2.30066e+06	4.45177e+06	2.17899e+06	3.87255e+06	3.54979e+06	2.87312e+06	3.26315e+06	2.88317e+06	3.21208e+06	3.65342e+06	3.12331e+06	2.59353e+06
784	716.5225/32.49/glycerophospholipids	716.523	32.49	No	POS	glycerophospholipids	glycerophosphates	PA(36:3)	M+NH4	-0.0103658	0.497552	0.497552	5.20942e+06	3.51628e+06	6.2206e+06	5.57454e+06	7.16285e+06	7.25464e+06	6.43747e+06	4.8528e+06	4.30828e+06	4.05435e+06	4.76693e+06	3.46107e+06	1.33659e+07	5.09814e+06	6.66911e+06	5.87126e+06	2.90648e+06	4.73711e+06	3.58497e+06	4.85347e+06	3.96649e+06	4.45675e+06	6.52e+06	7.83891e+06	6.59041e+06	2.09027e+06	5.7079e+06	1.68971e+06	5.13905e+06	5.1339e+06	4.24019e+06	2.95477e+06	4.86504e+06	4.76558e+06	4.30259e+06	8.38105e+06	5.00758e+06
1379	786.6003/36.46/glycerophospholipids	786.6	36.46	No	POS	glycerophospholipids	glycerophosphocholines	PC(36:2)	M+H	0.0963448	0.0230752	0.102036	9.05251e+08	1.12879e+09	1.12979e+09	1.13059e+09	1.12999e+09	1.00393e+09	1.32142e+09	1.00565e+09	1.005e+09	9.06385e+08	1.13059e+09	1.00565e+09	1.12999e+09	1.12979e+09	1.32308e+09	9.05535e+08	1.12939e+09	1.32121e+09	1.32266e+09	7.97712e+08	1.32328e+09	1.12999e+09	1.0065e+09	1.00328e+09	1.12799e+09	1.32225e+09	1.32287e+09	1.12999e+09	1.00522e+09	1.12999e+09	1.32121e+09	1.32058e+09	1.12979e+09	1.32162e+09	9.05819e+08	1.00586e+09	1.00607e+09
893	734.5694/35.47/glycerophospholipids	734.569	35.47	No	POS	glycerophospholipids	glycerophosphocholines	PC(32:0)	M+H	0.100774	0.0281879	0.105353	7.32759e+07	7.62661e+07	7.34449e+07	6.56719e+07	7.66048e+07	6.83592e+07	7.7373e+07	7.13746e+07	6.3963e+07	6.0314e+07	7.1616e+07	8.58554e+07	6.34133e+07	9.00882e+07	6.64462e+07	6.0909e+07	9.14179e+07	8.835e+07	9.76592e+07	7.20821e+07	8.49106e+07	7.76754e+07	7.55988e+07	6.9101e+07	7.92622e+07	7.75748e+07	7.45372e+07	1.28268e+08	8.19368e+07	8.87589e+07	7.31064e+07	9.40315e+07	8.09221e+07	8.06992e+07	7.43975e+07	7.54428e+07	7.54949e+07
1194	770.6055/37.61/glycerophospholipids	770.606	37.61	No	POS	glycerophospholipids	glycerophosphocholines	PC(36:2p)/(36:3e)	M+H	0.173576	0.0346785	0.106475	4.54947e+06	2.54382e+06	3.80995e+06	3.94223e+06	4.42938e+06	4.46527e+06	5.32864e+06	2.63502e+06	2.65423e+06	2.82922e+06	2.48709e+06	6.24658e+06	3.28707e+06	4.79383e+06	2.94015e+06	2.64195e+06	4.25513e+06	3.48099e+06	2.15791e+06	1.45521e+06	6.36152e+06	2.90461e+06	3.779e+06	6.11879e+06	5.82935e+06	4.66225e+06	3.59446e+06	4.15801e+06	4.23508e+06	3.75881e+06	3.84863e+06	2.96017e+06	3.40051e+06	8.75339e+06	3.79427e+06	2.37857e+06	4.63051e+06
951	744.5901/34.74/glycerophospholipids	744.59	34.74	No	POS	glycerophospholipids	glycerophosphocholines	PC(34:1p)/(34:2e)	M+H	-0.142503	0.0401803	0.130765	1.87414e+07	1.96007e+07	9.75986e+07	2.36137e+07	2.93807e+07	2.66703e+07	5.05845e+07	3.09433e+07	3.80889e+07	1.71132e+07	1.68687e+07	2.81194e+07	4.92912e+07	1.76715e+07	2.96116e+07	2.40311e+07	2.66403e+07	3.80238e+07	1.54119e+07	1.74538e+07	4.01426e+07	2.10382e+07	2.37253e+07	2.4663e+07	3.82293e+07	3.96546e+07	2.38347e+07	3.333e+07	2.95004e+07	5.02785e+07	2.81981e+07	3.47937e+07	3.40286e+07	5.3677e+07	3.3525e+07	4.66466e+07	4.2423e+07
1060	758.569/30.47/glycerophospholipids	758.569	30.47	No	POS	glycerophospholipids	glycerophosphocholines	PC(34:2)	M+H	-0.136477	0.0423489	0.142826	2.14321e+07	2.31106e+07	4.84734e+07	3.36497e+07	3.97134e+07	2.76183e+07	2.65872e+07	2.18722e+07	1.99246e+07	2.59246e+07	2.59762e+07	2.41982e+07	2.95771e+07	2.36767e+07	2.83642e+07	2.51251e+07	4.49563e+07	1.51974e+07	1.22578e+07	1.87901e+07	2.78716e+07	2.6238e+07	2.59591e+07	4.10405e+07	1.96429e+07	1.92913e+07	1.86329e+07	2.04988e+07	3.19416e+07	2.16836e+07	2.16893e+07	2.27851e+07	2.44905e+07	2.5684e+07	1.32857e+07	3.01509e+07	4.76035e+07
1193	770.6055/35.87/glycerophospholipids	770.606	35.87	No	POS	glycerophospholipids	glycerophosphocholines	PC(36:2p)/(36:3e)	M+H	-0.15137	0.058846	0.149894	6.23622e+06	6.41157e+06	1.73819e+07	7.18152e+06	6.69247e+06	9.18684e+06	1.54081e+07	4.64379e+06	1.07453e+07	7.02586e+06	6.39547e+06	1.03486e+07	1.29304e+07	6.8002e+06	1.06547e+07	5.94005e+06	6.80719e+06	5.86687e+06	5.12276e+06	6.52277e+06	9.68832e+06	6.55989e+06	6.25191e+06	9.66023e+06	1.00517e+07	8.03138e+06	9.54166e+06	8.73415e+06	8.25526e+06	8.73415e+06	7.85364e+06	5.534e+06	1.15624e+07	1.47398e+07	7.31507e+06	1.34657e+07	1.49334e+07
2388	858.598/37.6/glycerophospholipids	858.598	37.6	No	POS	glycerophospholipids	glycerophosphocholines	PC(40:5)	M+Na	-0.18739	0.0663962	0.149894	4.7188e+06	4.12861e+06	2.29562e+06	2.50715e+06	3.07012e+06	2.74239e+06	3.97573e+06	4.01339e+06	3.86911e+06	4.89727e+06	6.07982e+06	2.91808e+06	4.3863e+06	3.21737e+06	4.46424e+06	5.37427e+06	3.60955e+06	1.70765e+06	3.87089e+06	2.83508e+06	3.85221e+06	4.60156e+06	4.58993e+06	4.45416e+06	1.72485e+06	3.82851e+06	3.7028e+06	3.69406e+06	5.18694e+06	2.79101e+06	2.58958e+06	2.6422e+06	3.90507e+06	3.69852e+06	4.42284e+06	2.94245e+06	4.45675e+06
884	732.5537/31.15/glycerophospholipids	732.554	31.15	No	POS	glycerophospholipids	glycerophosphocholines	PC(32:1)	M+H	0.161126	0.0679926	0.156662	2.0243e+07	1.62486e+07	1.13203e+07	1.1316e+07	1.01802e+07	1.40624e+07	7.51903e+06	7.39176e+06	5.05738e+06	1.60403e+07	7.73056e+06	1.12775e+07	2.02028e+07	2.20004e+07	1.59242e+07	2.06506e+07	1.85838e+07	7.00301e+06	1.55571e+07	8.66218e+06	1.53116e+07	8.70754e+06	2.31148e+07	2.32545e+07	8.49352e+06	7.69916e+06	1.28868e+07	1.09285e+07	2.92938e+07	7.08593e+06	9.33409e+06	1.04571e+07	1.87817e+07	1.63313e+07	7.84014e+06	9.75843e+06	2.32161e+07
1160	768.5906/38.99/glycerophospholipids	768.591	38.99	No	POS	glycerophospholipids	glycerophosphocholines	PC(34:0p)/(34:1e)	M+Na	0.103824	0.0746757	0.158637	9.08554e+06	5.87104e+06	1.07861e+07	5.76947e+06	7.85233e+06	7.69295e+06	7.92429e+06	5.95712e+06	5.60181e+06	9.8319e+06	8.83478e+06	7.47835e+06	9.59882e+06	1.63808e+07	6.98037e+06	1.42599e+07	2.00542e+07	1.76753e+07	4.66901e+06	9.93927e+06	9.9512e+06	9.92766e+06	8.0538e+06	7.31125e+06	7.85749e+06	7.88512e+06	6.45673e+06	9.56568e+06	6.7208e+06	1.70313e+07	1.3344e+07	9.04053e+06	1.86933e+07	8.83366e+06	5.39161e+06	5.37078e+06	9.17372e+06
1224	772.6215/38.39/glycerophospholipids	772.621	38.39	No	POS	glycerophospholipids	glycerophosphocholines	PC(36:1p)/(36:2e)	M+H	0.165533	0.0781999	0.170804	4.9809e+06	4.2612e+06	8.39921e+06	2.13383e+06	3.09665e+06	3.41994e+06	6.09566e+06	4.45846e+06	6.12796e+06	2.39621e+06	5.40227e+06	4.30259e+06	6.54356e+06	6.28416e+06	3.2361e+06	3.45818e+06	5.78092e+06	4.88024e+06	3.22013e+06	2.70482e+06	6.96875e+06	4.5919e+06	3.88506e+06	4.78625e+06	7.57991e+06	3.84254e+06	3.80927e+06	5.06881e+06	3.42518e+06	5.36353e+06	5.12747e+06	4.00166e+06	5.88005e+06	3.55955e+06	2.55375e+06	3.30637e+06	4.77616e+06
2100	836.6161/35.88/glycerophospholipids	836.616	35.88	No	POS	glycerophospholipids	glycerophosphocholines	PC(40:5)	M+H	-0.0915168	0.0781999	0.170804	6.16396e+07	5.67295e+07	4.58232e+07	4.81754e+07	4.31736e+07	5.29796e+07	4.37482e+07	4.38509e+07	3.41763e+07	3.50048e+07	4.21369e+07	4.31142e+07	4.66806e+07	3.40286e+07	5.76425e+07	5.22782e+07	6.54227e+07	5.21533e+07	7.66048e+07	3.58393e+07	7.25898e+07	3.93888e+07	4.17746e+07	4.00327e+07	3.65215e+07	3.64513e+07	4.62799e+07	6.41789e+07	5.06534e+07	4.2423e+07	3.43837e+07	4.82094e+07	5.23404e+07	5.16944e+07	4.03374e+07	5.88546e+07	4.54404e+07
2035	832.5822/34.03/glycerophospholipids	832.582	34.03	No	POS	glycerophospholipids	glycerophosphocholines	PC(38:4)	M+Na	-0.172975	0.0846686	0.177106	1.56388e+07	1.4397e+07	1.4923e+07	1.16479e+07	1.02939e+07	1.36299e+07	3.71449e+07	1.69423e+07	1.88158e+07	1.18899e+07	2.3375e+07	1.38581e+07	1.5619e+07	1.30241e+07	1.61322e+07	1.91915e+07	4.34628e+07	7.73448e+06	7.83044e+06	9.74378e+06	1.81685e+07	4.28013e+07	1.90848e+07	2.24993e+07	1.03896e+07	1.51224e+07	9.96999e+06	1.02568e+07	1.89129e+07	1.71132e+07	2.78506e+07	1.35801e+07	1.30729e+07	1.83361e+07	1.21893e+07	1.37133e+07	1.71132e+07
1768	814.6319/39.81/glycerophospholipids	814.632	39.81	No	POS	glycerophospholipids	glycerophosphocholines	PC(38:2)	M+H	0.196686	0.0856246	0.177106	4.45145e+06	6.54555e+06	4.16321e+06	2.91634e+06	2.57806e+06	3.72796e+06	1.96553e+06	3.87912e+06	2.70094e+06	3.8207e+06	5.20484e+06	5.11434e+06	4.83034e+06	5.49057e+06	4.36633e+06	6.16684e+06	4.68417e+06	3.53374e+06	7.73381e+06	2.13889e+06	5.59937e+06	5.83469e+06	3.17287e+06	6.89586e+06	4.70538e+06	4.00541e+06	2.91604e+06	8.97536e+06	865999	4.16707e+06	4.25787e+06	3.50225e+06	3.57606e+06	3.0671e+06	1.42436e+06	1.0271e+06	3.67227e+06
1707	810.6005/34.03/glycerophospholipids	810.601	34.03	No	POS	glycerophospholipids	glycerophosphocholines	PC(38:4)	M+H	-0.111352	0.0905258	0.190144	4.12947e+07	3.27725e+07	3.17901e+07	3.00314e+07	2.86511e+07	3.73125e+07	4.05564e+07	3.64513e+07	2.33726e+07	3.09842e+07	4.55358e+07	3.84091e+07	3.3575e+07	3.24555e+07	4.01148e+07	3.8693e+07	4.79675e+07	1.97864e+07	1.73264e+07	2.54792e+07	4.08023e+07	4.66806e+07	3.70633e+07	3.90535e+07	2.54295e+07	3.47357e+07	2.64159e+07	2.382e+07	4.30548e+07	2.6238e+07	2.90314e+07	2.99557e+07	3.47568e+07	4.1908e+07	3.59576e+07	3.20051e+07	3.72813e+07
1158	768.5906/33.74/glycerophospholipids	768.591	33.74	No	POS	glycerophospholipids	glycerophosphocholines	PC(36:3p)/(36:4e)	M+H	-0.125369	0.0915306	0.200299	7.7474e+07	8.84086e+07	1.4289e+08	6.97526e+07	7.87047e+07	8.54107e+07	1.13184e+08	8.33584e+07	1.13244e+08	7.2438e+07	9.33583e+07	6.7104e+07	9.01497e+07	7.14229e+07	8.10888e+07	7.33323e+07	7.96458e+07	1.01988e+08	7.2438e+07	2.67249e+07	4.55358e+07	6.55475e+07	9.77804e+07	6.28298e+07	1.16321e+08	8.46398e+07	6.63998e+07	1.50137e+08	1.52982e+07	1.02449e+08	1.05176e+08	3.41994e+06	1.10418e+08	1.13244e+08	1.08689e+08	8.34232e+07	1.0555e+08
1453	792.5748/35.37/glycerophospholipids	792.575	35.37	No	NEG	glycerophospholipids	glycerophosphocholines	PC(38:4p)/(38:5e)	M-H	0.0874859	0.0915306	0.200299	7.57399e+06	7.90376e+06	1.04588e+07	8.9423e+06	9.56568e+06	9.28603e+06	8.29016e+06	8.90912e+06	7.58835e+06	7.64047e+06	7.14202e+06	1.13452e+07	7.2747e+06	9.72431e+06	7.82143e+06	8.63764e+06	1.28987e+07	9.33409e+06	8.15717e+06	8.87443e+06	1.19588e+07	8.6101e+06	1.07268e+07	9.32128e+06	8.98874e+06	1.08722e+07	1.11866e+07	1.33659e+07	8.23168e+06	1.03992e+07	7.25238e+06	9.98473e+06	6.88904e+06	7.95338e+06	8.77285e+06	8.20393e+06	9.35619e+06
1159	768.5906/34.77/glycerophospholipids	768.591	34.77	No	POS	glycerophospholipids	glycerophosphocholines	PC(36:3p)/(36:4e)	M+H	0.0886253	0.0956324	0.200299	2.17329e+07	1.75367e+07	1.88657e+07	1.23828e+07	1.8541e+07	2.54295e+07	2.62886e+07	2.44765e+07	4.83669e+07	1.15217e+07	4.36354e+07	2.33017e+07	1.45365e+07	9.75843e+06	1.62732e+07	2.03536e+07	2.98998e+07	3.65875e+07	9.39068e+06	9.67498e+06	1.72261e+07	1.8122e+07	2.83642e+07	1.47775e+07	1.348e+07	2.36606e+07	2.37091e+07	1.79266e+07	1.69855e+07	1.39448e+07	1.45829e+07	2.18639e+07	1.95754e+07	2.63082e+07	2.13469e+07	1.29728e+07	1.95884e+07
1026	754.5358/30.48/glycerophospholipids	754.536	30.48	No	POS	glycerophospholipids	glycerophosphocholines	PC(32:1)	M+Na	0.16083	0.100948	0.208539	3.1522e+07	3.51068e+07	4.97347e+07	5.90249e+07	5.38348e+07	5.35117e+07	3.06568e+07	1.8596e+07	1.2538e+07	5.28276e+07	2.6593e+07	5.62891e+07	5.28276e+07	4.84734e+07	4.43296e+07	4.61625e+07	6.0909e+07	1.68259e+07	3.57443e+07	4.12107e+07	2.36137e+07	2.48858e+07	3.76006e+07	6.50194e+07	2.86373e+07	3.21974e+07	5.0825e+07	4.35492e+07	4.26859e+07	3.30981e+07	2.86898e+07	3.40638e+07	4.03642e+07	4.41121e+07	1.7899e+07	5.23404e+07	4.39019e+07
1769	814.6319/41.02/glycerophospholipids	814.632	41.02	No	POS	glycerophospholipids	glycerophosphocholines	PC(38:2)	M+H	-0.092347	0.102036	0.210773	2.35042e+07	2.21423e+07	2.26776e+07	2.20568e+07	1.79266e+07	2.36592e+07	2.19243e+07	2.22014e+07	1.75487e+07	2.15809e+07	2.53755e+07	2.63668e+07	2.79918e+07	1.91319e+07	3.06213e+07	3.28266e+07	2.89208e+07	1.80139e+07	1.84689e+07	1.95865e+07	3.25477e+07	3.18117e+07	1.99256e+07	3.0918e+07	2.17534e+07	2.25493e+07	2.5055e+07	2.79918e+07	3.13134e+07	2.84894e+07	2.34591e+07	1.90125e+07	3.01509e+07	2.9654e+07	2.27904e+07	2.50223e+07	2.86511e+07
1326	782.5693/30.69/glycerophospholipids	782.569	30.69	No	POS	glycerophospholipids	glycerophosphocholines	PC(36:4)	M+H	0.0672847	0.105353	0.210773	6.84033e+08	9.04682e+08	7.99963e+08	6.85895e+08	6.85099e+08	6.82427e+08	7.98088e+08	6.84567e+08	6.83766e+08	6.85099e+08	8.01455e+08	7.99588e+08	6.85099e+08	6.84833e+08	5.26908e+08	6.13929e+08	9.05535e+08	7.97712e+08	6.14617e+08	6.83231e+08	9.07233e+08	8.00336e+08	8.01083e+08	5.2477e+08	5.59993e+08	9.05819e+08	6.85364e+08	1.00607e+09	7.98839e+08	6.14617e+08	6.13008e+08	9.03541e+08	6.84833e+08	7.98464e+08	7.99588e+08	5.26483e+08	8.00336e+08
1525	796.6214/39.15/glycerophospholipids	796.621	39.15	No	POS	glycerophospholipids	glycerophosphocholines	PC(38:3p)/(38:4e)	M+H	0.0814219	0.106475	0.210773	4.65441e+07	3.74011e+07	4.17031e+07	2.64476e+07	4.07204e+07	3.35862e+07	5.46207e+07	3.84091e+07	3.39405e+07	3.333e+07	3.98014e+07	3.64513e+07	3.90837e+07	2.99439e+07	2.734e+07	3.6677e+07	3.09228e+07	4.78284e+07	1.7758e+07	2.24754e+07	3.94655e+07	3.54776e+07	3.5527e+07	2.41431e+07	4.82094e+07	4.70774e+07	3.73034e+07	4.0059e+07	3.81144e+07	3.64951e+07	5.40993e+07	4.77301e+07	3.72592e+07	6.082e+07	3.7237e+07	2.84717e+07	3.87733e+07
1621	804.5509/25.57/glycerophospholipids	804.551	25.57	No	POS	glycerophospholipids	glycerophosphocholines	PC(36:4)	M+Na	-0.127042	0.11317	0.216129	2.21552e+06	7.62316e+06	6.10483e+06	3.20769e+06	5.22538e+06	4.42849e+06	2.17289e+06	4.44995e+06	3.85524e+06	3.17872e+06	4.1782e+06	2.93349e+06	4.01228e+06	2.38658e+06	3.43045e+06	2.43724e+06	8.3897e+06		5.99686e+06	2.96301e+06	5.02077e+06	4.42145e+06	3.28701e+06	3.75947e+06	1.72007e+06	2.79525e+06	3.02609e+06	8.6101e+06	6.19003e+06	2.51976e+06	3.66441e+06		5.21052e+06	2.37718e+06	2.33136e+06	3.41047e+06	5.51664e+06
1094	762.6009/41.01/glycerophospholipids	762.601	41.01	No	POS	glycerophospholipids	glycerophosphocholines	PC(34:0)	M+H	-0.0536182	0.115768	0.22339	2.4161e+07	2.23713e+07	2.86337e+07	2.26234e+07	2.23461e+07	2.14533e+07	2.5076e+07	2.35343e+07	2.19396e+07	2.24665e+07	2.68955e+07	2.89393e+07	2.34462e+07	2.42168e+07	2.01281e+07	2.60196e+07	2.52808e+07	2.46301e+07	2.91804e+07	2.14987e+07	2.53755e+07	2.81579e+07	2.4123e+07	2.14049e+07	2.57635e+07	2.86163e+07	2.42564e+07	3.67471e+07	2.58593e+07	3.07819e+07	3.23163e+07	2.3299e+07	2.48668e+07	3.10822e+07	2.63668e+07	2.45973e+07	2.50386e+07
2131	838.632/39.15/glycerophospholipids	838.632	39.15	No	POS	glycerophospholipids	glycerophosphocholines	PC(40:4)	M+H	-0.0897086	0.126895	0.238322	1.86539e+07	1.66948e+07	1.22475e+07	1.52477e+07	1.01353e+07	1.46823e+07	1.8324e+07	1.4444e+07	1.08404e+07	1.40033e+07	1.74958e+07	1.5385e+07	1.34758e+07	1.26171e+07	1.65022e+07	2.49851e+07	1.55865e+07	9.74378e+06	7.40379e+06	1.13793e+07	1.65827e+07	1.7758e+07	1.55182e+07	1.59579e+07	1.01201e+07	1.47109e+07	1.12259e+07	1.08458e+07	1.64194e+07	1.12557e+07	1.16424e+07	1.14681e+07	1.48587e+07	1.6491e+07	1.37505e+07	1.30729e+07	1.34758e+07
1043	756.5539/29.89/glycerophospholipids	756.554	29.89	No	POS	glycerophospholipids	glycerophosphocholines	PC(34:3)	M+H	0.0928634	0.130765	0.255754	4.55899e+06	7.22247e+06	7.72796e+06	8.08152e+06	5.43772e+06	3.39144e+06	5.95279e+06	5.81144e+06	3.37602e+06	5.09199e+06	8.20603e+06	9.06935e+06	7.77174e+06	7.59107e+06	7.86501e+06	7.38573e+06	5.2483e+06	794771	1.84742e+06	3.85601e+06	5.43853e+06	8.25709e+06	5.97825e+06	1.13684e+07	5.76429e+06	5.07198e+06	5.61593e+06	3.56707e+06	9.50501e+06	4.7347e+06	6.03109e+06	4.46527e+06	4.31393e+06	5.85164e+06	5.19546e+06	5.46838e+06	8.40522e+06
1836	818.6034/33.41/glycerophospholipids	818.603	33.41	No	POS	glycerophospholipids	glycerophosphocholines	PC(38:3p)/(38:4e)	M+Na	-0.162082	0.138746	0.255754	4.32018e+06	2.75157e+06	3.6498e+06	1.63956e+06	3.32738e+06	2.05706e+06	1.02798e+07	4.5296e+06	5.37778e+06	3.89366e+06	2.3657e+06	3.263e+06	3.04324e+06	2.02896e+06	1.49111e+06	860230	5.50466e+06	6.05953e+06	3.24606e+06	1.33426e+06	6.27403e+06	5.08106e+06	2.121e+06	2.22764e+06	2.8371e+06	4.62241e+06	2.55265e+06	4.85068e+06	5.9781e+06	4.01228e+06	7.30682e+06	4.08494e+06	3.67629e+06	3.55388e+06	3.12041e+06	3.20764e+06	2.76097e+06
1673	808.5818/28.99/glycerophospholipids	808.582	28.99	No	POS	glycerophospholipids	glycerophosphocholines	PC(38:5)	M+H	-0.0677529	0.141478	0.26371	9.76747e+06	9.52075e+06	1.9045e+07	1.82662e+07	1.1932e+07	1.64192e+07	1.44627e+07	9.84804e+06	1.0527e+07	9.32661e+06	1.57815e+07	9.75046e+06	3.07819e+07	1.07861e+07	2.03248e+07	1.92782e+07	1.40274e+07	9.93927e+06	1.10557e+07	9.54355e+06	1.51822e+07	2.0396e+07	1.13089e+07	2.1605e+07	9.78563e+06	1.20905e+07	1.21702e+07	1.7758e+07	1.57681e+07	2.13788e+07	1.6755e+07	1.41165e+07	1.32962e+07	1.62607e+07	1.24806e+07	1.81066e+07	2.23461e+07
1299	780.5539/25.31/glycerophospholipids	780.554	25.31	No	POS	glycerophospholipids	glycerophosphocholines	PC(36:5)	M+H	0.211487	0.142826	0.267735			4.14589e+06	2.75137e+06	4.54575e+06		2.66589e+06	2.90886e+06		1.15564e+06		3.44913e+06		3.9441e+06			1.40231e+06		5.59875e+06		5.34241e+06	4.06292e+06	4.22505e+06	8.44603e+06			3.23359e+06	3.48841e+06	2.56945e+06		4.83326e+06	3.92935e+06	2.00661e+06	3.50517e+06	1.31472e+06
1650	806.5694/30.4/glycerophospholipids	806.569	30.4	No	POS	glycerophospholipids	glycerophosphocholines	PC(36:3)	M+Na	-0.117444	0.147856	0.275876	4.53127e+07	6.2353e+07	4.66466e+07	4.7246e+07	7.44907e+07	8.28381e+07	5.50836e+07	9.14811e+07	6.15922e+07	4.62506e+07	4.28875e+07	3.96546e+07	3.81962e+07	3.64732e+07	5.24335e+07	4.75052e+07	1.29956e+08	1.06677e+08	9.23606e+06	5.85976e+07	1.15438e+08	8.87589e+07	5.14024e+07		2.97419e+07	6.17342e+07	6.26759e+07	1.211e+07	6.78268e+07	3.60049e+07	4.18578e+07	7.09856e+07	7.86552e+07	4.69759e+07	6.02318e+07	5.02423e+07	5.53039e+07
2455	863.7102/51.86/glycerophospholipids	863.71	51.86	No	POS	glycerophospholipids	glycerophosphocholines	PC(40:0)	M+NH4	-0.142986	0.149894	0.296746	1.24121e+07	8.56994e+06	1.53985e+07	1.42064e+07	2.64e+07	1.97432e+07	2.061e+07	2.11141e+07	2.31286e+07	1.35756e+07	1.83543e+07	8.41766e+06	2.15809e+07	7.99746e+06	2.12945e+07	1.24719e+07	1.43134e+07	2.13837e+07	9.27009e+06	1.71019e+07	1.39783e+07	1.36753e+07	1.59988e+07	1.68927e+07	2.6046e+07	2.1762e+07	2.03106e+07	3.77974e+06	9.23641e+06	2.14948e+07	1.90548e+07	1.46112e+07	1.44566e+07	1.60497e+07	1.16908e+07	2.57728e+07	1.28217e+07
1061	758.569/31.34/glycerophospholipids	758.569	31.34	No	POS	glycerophospholipids	glycerophosphocholines	PC(34:2)	M+H	0.0266597	0.149894	0.296746	1.32183e+09	1.69955e+09	1.70057e+09	1.70138e+09	1.70077e+09	1.69873e+09	1.69955e+09	1.32225e+09	1.69976e+09	1.70077e+09	1.70138e+09	1.70037e+09	1.70077e+09	1.70057e+09	1.70118e+09	1.70016e+09	1.70016e+09	1.69935e+09	1.70077e+09	1.69935e+09	1.70138e+09	1.70077e+09	1.70118e+09	1.31995e+09	1.69873e+09	1.70037e+09	1.70098e+09	1.70077e+09	1.69996e+09	1.70077e+09	1.69935e+09	1.69873e+09	1.70057e+09	1.69976e+09	1.70037e+09	1.32246e+09	1.70077e+09
1490	794.6054/40.1/glycerophospholipids	794.605	40.1	No	POS	glycerophospholipids	glycerophosphocholines	PC(36:1p)/(36:2e)	M+Na	-0.0886871	0.155686	0.298872	6.09034e+06	4.57952e+06	1.35661e+07	4.07386e+06	6.34673e+06	3.1021e+06	9.46061e+06	4.08084e+06	4.45641e+06	4.19214e+06	4.81144e+06	6.01485e+06	9.35619e+06	5.06408e+06	5.90885e+06	4.52564e+06	4.27961e+06	5.39421e+06	1.41252e+06	3.20272e+06	6.02249e+06	5.91381e+06	4.52582e+06	5.22814e+06	6.5237e+06	6.88331e+06	5.31176e+06	5.29577e+06	6.31384e+06	7.53346e+06	7.10446e+06	5.64692e+06	5.3486e+06	8.72647e+06	5.03394e+06	6.10483e+06	8.02237e+06
1648	806.5694/28.77/glycerophospholipids	806.569	28.77	No	POS	glycerophospholipids	glycerophosphocholines	PC(36:3)	M+Na	0.23821	0.156662	0.3031		3.71449e+07	2.11285e+07	1.0422e+07	1.39448e+07	1.56361e+07	1.55546e+07	2.63668e+07	1.66333e+07	1.1932e+07	2.32603e+07	1.73712e+07	1.61086e+07		1.67181e+07	1.437e+07	3.69416e+07	2.49093e+07	7.98093e+07	1.50572e+07	2.68955e+07	3.11874e+07	1.59242e+07		1.46823e+07	1.89391e+07	1.47449e+07	5.33257e+07		1.61781e+07	2.22393e+07	1.76411e+07	2.26776e+07	1.50083e+07	1.62252e+07	1.55468e+07	2.0396e+07
2069	834.6005/32.32/glycerophospholipids	834.601	32.32	No	POS	glycerophospholipids	glycerophosphocholines	PC(40:6)	M+H	-0.151646	0.158637	0.303145	1.40177e+07	8.52101e+06	6.61891e+06	8.80783e+06	1.00952e+07	5.51012e+06	4.85706e+06	5.72123e+06	3.46436e+06	9.20146e+06	1.20495e+07	9.61457e+06	1.18428e+07	7.7477e+06	1.35448e+07	6.73897e+06	1.25965e+07	5.44326e+06	1.48007e+07	6.72201e+06	1.083e+07	1.06397e+07	6.16149e+06	1.51259e+07	5.40676e+06	8.09527e+06	1.0037e+07	1.02939e+07	1.44879e+07	6.06462e+06	5.06072e+06	1.14282e+07	7.97572e+06	1.42934e+07	5.52017e+06	5.16529e+06	1.03992e+07
2386	858.598/35.03/glycerophospholipids	858.598	35.03	No	POS	glycerophospholipids	glycerophosphocholines	PC(40:5)	M+Na	-0.0629112	0.167708	0.305292	2.68065e+06	4.34815e+06	2.17014e+06	2.99937e+06	2.92354e+06	4.7355e+06	3.56813e+06	4.32726e+06	3.61011e+06	2.49621e+06	4.37914e+06	2.65285e+06	2.57806e+06	2.32101e+06	4.29005e+06	3.05099e+06	5.36261e+06	4.36884e+06	3.70568e+06	3.57714e+06	5.22663e+06	3.36708e+06	2.62732e+06	2.79059e+06	4.19019e+06	5.09447e+06	2.75908e+06	5.43772e+06	4.49496e+06	3.27528e+06	2.60696e+06	4.30765e+06	3.54651e+06	3.85524e+06	2.8899e+06	2.78274e+06	4.84045e+06
746	706.5381/30.29/glycerophospholipids	706.538	30.29	No	POS	glycerophospholipids	glycerophosphocholines	PC(30:0)	M+H	0.181762	0.167708	0.305292	1.7141e+07	4.83402e+07	1.76715e+07	2.34912e+07	2.53322e+07	2.41991e+07	1.9239e+07	1.5385e+07	1.00891e+07	1.75333e+07	2.18359e+07	2.01729e+07	2.71497e+07	2.72835e+07	1.82516e+07	1.54498e+07	2.02564e+07	8.92854e+06	3.62565e+07	1.96872e+07	1.99399e+07	1.83168e+07	1.70566e+07	2.29884e+07	1.17463e+07	1.88533e+07	2.78297e+07	3.60049e+07	3.49201e+07	1.33066e+07	1.30152e+07	1.4946e+07	1.98811e+07	2.69075e+07	1.59485e+07	2.2564e+07	2.04988e+07
1151	768.5535/32.52/glycerophospholipids	768.553	32.52	No	NEG	glycerophospholipids	glycerophosphocholines	PC(36:3)	M-CH3-	-0.0914768	0.170804	0.305292	4.90195e+06	4.28671e+06	6.29831e+06	7.10394e+06	4.83034e+06	7.30889e+06	1.46624e+07	5.63036e+06	4.66059e+06	4.72446e+06	5.15889e+06	1.1775e+07	6.31814e+06	5.97817e+06	8.33848e+06	4.7744e+06	6.30369e+06	6.8739e+06	3.48287e+06	5.03541e+06	6.55895e+06	6.82369e+06	6.00566e+06	7.06728e+06	5.22939e+06	8.24427e+06	6.48706e+06	3.86327e+06	5.50092e+06	6.16659e+06	4.75701e+06	4.57407e+06	5.75367e+06	6.47438e+06	5.60242e+06	6.31336e+06	6.76985e+06
2031	832.5822/28.34/glycerophospholipids	832.582	28.34	No	POS	glycerophospholipids	glycerophosphocholines	PC(40:7)	M+H	-0.1173	0.175517	0.305292	3.18941e+06	5.0896e+06	4.09807e+06	3.80205e+06	2.28005e+06	3.43756e+06	3.12016e+06	4.94581e+06	2.44416e+06	2.6022e+06	6.78624e+06	2.12284e+06	4.03722e+06	4.00112e+06	5.28132e+06	4.71308e+06	4.7424e+06	3.272e+06	3.04868e+06	2.60696e+06	5.21535e+06	4.64169e+06	3.66535e+06	5.9925e+06	2.71036e+06	5.19546e+06	4.04941e+06	3.97258e+06	6.98347e+06	2.97126e+06	3.75761e+06	3.48975e+06	5.43374e+06	6.35278e+06	5.02205e+06	3.09968e+06	4.18413e+06
1040	756.5539/28.45/glycerophospholipids	756.554	28.45	No	POS	glycerophospholipids	glycerophosphocholines	PC(34:3)	M+H	0.125698	0.177106	0.318311	8.0755e+07	7.8407e+07	6.02729e+07	4.1145e+07	5.33257e+07	5.09495e+07	5.93514e+07	6.62604e+07	5.61795e+07	3.78753e+07	1.26259e+08	6.54643e+07	9.3158e+07	3.78427e+07	6.03961e+07	5.06878e+07	5.06878e+07	3.92088e+07	6.0314e+07	6.31019e+07	9.33583e+07	6.63534e+07	5.82912e+07	8.79971e+07	1.79236e+08	4.84468e+07	4.14326e+07	6.0314e+07	8.32288e+07	8.09777e+07	1.97992e+08	5.04422e+07	5.95676e+07	6.01081e+07	3.47357e+07	4.75708e+07	6.96328e+07
1304	780.5539/31.49/glycerophospholipids	780.554	31.49	No	POS	glycerophospholipids	glycerophosphocholines	PC(34:2)	M+Na	0.0430831	0.177106	0.318311	4.49134e+08	4.99494e+08	5.61536e+08	5.2705e+08	6.14617e+08	4.98958e+08	5.60681e+08	4.10839e+08	4.99627e+08	4.4974e+08	4.2862e+08	5.61366e+08	4.77501e+08	4.7732e+08	4.28493e+08	4.27855e+08	5.26199e+08	4.9936e+08	4.77501e+08	3.92068e+08	5.00689e+08	4.28238e+08	3.51094e+08	4.47761e+08	6.12315e+08	5.26341e+08	5.26767e+08	4.77501e+08	4.49134e+08	5.61707e+08	5.2563e+08	5.59993e+08	4.7732e+08	5.60852e+08	5.00026e+08	6.14388e+08	5.61707e+08
1709	810.6005/35.7/glycerophospholipids	810.601	35.7	No	POS	glycerophospholipids	glycerophosphocholines	PC(38:4)	M+H	0.066264	0.180311	0.320503	4.76779e+08	5.25772e+08	3.64791e+08	4.11574e+08	3.50806e+08	4.09655e+08	4.76416e+08	4.7714e+08	4.27599e+08	3.77932e+08	4.7804e+08	3.77697e+08	2.63513e+08	3.50663e+08	2.96948e+08	4.76959e+08	4.99893e+08	4.76235e+08	3.64927e+08	3.49796e+08	4.2862e+08	4.77501e+08	4.11428e+08	2.70628e+08	3.76751e+08	5.61366e+08	3.65062e+08	5.00292e+08	4.27727e+08	3.64927e+08	4.101e+08	4.26956e+08	4.28111e+08	4.99627e+08	5.26341e+08	2.29455e+08	3.64927e+08
1301	780.5539/27.28/glycerophospholipids	780.554	27.28	No	POS	glycerophospholipids	glycerophosphocholines	PC(36:5)	M+H	0.173967	0.189368	0.327118			1.40984e+07	6.43556e+06	7.06482e+06		1.12065e+07	1.72403e+07		7.49242e+06	1.82662e+07	8.26888e+06		9.19295e+06			1.24719e+07		2.30143e+06		1.29086e+07	1.63931e+07	9.91091e+06	2.36105e+07			8.56508e+06	2.47205e+06	9.96373e+06		1.16884e+07	1.08351e+07	8.99627e+06	1.27759e+07	6.71458e+06
1430	790.6323/46.12/glycerophospholipids	790.632	46.12	No	POS	glycerophospholipids	glycerophosphocholines	PC(36:0)	M+H	0.00759625	0.190144	0.347527	1.87495e+06	2.08202e+06	2.2508e+06	1.75209e+06	1.12413e+06	1.14783e+06	2.51435e+06	2.1364e+06	1.63995e+06	2.31572e+06	2.6802e+06	3.25163e+06	2.0589e+06	2.35657e+06	1.18164e+06	1.84726e+06	2.0788e+06	2.26211e+06	2.50039e+06	1.98139e+06	1.70264e+06	2.71285e+06	2.34481e+06	1.05781e+06	1.40127e+06	3.66629e+06	167059	2.93386e+06	2.43876e+06	3.13898e+06	2.8916e+06	1.09262e+06	1.79007e+06	2.23828e+06	1.48402e+06	1.91089e+06	1.20044e+06
1708	810.6005/34.62/glycerophospholipids	810.601	34.62	No	POS	glycerophospholipids	glycerophosphocholines	PC(38:4)	M+H	-0.0252851	0.193493	0.349551	2.00395e+07	3.2575e+07	8.75412e+06	2.02428e+07	1.34227e+07	2.39077e+07	1.66948e+07	1.60189e+07	1.19303e+07	1.52129e+07	1.81685e+07	2.25493e+07	2.22311e+07	1.88657e+07	4.11168e+07	1.68017e+07	2.40311e+07	8.187e+06	3.16044e+07	1.49187e+07	1.83543e+07	1.20653e+07	1.44254e+07	2.87462e+07	1.26272e+07	1.45772e+07	2.02162e+07	4.46624e+07	2.36283e+07	1.37688e+07	1.66083e+07	1.3188e+07	2.18872e+07	2.06236e+07	1.71657e+07	2.22161e+07	2.6694e+07
1837	818.6034/36.34/glycerophospholipids	818.603	36.34	No	POS	glycerophospholipids	glycerophosphocholines	PC(38:3p)/(38:4e)	M+Na	-0.142142	0.196878	0.354105	2.07979e+06	2.78969e+06	3.57606e+06	6.67425e+06	2.96627e+06	2.81818e+06	2.47e+06	3.16142e+06	4.8211e+06	2.05283e+06	2.60547e+06	2.23061e+06	3.23611e+06	2.52987e+06	214067	1.74673e+06	3.2788e+06	5.92279e+06	2.67232e+06	1.52573e+06	3.31806e+06	3.39051e+06	2.59831e+06	1.53545e+06	2.78324e+06	1.93315e+06	1.97001e+06	4.91816e+06	2.98544e+06	4.13299e+06	3.57127e+06	4.69576e+06	3.49755e+06	2.97338e+06	2.59297e+06	1.89948e+06	7.77174e+06
2033	832.5822/30.36/glycerophospholipids	832.582	30.36	No	POS	glycerophospholipids	glycerophosphocholines	PC(38:4)	M+Na	-0.0950951	0.200299	0.35639	1.17572e+07	1.51424e+07	1.08807e+07	6.22513e+06	1.45365e+07	1.42977e+07	2.13999e+07	2.58909e+07	1.54216e+07	1.13611e+07	2.13104e+07	1.29093e+07	1.45996e+07	1.80075e+07	1.21296e+07	6.25862e+06	2.96886e+07	3.63439e+07	1.87065e+07	7.25238e+06	2.5836e+07	2.33311e+07	8.64501e+06	1.56031e+07	7.06514e+06	2.33017e+07	1.55068e+07	2.33311e+07	1.73497e+07	1.55571e+07	1.39254e+07	1.74203e+07	1.62373e+07	1.5986e+07	1.39214e+07	1.35167e+07	1.10976e+07
1770	814.6319/41.85/glycerophospholipids	814.632	41.85	No	POS	glycerophospholipids	glycerophosphocholines	PC(38:2)	M+H	0.111898	0.200299	0.35639	1.00977e+07	8.44204e+06	1.60296e+07	1.03538e+07	8.32794e+06	3.96026e+06	1.24886e+07	1.34556e+07	7.82247e+06	5.74546e+06	1.06624e+07	1.76601e+07	1.48007e+07	1.12854e+07	1.55782e+07	1.82732e+07	1.30045e+07	1.20466e+07	8.63211e+06	7.55647e+06	1.42654e+07	1.61781e+07	1.06895e+07	1.98004e+07	1.18378e+07	1.55364e+07	1.07604e+07	1.06044e+07	1.5707e+07	1.66942e+07	1.29633e+07	4.35088e+06	1.06323e+07	1.34247e+07	4.68784e+06	1.18809e+07	1.071e+07
1248	774.6332/44.35/glycerophospholipids	774.633	44.35	No	POS	glycerophospholipids	glycerophosphocholines	PC(36:0p)/(36:1e)	M+H	0.046628	0.207247	0.35639	5.58106e+06	2.85806e+06	4.31393e+06	928325	2.54135e+06	2.28302e+06	3.76698e+06	2.97647e+06	2.4323e+06	2.69604e+06	3.76754e+06	3.38449e+06	4.85974e+06	3.77624e+06	2.75721e+06	3.77697e+06	2.10121e+06	2.51612e+06	3.29245e+06	1.57905e+06	4.2844e+06	2.71739e+06	3.24604e+06	3.41155e+06	4.17371e+06	2.86327e+06	3.78974e+06	3.10287e+06	2.69901e+06	3.94755e+06	4.23333e+06	3.68296e+06	2.28479e+06	6.885e+06	1.92021e+06	3.25447e+06	3.36147e+06
1300	780.5539/26.53/glycerophospholipids	780.554	26.53	No	POS	glycerophospholipids	glycerophosphocholines	PC(36:5)	M+H	-0.0846202	0.208539	0.360975			9.11084e+06	7.89367e+06	8.386e+06		7.69606e+06	1.04171e+07		8.06349e+06		8.01191e+06		7.15727e+06			1.60081e+07		6.25815e+06		1.09149e+07	1.211e+07	9.54889e+06	8.72489e+06			6.51468e+06	6.64045e+06	9.73403e+06		5.58037e+06	9.94903e+06	6.99933e+06	9.11085e+06	4.83259e+06
2385	858.589/34.44/glycerophospholipids	858.589	34.44	No	POS	glycerophospholipids	glycerophosphocholines	PC(40:5)	M+Na	-0.0834577	0.210773	0.381564	1.19846e+07	1.44627e+07	8.88866e+06	9.52628e+06	1.5279e+07	1.48866e+07	1.58936e+07	1.68801e+07	1.24018e+07	1.23041e+07	1.6214e+07	1.00787e+07	1.211e+07	1.00208e+07	1.45603e+07	1.45001e+07	1.88408e+07	2.02969e+07	2.30787e+07	1.29633e+07	2.32603e+07	1.73926e+07	1.28981e+07	1.01795e+07	5.56785e+06	1.77342e+07	1.72753e+07	2.53322e+07	1.75611e+07	1.42337e+07	1.04124e+07	1.56361e+07	2.33164e+07	1.1008e+07	1.32219e+07	1.24891e+07	1.37217e+07
1075	760.5846/35.24/glycerophospholipids	760.585	35.24	No	POS	glycerophospholipids	glycerophosphocholines	PC(34:1)	M+H	0.0688338	0.210773	0.381564	1.12919e+09	1.32142e+09	1.32246e+09	9.07233e+08	8.00336e+08	1.12799e+09	1.00479e+09	7.99588e+08	7.98464e+08	1.00607e+09	1.32328e+09	1.12959e+09	1.00607e+09	1.32246e+09	1.0065e+09	1.32204e+09	1.00543e+09	1.00458e+09	1.12999e+09	9.04397e+08	1.13059e+09	1.00607e+09	1.13039e+09	9.02682e+08	9.03541e+08	1.00565e+09	1.00629e+09	1.32266e+09	1.32183e+09	1.00607e+09	1.12859e+09	1.00393e+09	9.06102e+08	1.005e+09	1.12959e+09	9.06102e+08	1.32266e+09
2352	854.6267/39.06/glycerophospholipids	854.627	39.06	No	NEG	glycerophospholipids	glycerophosphocholines	oxPC(40:3(O))	M-H	0.0588248	0.210773	0.381564	4.991e+06	4.04911e+06	5.55985e+06	3.31181e+06	4.92971e+06	3.73409e+06	6.99005e+06	4.92073e+06	4.0529e+06	3.6333e+06	3.03578e+06	4.69713e+06	3.81302e+06	4.09807e+06	3.0601e+06	4.30701e+06	3.76954e+06	6.07513e+06	2.21077e+06	2.70883e+06	4.4588e+06	3.50819e+06	5.30423e+06	2.47741e+06	5.48831e+06	6.23074e+06	5.73681e+06	4.60156e+06	3.4429e+06	4.57412e+06	4.07116e+06	4.81099e+06	3.30637e+06	6.77804e+06	4.12639e+06	3.24876e+06	4.14941e+06
1810	816.6481/45.38/glycerophospholipids	816.648	45.38	No	POS	glycerophospholipids	glycerophosphocholines	PC(38:1)	M+H	0.204236	0.214335	0.381846	1.08025e+07	1.16521e+07	6.67025e+06	7.32356e+06	2.33214e+06	4.62063e+06	9.01731e+06	1.36561e+07	8.72647e+06	9.59882e+06	9.14071e+06	1.19568e+07	5.55249e+06	7.3205e+06	5.5251e+06	8.79282e+06	1.60732e+07	4.33579e+06	2.25788e+07	5.32468e+06	1.5589e+07	1.50006e+07	8.14598e+06	1.28426e+07	6.62187e+06	573305	7.47494e+06	3.0372e+07	1.12227e+07	1.06397e+07	1.0234e+07	4.5274e+06	5.80204e+06	1.61193e+07	3.68737e+06	5.21052e+06	4.85068e+06
1838	818.6034/37.3/glycerophospholipids	818.603	37.3	No	POS	glycerophospholipids	glycerophosphocholines	PC(38:3p)/(38:4e)	M+Na	-0.101984	0.216129	0.419775	3.91801e+06	3.37884e+06	4.18873e+06	2.76374e+06	3.55594e+06	3.59338e+06	7.22247e+06	4.70687e+06	986796	3.2002e+06	4.07386e+06	3.12041e+06	3.98103e+06	3.26582e+06	3.17878e+06	3.48046e+06	3.83926e+06	4.04534e+06	2.38892e+06	1.92208e+06	4.18632e+06	4.02945e+06	5.20086e+06	4.03218e+06	4.04278e+06	5.25229e+06	3.07815e+06	4.23971e+06	4.3545e+06	4.2262e+06	4.17614e+06	4.59196e+06	3.9441e+06	4.8103e+06	4.14237e+06	3.26582e+06	4.01228e+06
1039	756.5539/27.09/glycerophospholipids	756.554	27.09	No	POS	glycerophospholipids	glycerophosphocholines	PC(34:3)	M+H	-0.0760404	0.22339	0.436629	2.28822e+07	2.15104e+07	4.75708e+07	3.4368e+07	3.54776e+07	2.68278e+07	2.61227e+07	3.05381e+07	1.74063e+07	2.6848e+07	3.36497e+07	2.18722e+07	3.75495e+07	1.79128e+07	3.29258e+07	1.93695e+07	5.87691e+07	3.29514e+07	1.97878e+07	3.27546e+07	3.79728e+07	3.24786e+07	3.16453e+07	3.96834e+07	2.19771e+07	3.54281e+07	2.83467e+07	1.9059e+07	2.48135e+07	3.90837e+07	2.71805e+07	3.97721e+07	2.93586e+07	3.48991e+07	1.37049e+07	3.64732e+07	4.88732e+07
1705	810.6005/32.55/glycerophospholipids	810.601	32.55	No	POS	glycerophospholipids	glycerophosphocholines	PC(38:4)	M+H	-0.00278685	0.22339	0.436629	3.6172e+07	4.3376e+07	3.90579e+07	4.43605e+07	2.76379e+07	4.59556e+07	3.16854e+07	3.45015e+07	2.78927e+07	2.74696e+07	4.85795e+07	2.79556e+07	3.97134e+07	3.4271e+07	4.8553e+07	4.13223e+07	6.62138e+07	2.70239e+07	7.44907e+07	2.92303e+07	4.85795e+07	5.28276e+07	3.67937e+07	5.44047e+07	2.87987e+07	3.67003e+07	3.14189e+07	6.71959e+07	3.34762e+07	4.92912e+07	3.63439e+07	2.91666e+07	4.5013e+07	3.95663e+07	3.45015e+07	3.59813e+07	5.69531e+07
2132	838.632/40.85/glycerophospholipids	838.632	40.85	No	POS	glycerophospholipids	glycerophosphocholines	PC(40:4)	M+H	0.0688842	0.23266	0.44389	3.59206e+06	3.30356e+06	3.87503e+06	3.19763e+06	2.15092e+06	3.09585e+06	4.37257e+06	4.67067e+06	2.90618e+06	2.87631e+06	6.18009e+06	4.40549e+06	1.58506e+06	3.13625e+06	2.54658e+06	4.68417e+06	4.52564e+06	3.57127e+06	2.68682e+06	3.21206e+06	3.74064e+06	4.98611e+06	4.07022e+06	4.22973e+06	3.36775e+06	5.42968e+06	3.5118e+06	3.91608e+06	4.82492e+06	4.02945e+06	3.77089e+06	3.36775e+06	3.65651e+06	3.92289e+06	2.66702e+06	2.88317e+06	3.20989e+06
1523	796.6214/35.52/glycerophospholipids	796.621	35.52	No	POS	glycerophospholipids	glycerophosphocholines	PC(38:3p)/(38:4e)	M+H	-0.0837559	0.238322	0.451169	4.30385e+06	3.41951e+06	5.83023e+06	1.91851e+06	3.99686e+06	4.45606e+06	6.12321e+06	2.72648e+06	4.60161e+06	3.20989e+06	3.85221e+06	3.55019e+06	5.71693e+06	3.97734e+06	6.56979e+06	3.74962e+06	3.428e+06	3.19745e+06	3.27528e+06	2.66798e+06	4.6223e+06	4.19214e+06	3.35475e+06	4.27799e+06	5.47599e+06	5.05907e+06	3.69006e+06	4.84045e+06	4.51183e+06	5.54042e+06	4.30195e+06	3.35576e+06	4.70076e+06	7.28423e+06	3.66629e+06	6.07493e+06	6.52624e+06
1305	780.5539/32.89/glycerophospholipids	780.554	32.89	No	POS	glycerophospholipids	glycerophosphocholines	PC(34:2)	M+Na	-0.0548511	0.24674	0.453599	1.34352e+07	1.16083e+07	2.02831e+07	1.6214e+07	1.87951e+07	1.613e+07	1.71155e+07	1.49125e+07	1.46753e+07	1.33066e+07		1.7086e+07	1.72639e+07	1.59616e+07	2.28552e+07	1.31018e+07	2.09916e+07	1.69536e+07	1.27316e+07	1.3344e+07	1.70702e+07	1.57487e+07	1.95254e+07	2.07112e+07	1.75649e+07	1.86802e+07	1.67777e+07	1.46684e+07	1.66455e+07	1.60403e+07	1.77504e+07	1.86617e+07	1.56746e+07	1.89887e+07	1.50485e+07	2.20004e+07	1.94993e+07
1741	812.6163/39.53/glycerophospholipids	812.616	39.53	No	POS	glycerophospholipids	glycerophosphocholines	PC(38:3)	M+H	-0.115381	0.253785	0.456031	2.31467e+07	2.45316e+07	1.56082e+07	2.00401e+07	1.3185e+07	1.5573e+07	1.1559e+07	1.43809e+07	6.73104e+06	1.97878e+07	2.50877e+07	2.34166e+07	1.2681e+07	2.32007e+07	1.62019e+07	4.03105e+07	2.08743e+07	6.35829e+06	1.30339e+07	8.61398e+06	1.65133e+07	2.50386e+07	1.87332e+07	2.42988e+07	1.23022e+07	1.19568e+07	1.76943e+07	1.42891e+07	1.8497e+07	1.3248e+07	1.38619e+07	9.88646e+06	1.53985e+07	2.2505e+07	1.4776e+07	1.04588e+07	1.76104e+07
1378	786.6003/35.11/glycerophospholipids	786.6	35.11	No	POS	glycerophospholipids	glycerophosphocholines	PC(36:2)	M+H	0.00613855	0.255754	0.468214	8.71128e+07	4.78631e+07	1.02384e+08	5.44215e+07	6.41789e+07	9.40315e+07	8.69792e+07	7.86057e+07	7.84567e+07	5.96107e+07	1.12086e+08	7.97003e+07	7.54949e+07	1.28199e+08	9.02725e+07	8.8584e+07	1.03901e+08	6.85014e+07	8.09777e+07	4.18578e+07	9.17963e+07	9.3158e+07	8.36169e+07	8.65093e+07	8.42035e+07	1.55253e+08	5.96537e+07	9.01497e+07	6.5381e+07	8.73792e+07	1.06677e+08	8.95318e+07	6.63069e+07	8.56891e+07	6.62604e+07	8.46941e+07	1.02449e+08
2071	834.6005/37.75/glycerophospholipids	834.601	37.75	No	POS	glycerophospholipids	glycerophosphocholines	PC(38:3)	M+Na	-0.0349283	0.255754	0.468214	1.02186e+08	1.21788e+08	8.09221e+07	1.1866e+08	7.0525e+07	1.1143e+08	1.21788e+08	8.58554e+07	6.53393e+07	1.0555e+08	1.24076e+08	7.43975e+07	1.08819e+08	8.73127e+07	1.802e+08	1.08624e+08	1.0539e+08	4.95281e+07	1.00792e+08	7.51292e+07	1.04277e+08	1.4086e+08	9.32916e+07	1.04854e+08	4.89835e+07	1.16749e+08	1.16909e+08	8.47483e+07	1.11734e+08	1.0555e+08	8.43676e+07	6.58864e+07	1.47431e+08	1.20026e+08	9.75379e+07	9.9142e+07	1.07098e+08
1622	804.5509/27.27/glycerophospholipids	804.551	27.27	No	POS	glycerophospholipids	glycerophosphocholines	PC(36:4)	M+Na	-0.00726576	0.259087	0.468214	1.78983e+06	2.41884e+06	2.57558e+06	1.82947e+06	2.19528e+06	2.55925e+06	2.70295e+06	4.00541e+06	1.75564e+06	2.21392e+06	4.96667e+06	1.48171e+06	2.50825e+06	2.28135e+06	2.74509e+06	2.39331e+06	3.11162e+06		3.53569e+06	1.78171e+06	4.4232e+06	3.97258e+06	2.61968e+06	5.69677e+06	2.00956e+06	2.68122e+06	2.20334e+06	3.50819e+06	3.39088e+06	2.76097e+06	2.01537e+06		3.10591e+06	2.29769e+06	1.79083e+06	2.59532e+06	3.10892e+06
1488	794.6054/36.13/glycerophospholipids	794.605	36.13	No	POS	glycerophospholipids	glycerophosphocholines	PC(36:1p)/(36:2e)	M+Na	-0.138844	0.26371	0.470654	5.77651e+06	7.64777e+06	6.7196e+06	4.40594e+06	1.72639e+07	5.67264e+06	7.86001e+06	1.11208e+07	1.5986e+07	1.28217e+07	5.34241e+06	4.95712e+06	4.35947e+06	4.14589e+06	5.07814e+06	4.82875e+06	2.61801e+07	7.53348e+06	4.13299e+06	8.63672e+06	6.46719e+06	5.49452e+06	6.18947e+06	4.94336e+06	5.97795e+06	7.7795e+06	4.20428e+06	5.79357e+06	5.7258e+06	5.00758e+06	6.67255e+06	6.93241e+06	6.3732e+06	6.74487e+06	1.04834e+07	1.36157e+07	5.70336e+06
1351	784.5848/33.38/glycerophospholipids	784.585	33.38	No	POS	glycerophospholipids	glycerophosphocholines	PC(36:3)	M+H	-0.0954045	0.267735	0.487764	1.15016e+08	1.42606e+08	1.30063e+08	1.32201e+08	1.45213e+08	8.95318e+07	1.14894e+08	1.10359e+08	9.73553e+07	1.30116e+08	1.45398e+08	1.61606e+08	1.20343e+08	1.05497e+08	1.0258e+08	4.49563e+07	1.87516e+08	6.6027e+07	9.92049e+07	8.30337e+07	1.45398e+08	2.14861e+08	1.22247e+08	1.27369e+08	9.70498e+07	1.23791e+08	9.02111e+07	8.34878e+07	1.18268e+08	4.07204e+07	1.11582e+08	9.55028e+07	1.20279e+08	1.42663e+08	1.13421e+08	8.87007e+07	1.30116e+08
1980	828.5509/28.74/glycerophospholipids	828.551	28.74	No	POS	glycerophospholipids	glycerophosphocholines	PC(38:6)	M+Na	0.246707	0.267735	0.487764	1.92213e+06	1.13869e+07	5.24538e+06	4.23474e+06	4.31743e+06	4.40302e+06	3.32154e+06	6.6651e+06	3.54009e+06	3.41885e+06	6.98512e+06	4.41423e+06	4.50044e+06	4.51361e+06	3.83385e+06	3.91352e+06	1.42599e+07	7.10446e+06	1.63931e+07	3.81201e+06	7.06275e+06	7.98126e+06	4.42001e+06	6.44957e+06	4.42071e+06	3.64046e+06	5.76179e+06	1.48715e+07	4.38023e+06	3.23092e+06	5.8796e+06	5.31179e+06	5.86731e+06	3.60311e+06	3.17866e+06	4.54218e+06	4.233e+06
1225	772.6215/40.15/glycerophospholipids	772.621	40.15	No	POS	glycerophospholipids	glycerophosphocholines	PC(36:1p)/(36:2e)	M+H	-0.026251	0.275876	1	1.14021e+07	8.6432e+06	2.40672e+07	9.19272e+06	1.2681e+07	9.37635e+06	1.8029e+07	8.5222e+06	1.11333e+07	8.76065e+06	8.88911e+06	1.39214e+07	1.69008e+07	1.01245e+07	1.1377e+07	1.04436e+07	8.90215e+06	1.36586e+07	5.96775e+06	6.29924e+06	1.43191e+07	1.071e+07	8.27067e+06	1.05339e+07	1.89216e+07	1.49756e+07	1.11446e+07	9.27009e+06	1.11826e+07	1.43442e+07	1.47829e+07	1.37265e+07	9.72431e+06	1.8728e+07	1.08722e+07	1.33539e+07	1.57487e+07
1279	778.5359/27.81/glycerophospholipids	778.536	27.81	No	POS	glycerophospholipids	glycerophosphocholines	PC(34:3)	M+Na	0.081602	0.284105	1	7.30492e+06	3.74714e+06	1.70996e+07	1.07807e+07	7.89725e+06	1.10895e+07	1.67668e+07	1.88533e+07	7.95338e+06	1.01802e+07	1.65827e+07	7.69916e+06	9.73252e+06	1.13203e+07	1.34434e+07	5.25982e+06	7.10826e+06	1.35588e+07	2.47575e+06	3.84863e+06	8.86214e+06	1.30821e+07	6.56979e+06	1.15336e+07	1.13919e+07	1.57279e+07	1.08082e+07	2.52832e+06	9.92954e+06	1.83168e+07	1.50572e+07	1.33101e+07	7.5277e+06	1.75487e+07	6.74365e+06	1.32962e+07	7.30743e+06
2297	850.5949/32.39/glycerophospholipids	850.595	32.39	No	NEG	glycerophospholipids	glycerophosphocholines	oxPC(40:5(O))	M-H	-0.00394304	0.288311	1	1.63198e+06	1.81533e+06	2.88317e+06	1.29127e+06	2.77495e+06	1.99257e+06	3.81524e+06	2.68122e+06	2.98761e+06	1.49432e+06	1.36603e+06	1.99593e+06	1.34188e+06	1.21865e+06	1.27512e+06	1.80131e+06	2.88739e+06	4.28263e+06	1.82928e+06	1.44857e+06	2.89824e+06	1.43832e+06	2.54658e+06	1.1302e+06	2.45587e+06	2.74428e+06	1.7619e+06	4.43909e+06	1.84535e+06	2.16151e+06	2.00364e+06	3.65543e+06	2.10634e+06	2.41728e+06	2.36947e+06	1.66991e+06	2.03073e+06
927	742.5374/31.2/glycerophospholipids	742.537	31.2	No	NEG	glycerophospholipids	glycerophosphocholines	PC(34:2)	M-CH3-	0.0285716	0.292515	1	2.53952e+07	2.20357e+07	4.20227e+07	3.20887e+07	3.75495e+07	3.67767e+07	4.02288e+07	3.32842e+07	3.27903e+07	2.17911e+07	2.49425e+07	2.93365e+07	3.45456e+07	2.51587e+07	3.08236e+07	2.63473e+07	3.83826e+07	4.15539e+07	2.28236e+07	2.80288e+07	4.1145e+07	2.97534e+07	3.36248e+07	3.28317e+07	3.45608e+07	3.62143e+07	3.60285e+07	3.05797e+07	2.73941e+07	3.52336e+07	3.00216e+07	4.21246e+07	2.69728e+07	3.63861e+07	3.03283e+07	3.28663e+07	4.0059e+07
1405	788.6164/40.63/glycerophospholipids	788.616	40.63	No	POS	glycerophospholipids	glycerophosphocholines	PC(36:1)	M+H	0.0734397	0.294627	1	3.5023e+08	3.77225e+08	3.92852e+08	2.54991e+08	2.45928e+08	2.70976e+08	3.09546e+08	2.0388e+08	2.2894e+08	3.10535e+08	3.93371e+08	4.27983e+08	2.96619e+08	4.28111e+08	3.10864e+08	4.99893e+08	3.10042e+08	1.61172e+08	3.77932e+08	2.20865e+08	3.37103e+08	3.22709e+08	2.63761e+08	2.81446e+08	2.08801e+08	2.63265e+08	2.96784e+08	4.4974e+08	3.64382e+08	2.7213e+08	3.35591e+08	2.62266e+08	2.37462e+08	3.50085e+08	2.37338e+08	2.54488e+08	3.22709e+08
1041	756.5539/28.69/glycerophospholipids	756.554	28.69	No	POS	glycerophospholipids	glycerophosphocholines	PC(34:3)	M+H	0.137365	0.296746	1	7.63793e+07	7.94817e+07	3.45235e+07	4.36354e+07	5.75659e+07	2.65162e+07	6.31465e+07	7.75748e+07	7.74235e+07	3.87733e+07	1.02646e+08	7.75748e+07	9.16074e+07	2.50223e+07	9.77804e+07	5.62526e+07	5.27382e+07	4.9064e+07	2.34462e+07	1.40922e+07	1.12086e+08	2.09837e+08	6.03961e+07	1.07967e+08	6.75752e+07	4.88204e+07	2.30968e+07	7.14713e+07	8.85256e+07	7.3501e+07	7.83572e+07	2.65162e+07	5.88546e+07	6.61205e+07	4.16792e+07	2.81387e+07	3.97134e+07
1674	808.5818/30.83/glycerophospholipids	808.582	30.83	No	POS	glycerophospholipids	glycerophosphocholines	PC(38:5)	M+H	0.0401228	0.298872	1	1.83696e+08	1.72032e+08	2.14777e+08	1.10653e+08	1.68961e+08	2.08801e+08	1.5235e+08	1.83859e+08	1.38402e+08	1.18492e+08	1.99075e+08	1.40742e+08	1.68961e+08	1.65519e+08	1.76378e+08	1.9269e+08	2.96124e+08	1.68447e+08	2.45928e+08	1.29742e+08	3.23113e+08	1.8004e+08	1.84185e+08	1.49219e+08	1.87005e+08	1.76058e+08	1.8012e+08	2.83383e+08	1.98318e+08	1.84022e+08	1.52285e+08	2.14017e+08	1.92903e+08	2.82641e+08	1.40742e+08	1.55318e+08	1.98751e+08
1653	806.5694/33.69/glycerophospholipids	806.569	33.69	No	POS	glycerophospholipids	glycerophosphocholines	PC(36:3)	M+Na	-0.0217596	0.3031	1		9.58464e+06	1.16549e+07	1.03888e+07	1.08892e+07	7.94475e+06	1.15071e+07	1.21893e+07	6.96111e+06	9.03008e+06	1.80688e+07	1.24806e+07	1.02204e+07		1.07268e+07	9.80856e+06	1.50348e+07	6.27022e+06	8.0033e+06	6.47956e+06	1.31619e+07	1.76828e+07	9.97834e+06		8.35411e+06	1.16019e+07	8.5168e+06	7.5133e+06		8.65724e+06	9.67498e+06	8.31178e+06	9.49672e+06	1.11728e+07	9.94518e+06	9.16739e+06	1.21597e+07
1623	804.5509/27.89/glycerophospholipids	804.551	27.89	No	POS	glycerophospholipids	glycerophosphocholines	PC(36:4)	M+Na	-0.0502903	0.303145	1	4.16314e+07	2.90528e+07	1.07038e+08	6.43079e+07	1.00792e+08	5.25263e+07	8.30988e+07	6.33246e+07	5.3677e+07	3.42953e+07	5.97397e+07	5.52306e+07	1.11936e+08	6.25839e+07	8.60763e+07	7.85561e+07	5.57347e+07	8.43676e+07	4.28013e+07	3.12488e+07	7.67734e+07	6.41789e+07	5.64346e+07	9.83821e+07	4.39785e+07	5.95244e+07	5.43573e+07	5.07907e+07	5.87263e+07	9.3158e+07	7.62095e+07	6.83592e+07	4.75708e+07	8.98416e+07	4.61919e+07	8.21016e+07	1.08819e+08
1958	826.5954/33.81/glycerophospholipids	826.595	33.81	No	NEG	glycerophospholipids	glycerophosphocholines	oxPC(38:3(O))	M-H	-0.0259192	0.305292	1	7.95969e+06	8.09344e+06	1.47883e+07	7.44392e+06	9.00341e+06	8.37346e+06	1.43385e+07	8.77285e+06	1.07054e+07	6.21018e+06	6.01027e+06	8.72041e+06	7.20275e+06	6.63513e+06	7.3758e+06	7.53675e+06	9.27785e+06	1.14959e+07	4.71475e+06	6.433e+06	1.12805e+07	6.76985e+06	1.27923e+07	5.92251e+06	9.65079e+06	1.22372e+07	8.35263e+06	1.31314e+07	7.51028e+06	8.63211e+06	6.89244e+06	1.10895e+07	9.02463e+06	1.2538e+07	1.03486e+07	7.76656e+06	9.766e+06
1077	760.5846/37.07/glycerophospholipids	760.585	37.07	No	POS	glycerophospholipids	glycerophosphocholines	PC(34:1)	M+H	0.133174	0.305292	1	1.77877e+07	2.67431e+07	1.853e+07	1.14202e+07	4.46624e+07	2.24288e+07	2.1056e+07	1.52556e+07	1.03596e+07	1.93173e+07	2.26234e+07	2.05679e+07	1.13611e+07	1.14256e+07	1.69839e+07	2.04553e+07	2.30269e+07	1.0819e+07	1.3248e+07	7.87652e+06	1.80688e+07	1.79266e+07	1.52361e+07	5.48632e+07	1.27318e+07	1.52556e+07	1.66328e+07	1.30821e+07	1.09745e+07	1.18899e+07	1.79184e+07	1.63432e+07	9.19295e+06	2.50924e+07	1.66699e+07	1.65356e+07	9.8972e+06
1195	770.6055/38.97/glycerophospholipids	770.606	38.97	No	POS	glycerophospholipids	glycerophosphocholines	PC(36:2p)/(36:3e)	M+H	0.0535925	0.305292	1	6.80167e+06	8.88133e+06	2.39227e+07	1.17773e+07	8.53486e+06	9.68437e+06	1.4397e+07	1.2659e+07	1.10936e+07	7.32593e+06	1.0422e+07	1.30143e+07	1.68365e+07	6.88904e+06	1.1684e+07	7.71612e+06	1.09838e+07	1.83094e+07	5.04316e+06	6.32848e+06	1.25227e+07	1.06044e+07	1.02369e+07	1.17198e+07	1.33702e+07	1.45122e+07	7.9025e+06	1.05683e+07	9.4747e+06	1.16201e+07	1.70216e+07	1.67911e+07	1.01703e+07	1.52206e+07	1.06931e+07	9.85579e+06	1.52129e+07
1876	820.6209/41.27/glycerophospholipids	820.621	41.27	No	POS	glycerophospholipids	glycerophosphocholines	PC(38:2p)/(38:3e)	M+Na	-0.0896593	0.305292	1	2.2061e+06	2.17976e+06	1.1023e+06	1.99148e+06	2.29065e+06	1.49741e+06	3.07495e+06	1.88095e+06	1.54952e+06	2.85911e+06	2.61387e+06	2.37653e+06	3.4549e+06	2.86123e+06	2.92885e+06	2.0976e+06	1.90724e+06	1.52573e+06	1.79183e+06	1.63881e+06	2.56947e+06	2.88565e+06	2.02039e+06	2.66626e+06	2.46437e+06	2.34317e+06	2.91135e+06	1.24818e+06	2.54452e+06	2.46804e+06	2.81649e+06	1.49741e+06	2.26123e+06	4.43868e+06	1.67911e+06	2.69356e+06	3.38431e+06
1522	796.6124/44.37/glycerophospholipids	796.612	44.37	No	POS	glycerophospholipids	glycerophosphocholines	PC(36:0p)/(36:1e)	M+Na	0.0221522	0.305292	1	2.60998e+06	1.67099e+06	2.34159e+06	792642	1.35734e+06	1.18585e+06	2.25767e+06	1.69098e+06	1.29587e+06	1.35734e+06	1.69449e+06	2.09985e+06	2.56673e+06	1.79512e+06	1.47585e+06	2.18955e+06	1.24276e+06	1.54074e+06	1.88715e+06	830452	2.25616e+06	1.44035e+06	1.83519e+06	1.83912e+06	1.88504e+06	1.3426e+06	2.13914e+06	1.72512e+06	1.36091e+06	1.89539e+06	1.86243e+06	1.90235e+06	1.06124e+06	3.136e+06	1.25295e+06	1.91934e+06	1.56942e+06
1487	794.6054/35.71/glycerophospholipids	794.605	35.71	No	POS	glycerophospholipids	glycerophosphocholines	PC(36:1p)/(36:2e)	M+Na	0.118747	0.305292	1	3.79492e+06	5.93993e+06	5.4098e+06	3.24872e+06	3.19498e+06	946933	3.60012e+06	3.14975e+06	4.7351e+06	2.2315e+06	3.74064e+06	3.52245e+06	3.59858e+06	1.02463e+06	2.86389e+06	3.06223e+06	4.01858e+06	6.28493e+06	9.8319e+06	3.4646e+06	3.66206e+06	3.77974e+06	3.12664e+06	767827	4.28992e+06	3.10878e+06	4.41631e+06	1.22578e+07	3.20985e+06	3.10287e+06	5.1858e+06	3.12586e+06	4.34871e+06	3.97943e+06	3.08536e+06	3.74901e+06	5.5632e+06
1354	784.5848/34.81/glycerophospholipids	784.585	34.81	No	POS	glycerophospholipids	glycerophosphocholines	PC(36:3)	M+H	-0.117854	0.316125	1	7.87272e+06	1.05913e+07	7.68171e+06	8.91648e+06	7.30743e+06	6.54103e+06	6.10929e+06	5.93131e+06	4.10775e+06	7.93908e+06	1.06976e+07	9.78263e+06	6.60837e+06	9.68974e+06	8.14598e+06	9.48205e+06	7.2374e+06	5.47669e+06	5.55249e+06	6.25329e+06	7.80685e+06	9.99594e+06	8.33848e+06	1.15852e+07	5.6181e+06	5.13647e+06	6.77515e+06	5.2731e+06	8.58417e+06	5.71693e+06	7.36525e+06	4.83167e+06	6.92725e+06	9.99035e+06	6.83094e+06	6.92725e+06	8.386e+06
1489	794.6054/37.91/glycerophospholipids	794.605	37.91	No	POS	glycerophospholipids	glycerophosphocholines	PC(36:1p)/(36:2e)	M+Na	0.0381812	0.318311	1	1.25057e+07	1.64767e+07	1.95754e+07	1.214e+07	1.38212e+07	1.52284e+07	2.41237e+07	2.02698e+07	1.4176e+07	1.30821e+07	1.62851e+07	1.41466e+07	1.3882e+07	8.10106e+06	1.18644e+07	1.05438e+07	1.58512e+07	2.32279e+07	7.77174e+06	8.33064e+06	1.58537e+07	1.3185e+07	2.0526e+07	1.1857e+07	1.4011e+07	2.05679e+07	1.05763e+07	1.89653e+07	1.44189e+07	1.38212e+07	2.23552e+07	2.83138e+07	1.64625e+07	2.29928e+07	2.04698e+07	1.02482e+07	1.80226e+07
2070	834.6005/34.44/glycerophospholipids	834.601	34.44	No	POS	glycerophospholipids	glycerophosphocholines	PC(40:6)	M+H	-0.0232381	0.320503	1	1.68668e+08	2.28811e+08	1.25976e+08	1.34312e+08	2.04072e+08	2.03112e+08	1.87297e+08	1.98535e+08	1.68595e+08	1.76218e+08	1.93329e+08	1.5261e+08	1.45213e+08	1.40801e+08	1.87878e+08	1.87516e+08	2.54236e+08	2.82344e+08	3.22709e+08	1.68447e+08	2.83826e+08	2.04072e+08	1.38847e+08	1.06313e+08	1.01789e+08	2.09631e+08	2.0994e+08	3.64927e+08	2.45425e+08	1.8004e+08	1.44779e+08	1.83204e+08	2.72015e+08	1.40565e+08	1.98535e+08	1.4289e+08	1.8004e+08
2324	852.6107/33.54/glycerophospholipids	852.611	33.54	No	NEG	glycerophospholipids	glycerophosphocholines	oxPC(40:4(O))	M-H	-0.0275206	0.324907	1	7.80787e+06	6.06479e+06	8.36147e+06	5.41532e+06	5.73158e+06	7.64461e+06	1.12439e+07	7.56517e+06	8.1242e+06	3.0542e+06	5.36445e+06	5.95712e+06	4.00442e+06	3.92086e+06	4.42001e+06	5.42558e+06	5.12137e+06	9.90727e+06	4.42938e+06	4.49299e+06	6.30275e+06	4.43909e+06	8.31685e+06	4.59986e+06	7.42646e+06	8.11929e+06	5.81179e+06	6.95186e+06	5.84303e+06	6.27447e+06	5.59318e+06	8.28872e+06	7.44038e+06	8.1242e+06	7.26207e+06	6.44659e+06	6.09539e+06
883	732.5537/30.47/glycerophospholipids	732.554	30.47	No	POS	glycerophospholipids	glycerophosphocholines	PC(32:1)	M+H	0.0161235	0.327118	1	6.5381e+07	1.44842e+08	8.87007e+07	9.03338e+07	7.54949e+07	9.09732e+07	4.3376e+07	4.49847e+07	2.92727e+07	8.34878e+07	7.46301e+07	8.33584e+07	8.21564e+07	7.76251e+07	7.9918e+07	6.95126e+07	1.18324e+08	2.68757e+07	4.84999e+07	8.43676e+07	6.81183e+07	6.18285e+07	7.77758e+07	1.0159e+08	4.32572e+07	3.90321e+07	7.87541e+07	9.76592e+07	1.05337e+08	4.62506e+07	5.26185e+07	5.65807e+07	6.55059e+07	8.44767e+07	4.49847e+07	7.14229e+07	9.01497e+07
952	744.5901/37.7/glycerophospholipids	744.59	37.7	No	POS	glycerophospholipids	glycerophosphocholines	PC(34:1p)/(34:2e)	M+H	0.0375941	0.336022	1	1.28317e+07	1.30738e+07	2.38052e+07	1.20495e+07	1.5076e+07	1.30357e+07	1.48661e+07	1.49756e+07	1.1431e+07	1.64768e+07	1.77957e+07	1.73069e+07	1.8541e+07	1.39331e+07	1.32069e+07	1.22773e+07	2.58751e+07	1.7602e+07	1.22088e+07	9.03524e+06	2.22766e+07	1.71903e+07	1.89931e+07	1.73212e+07	1.88364e+07	1.62963e+07	1.36849e+07	2.23461e+07	1.28317e+07	1.88782e+07	2.10414e+07	2.09949e+07	1.73819e+07	2.05272e+07	1.57907e+07	1.54783e+07	2.30787e+07
1562	798.6373/41.27/glycerophospholipids	798.637	41.27	No	POS	glycerophospholipids	glycerophosphocholines	PC(38:2p)/(38:3e)	M+H	-0.0408758	0.345019	1	3.81445e+06	3.47225e+06	4.3915e+06	3.16985e+06	3.66582e+06	2.86616e+06	4.53339e+06	2.8152e+06	2.81218e+06	4.71475e+06	3.85913e+06	3.55628e+06	5.75773e+06	4.63742e+06	4.85776e+06	3.17577e+06	3.18146e+06	3.14636e+06	2.49183e+06	2.19717e+06	4.06544e+06	4.0798e+06	2.64115e+06	3.93453e+06	5.12608e+06	3.62027e+06	5.16209e+06	3.13898e+06	3.86478e+06	4.24855e+06	4.40503e+06	2.71494e+06	3.68388e+06	7.41493e+06	2.79059e+06	4.45328e+06	5.58623e+06
1646	806.5694/27.3/glycerophospholipids	806.569	27.3	No	POS	glycerophospholipids	glycerophosphocholines	PC(38:6)	M+H	-0.113124	0.347527	1		2.92515e+07	4.23923e+07	2.96288e+07	3.52336e+07	3.52521e+07	4.60742e+07	3.81553e+07	3.17059e+07	5.479e+07	3.88533e+07	2.55625e+07	4.58528e+07		2.90247e+07	4.16553e+07	3.99752e+07	4.08637e+07	2.86511e+07	1.98957e+07	4.63384e+07	5.13256e+07	4.14601e+07		3.1184e+07	4.06657e+07	2.70095e+07	4.28013e+07		3.50048e+07	4.78284e+07	5.45015e+07	8.46941e+07	5.51205e+07	4.34916e+07	3.22206e+07	4.80716e+07
2036	832.5822/34.7/glycerophospholipids	832.582	34.7	No	POS	glycerophospholipids	glycerophosphocholines	PC(38:4)	M+Na	-0.0125871	0.349551	1	6.14734e+06	1.29205e+07	7.99746e+06	4.57594e+06	5.94017e+06	8.69309e+06	8.44204e+06	7.84014e+06	4.90839e+06	7.77174e+06	7.40101e+06	7.79867e+06	9.8319e+06	9.04608e+06	1.76337e+07	7.04708e+06	1.22773e+07	3.57714e+06	1.74618e+07	5.68489e+06	1.05202e+07	1.33659e+07	7.01734e+06	5.50946e+06	3.57479e+06	6.83094e+06	8.61565e+06	9.8319e+06	1.00311e+07	5.64001e+06	7.46773e+06	5.93535e+06	8.34248e+06	1.02147e+07	6.61413e+06	9.95327e+06	1.08892e+07
2129	838.632/35.11/glycerophospholipids	838.632	35.11	No	POS	glycerophospholipids	glycerophosphocholines	PC(40:4)	M+H	-0.0427613	0.349551	1	1.73769e+06	3.21469e+06	3.8461e+06	2.16114e+06	2.74009e+06	3.16652e+06	2.24676e+06	4.04679e+06	1.78553e+06	1.71785e+06	142990	2.20056e+06	3.00201e+06	1.25049e+06	1.66254e+06	2.74608e+06	1.55973e+06	3.63837e+06	3.20524e+06	1.69671e+06	1.65345e+06	2.78586e+06	1.2731e+06	1.25714e+06	1.94994e+06	3.46679e+06	1.6185e+06	2.75681e+06	3.28161e+06	1.46018e+06	3.19745e+06	2.61648e+06	2.29198e+06	2.95282e+06	2.86743e+06	1.67265e+06	2.31572e+06
1325	782.5693/29.58/glycerophospholipids	782.569	29.58	No	POS	glycerophospholipids	glycerophosphocholines	PC(36:4)	M+H	0.066082	0.354105	1	3.32389e+07	5.79682e+07	5.75275e+07	3.18764e+07	2.33311e+07	4.17861e+07	2.4778e+07	2.61991e+07	2.72144e+07	3.70147e+07	5.0387e+07	4.88204e+07	5.479e+07	5.52673e+07	7.55988e+07	3.35e+07	3.49413e+07	2.15859e+07	5.58255e+07	2.30925e+07	2.92438e+07	3.67471e+07	3.48199e+07	5.64712e+07	2.4586e+07	2.16556e+07	3.45676e+07	5.23715e+07	4.22999e+07	2.6694e+07	5.36137e+07	3.55009e+07	4.8037e+07	1.74063e+07	2.36606e+07	4.31439e+07	5.63619e+07
1353	784.5848/34.34/glycerophospholipids	784.585	34.34	No	POS	glycerophospholipids	glycerophosphocholines	PC(36:3)	M+H	-0.0590583	0.354105	1	5.51572e+07	5.31117e+07	5.02423e+07	3.85413e+07	2.99658e+07	4.11257e+07	3.08602e+07	2.6955e+07	2.41423e+07	3.47779e+07	6.0437e+07	4.27436e+07	3.28862e+07	4.92589e+07	3.5527e+07	6.16869e+07	3.77775e+07	1.92261e+07	2.24665e+07	2.6269e+07	2.9046e+07	4.31736e+07	3.88267e+07	6.82248e+07	3.0163e+07	3.78101e+07	3.08027e+07	2.30787e+07	5.74122e+07	2.86511e+07	4.15539e+07	3.18117e+07	3.78427e+07	4.05834e+07	3.51914e+07	3.355e+07	5.33257e+07
1302	780.5539/27.9/glycerophospholipids	780.554	27.9	No	POS	glycerophospholipids	glycerophosphocholines	PC(36:5)	M+H	0.366512	0.35639	1	1.57958e+08	5.60681e+08	1.58168e+08	1.99075e+08	1.34124e+08	1.83204e+08	9.12277e+07	1.30009e+08	1.29849e+08	1.22133e+08	1.28473e+08	9.9079e+07	9.46285e+07	1.25976e+08	1.05656e+08	1.25834e+08	4.10692e+08	1.8345e+08	1.00607e+09	2.36714e+08	2.15113e+08	1.9301e+08	1.32142e+08	1.46712e+08	8.81738e+07	9.9079e+07	1.76298e+08	5.61707e+08	1.68668e+08	1.00792e+08	1.42548e+08	1.79236e+08	2.09734e+08	1.31732e+08	1.2813e+08	9.00882e+07	2.09837e+08
1675	808.5818/32.6/glycerophospholipids	808.582	32.6	No	POS	glycerophospholipids	glycerophosphocholines	PC(36:2)	M+Na	0.222427	0.35639	1	1.11734e+08	3.09546e+08	9.6084e+07	1.05709e+08	8.5966e+07	1.12947e+08	7.3163e+07	9.30241e+07	1.03776e+08	9.16074e+07	8.75782e+07	8.46398e+07	7.14713e+07	7.97548e+07	7.88035e+07	1.20153e+08	1.9269e+08	1.29742e+08	5.00292e+08	1.19898e+08	1.32201e+08	1.16856e+08	8.88752e+07	8.26418e+07	6.83592e+07	8.08665e+07	1.2219e+08	4.11134e+08	1.08558e+08	7.87047e+07	9.72333e+07	9.8573e+07	1.4289e+08	9.58264e+07	1.06978e+08	7.23873e+07	1.11936e+08
1706	810.6005/33.47/glycerophospholipids	810.601	33.47	No	POS	glycerophospholipids	glycerophosphocholines	PC(38:4)	M+H	-0.121739	0.35868	1	3.17264e+07	3.12703e+07	1.76138e+08	6.3546e+07	3.62565e+07	5.20495e+07	1.83532e+08	7.0423e+07	2.64577e+07	2.34462e+07	5.44215e+07	1.42834e+08	4.62506e+07	5.02423e+07	3.14399e+07	3.83826e+07	7.85561e+07	2.23552e+07	2.71497e+07	1.62365e+07	3.98014e+07	1.42947e+08	3.62986e+07	4.85283e+07	5.09495e+07	1.33998e+08	5.53405e+07	4.07204e+07	3.64073e+07	8.21564e+07	4.73735e+07	3.60302e+07	3.87466e+07	3.74232e+07	2.76008e+07	1.68888e+08	5.02785e+07
1126	766.5746/32.75/glycerophospholipids	766.575	32.75	No	POS	glycerophospholipids	glycerophosphocholines	PC(34:1p)/(34:2e)	M+Na	0.0516368	0.360975	1	4.34339e+07	4.52487e+07	6.41358e+07	4.04714e+07	5.53039e+07	4.77301e+07	7.51816e+07	6.54643e+07	4.69759e+07	3.93888e+07	5.59161e+07	4.03374e+07	4.14051e+07	2.6055e+07	4.36067e+07	3.56733e+07	6.70579e+07	6.68732e+07	2.56049e+07	3.29514e+07	5.70643e+07	4.46624e+07	6.4265e+07	3.84271e+07	4.72722e+07	6.33246e+07	3.52547e+07	6.96328e+07	4.61331e+07	4.88732e+07	6.14973e+07	9.09732e+07	5.27978e+07	6.53393e+07	6.54643e+07	3.87466e+07	5.38348e+07
2346	854.5669/25.53/glycerophospholipids	854.567	25.53	No	POS	glycerophospholipids	glycerophosphocholines	PC(40:7)	M+Na	0.0668949	0.363275	1	791282	1.96553e+06	1.51834e+06	1.03715e+06	1.77603e+06	1.61137e+06	1.31416e+06	2.05462e+06	2.24554e+06	1.21829e+06	2.10836e+06	942355	1.69676e+06	1.01101e+06	1.02144e+06	2.17253e+06	2.92051e+06	2.23738e+06	2.68181e+06	920801	1.7277e+06	2.05003e+06	1.78786e+06	1.03042e+06	631351	1.49992e+06	1.63838e+06	3.44886e+06	2.61815e+06	1.25652e+06	1.21645e+06	1.98702e+06	2.26783e+06	1.32739e+06	1.43072e+06	1.01287e+06	2.01691e+06
1063	758.569/33.64/glycerophospholipids	758.569	33.64	No	POS	glycerophospholipids	glycerophosphocholines	PC(34:2)	M+H	0.309755	0.367889	1	2.67794e+07	2.29758e+07	3.49837e+07	2.67483e+07	2.8982e+07	2.14017e+08	3.12703e+07	2.40491e+07	2.34892e+07	2.76379e+07	3.12519e+07	3.26611e+07	3.52336e+07	2.95598e+07	2.50714e+07	1.14472e+07	2.54096e+07	2.52035e+07	2.11435e+07	2.46301e+07	3.14608e+07	2.73024e+07	2.32456e+07	3.59589e+07	2.79743e+07	2.6955e+07	2.62576e+07	2.06913e+07	2.24033e+07	1.40033e+07	3.76644e+07	3.1184e+07	2.53177e+07	3.25981e+07	2.22014e+07	2.87943e+07	3.28862e+07
747	706.5381/31.1/glycerophospholipids	706.538	31.1	No	POS	glycerophospholipids	glycerophosphocholines	PC(30:0)	M+H	-0.178213	0.377176	1	247604	2.24356e+06	595774	500556	659072	741294	408535	762772	324527	489566	2.33146e+06	644353	799524	1.0271e+06	2.57101e+06	338313	979155	345502	1.17632e+06	450102	612416	752708	420249	560724	676816	939246	720043	856842	990975	110507	660278	619101	1.99761e+06	1.46281e+06	640970	587370	2.00235e+06
1127	766.5746/33.44/glycerophospholipids	766.575	33.44	No	POS	glycerophospholipids	glycerophosphocholines	PC(34:1p)/(34:2e)	M+Na	0.0793326	0.377176	1	6.35772e+06	8.02955e+06	8.10106e+06	7.23331e+06	9.79867e+06	5.56785e+06	1.39965e+07	9.88267e+06	6.51651e+06	8.53486e+06	7.20059e+06	9.71605e+06	6.15188e+06	3.74193e+06	5.05241e+06	2.25716e+06	1.05438e+07	1.05472e+07	6.06462e+06	5.06072e+06	8.83478e+06	7.2747e+06	1.23725e+07	5.02042e+06	7.25464e+06	1.36561e+07	4.50373e+06	7.64047e+06	6.9479e+06	6.33189e+06	8.1601e+06	1.40624e+07	8.42462e+06	1.23031e+07	3.74587e+06	5.53616e+06	8.36659e+06
1277	778.5359/25.35/glycerophospholipids	778.536	25.35	No	POS	glycerophospholipids	glycerophosphocholines	PC(34:3)	M+Na	0.096598	0.381564	1	2.85359e+06	1.00808e+07	2.74648e+06	4.25943e+06	5.09199e+06	6.4943e+06	3.41358e+06	4.69713e+06	2.53232e+06	3.70025e+06	4.94455e+06	2.84956e+06	4.68587e+06	2.91574e+06	4.22505e+06	2.77172e+06	1.39097e+07	2.71339e+06	8.48326e+06	3.44648e+06	4.88841e+06	5.03087e+06	2.77542e+06	3.22283e+06	2.05706e+06	4.22726e+06	3.60844e+06	7.68848e+06	7.78728e+06	4.40395e+06	2.68728e+06	4.72531e+06	5.63533e+06	4.07847e+06	3.50094e+06	3.8385e+06	4.14117e+06
1349	784.5848/31.28/glycerophospholipids	784.585	31.28	No	POS	glycerophospholipids	glycerophosphocholines	PC(36:3)	M+H	-0.00809084	0.381846	1	1.49856e+08	1.75738e+08	3.77815e+08	1.62038e+08	2.37586e+08	2.36338e+08	1.98101e+08	1.76058e+08	1.92476e+08	1.3872e+08	2.46304e+08	1.98535e+08	2.21691e+08	1.98643e+08	1.84185e+08	2.03785e+08	2.37213e+08	2.45046e+08	1.5274e+08	8.17715e+07	3.93371e+08	1.87733e+08	2.21926e+08	2.35961e+08	2.14017e+08	2.0388e+08	1.55449e+08	2.14861e+08	1.44966e+08	2.45928e+08	2.71324e+08	2.53348e+08	1.68888e+08	2.1444e+08	1.38593e+08	2.03976e+08	2.83383e+08
1352	784.5848/33.65/glycerophospholipids	784.585	33.65	No	POS	glycerophospholipids	glycerophosphocholines	PC(36:3)	M+H	-0.21828	0.393596	1	5.57043e+07	4.69419e+07	4.8037e+07	4.59415e+07	4.2423e+07	3.33389e+07	4.1239e+07	3.78101e+07	4.16074e+07	5.13256e+07	7.56507e+07	5.81301e+07	4.50414e+07	5.69159e+07	5.14024e+07	2.18573e+07	5.94813e+07	2.75059e+07	3.78753e+07	3.68469e+07	5.59161e+07	6.88314e+07	3.91352e+07	5.39086e+07	4.14711e+07	4.38509e+07	3.7039e+07	3.07819e+07	4.41432e+07	1.83966e+07	6.23067e+07	4.39785e+07	4.66466e+07	7.2184e+07	3.78101e+07	4.23923e+07	4.66806e+07
1932	824.5801/32.67/glycerophospholipids	824.58	32.67	No	NEG	glycerophospholipids	glycerophosphocholines	oxPC(38:4(O))	M-H	0.0534688	0.395958	1	5.16392e+06	5.62425e+06	8.34248e+06	5.78164e+06	7.64047e+06	6.27066e+06	9.52075e+06	8.24427e+06	6.17185e+06	4.78687e+06	5.41532e+06	5.60242e+06	4.86853e+06	3.89777e+06	6.00566e+06	4.51522e+06	7.51616e+06	9.48287e+06	3.12053e+06	4.26579e+06	7.48899e+06	5.2037e+06	9.94327e+06	4.73387e+06	7.02598e+06	9.01749e+06	4.9223e+06	7.98126e+06	5.04918e+06	6.34673e+06	5.92279e+06	1.13919e+07	5.93573e+06	7.65459e+06	8.0519e+06	4.8165e+06	7.1061e+06
1042	756.5539/29.21/glycerophospholipids	756.554	29.21	No	POS	glycerophospholipids	glycerophosphocholines	PC(34:3)	M+H	0.0665255	0.410208	1	2.49662e+07	3.89277e+07	2.68321e+07	9.17963e+07	2.56049e+07	1.48146e+07	2.71975e+07	2.87769e+07	9.7921e+06	2.25788e+07	2.70461e+07	3.09433e+07	3.16044e+07	2.38052e+07	2.62771e+07	2.61801e+07	2.48312e+07	1.06539e+07	2.08019e+07	1.94082e+07	3.0233e+07	3.16044e+07	3.57916e+07	3.47301e+07	2.09949e+07	2.68156e+07	2.97759e+07	1.98969e+07	4.70098e+07	6.0225e+06	2.37079e+07	1.93666e+07	2.16695e+07	2.92727e+07	1.89391e+07	1.97735e+07	3.05797e+07
1647	806.5694/27.88/glycerophospholipids	806.569	27.88	No	POS	glycerophospholipids	glycerophosphocholines	PC(38:6)	M+H	0.192151	0.415949	1		9.27555e+07	2.77876e+07	2.08539e+07	2.09259e+07	2.13357e+07	1.86275e+07	2.27904e+07	1.90811e+07	1.36753e+07	2.38642e+07	1.45772e+07	2.28236e+07		1.55182e+07	2.64895e+07	5.47055e+07	2.22393e+07	5.63619e+07	1.55442e+07	3.36497e+07	2.8982e+07	2.39768e+07		1.5016e+07	2.07708e+07	1.70431e+07	6.18285e+07		1.87065e+07	2.33432e+07	2.68278e+07	2.4376e+07	2.46603e+07	2.14642e+07	1.68905e+07	3.24786e+07
1123	766.538/30.58/glycerophospholipids	766.538	30.58	No	NEG	glycerophospholipids	glycerophosphocholines	PC(36:4)	M-CH3-	0.0110759	0.419775	1	4.23508e+06	5.20141e+06	4.57042e+06	6.13719e+06	5.87147e+06	6.85825e+06	5.16712e+06	5.52017e+06	6.07003e+06	3.73123e+06	5.83498e+06	3.87912e+06	3.99686e+06	3.30029e+06	4.7327e+06	6.60934e+06	8.13764e+06	7.21765e+06	4.3349e+06	5.36879e+06	6.18009e+06	4.70466e+06	7.80107e+06	3.31259e+06	5.31179e+06	5.57741e+06	3.79648e+06	7.55637e+06	4.1112e+06	5.33051e+06	4.84363e+06	5.73967e+06	3.74901e+06	4.95571e+06	7.67495e+06	3.69756e+06	6.57564e+06
1186	770.5688/36.38/glycerophospholipids	770.569	36.38	No	NEG	glycerophospholipids	glycerophosphocholines	PC(36:2)	M-CH3-	-0.00270727	0.426982	1	1.17155e+07	1.09561e+07	1.93043e+07	1.58537e+07	1.66942e+07	1.5996e+07	1.95101e+07	1.55364e+07	1.62607e+07	1.11769e+07	1.16933e+07	1.55973e+07	1.71132e+07	1.21491e+07	1.57702e+07	1.64338e+07	1.6583e+07	2.09289e+07	1.10125e+07	1.14147e+07	1.85019e+07	1.49334e+07	1.58387e+07	1.66832e+07	1.58337e+07	2.10072e+07	1.96029e+07	1.50006e+07	1.40682e+07	1.8222e+07	1.32238e+07	1.55128e+07	1.267e+07	1.84139e+07	1.36063e+07	1.63081e+07	1.69008e+07
1424	790.5728/31.37/glycerophospholipids	790.573	31.37	No	POS	glycerophospholipids	glycerophosphocholines	PC(36:3p)/(36:4e)	M+Na	0.0353429	0.42939	1	3.74653e+06	6.45313e+06	7.05891e+06	4.37914e+06	7.44712e+06	6.20593e+06	7.45287e+06	6.6987e+06	6.41557e+06	5.65327e+06	6.70731e+06	3.95602e+06	4.17594e+06	2.89266e+06	5.59508e+06	3.58873e+06	9.18019e+06	1.53259e+07	7.55637e+06	3.5832e+06	6.80423e+06	5.09199e+06	5.60751e+06	3.99931e+06	4.3667e+06	5.97301e+06	4.87205e+06	1.5896e+07	5.64811e+06	5.12276e+06	6.50726e+06	7.12633e+06	8.72725e+06	5.20542e+06	6.6651e+06	4.7501e+06	6.95186e+06
1219	772.5849/40.49/glycerophospholipids	772.585	40.49	No	NEG	glycerophospholipids	glycerophosphocholines	PC(36:1)	M-CH3-	0.0459803	0.434214	1	4.60525e+06	4.04054e+06	4.97202e+06	3.72097e+06	3.18412e+06	3.13851e+06	3.64142e+06	2.70396e+06	2.41351e+06	3.42476e+06	3.13649e+06	5.24095e+06	3.42476e+06	5.13018e+06	3.64584e+06	6.52717e+06	3.6503e+06	2.65815e+06	3.63998e+06	2.62696e+06	3.71422e+06	3.73123e+06	3.99589e+06	3.95747e+06	2.52519e+06	3.44913e+06	4.52159e+06	4.7441e+06	3.4494e+06	3.48841e+06	2.77075e+06	2.50904e+06	2.45712e+06	3.71652e+06	2.83882e+06	3.58833e+06	4.21861e+06
944	744.5533/35.16/glycerophospholipids	744.553	35.16	No	NEG	glycerophospholipids	glycerophosphocholines	PC(34:1)	M-CH3-	0.038146	0.436629	1	1.73497e+07	1.52753e+07	2.50223e+07	1.76451e+07	1.75333e+07	2.06523e+07	1.65469e+07	1.55973e+07	1.31326e+07	1.59747e+07	1.51822e+07	2.10072e+07	1.57487e+07	1.98811e+07	1.79561e+07	2.23001e+07	1.99533e+07	1.35093e+07	1.20653e+07	1.5672e+07	2.1427e+07	1.78388e+07	2.22614e+07	1.89701e+07	1.56361e+07	1.75858e+07	1.9331e+07	2.0595e+07	1.67901e+07	1.76104e+07	1.42738e+07	1.74909e+07	1.35167e+07	1.85595e+07	1.70084e+07	1.76715e+07	2.46124e+07
1485	794.5694/35.64/glycerophospholipids	794.569	35.64	No	NEG	glycerophospholipids	glycerophosphocholines	PC(38:4)	M-CH3-	0.0276993	0.439047	1	4.16972e+06	4.29655e+06	3.52577e+06	4.41469e+06	3.72525e+06	4.05145e+06	5.43609e+06	6.01485e+06	4.38578e+06	3.49429e+06	3.84442e+06	4.25865e+06	2.65777e+06	3.32431e+06	3.25158e+06	5.57327e+06	5.27203e+06	5.81562e+06	2.98147e+06	4.04534e+06	4.73631e+06	4.62042e+06	5.89428e+06	2.87646e+06	3.62211e+06	7.33486e+06	4.1124e+06	5.5632e+06	3.85835e+06	3.93977e+06	3.23865e+06	4.85202e+06	4.11357e+06	4.59193e+06	5.44089e+06	2.53935e+06	3.77211e+06
2005	830.5666/26.39/glycerophospholipids	830.567	26.39	No	POS	glycerophospholipids	glycerophosphocholines	PC(38:5)	M+Na	-0.0436913	0.44389	1	2.54029e+06	4.02456e+06	3.72859e+06	3.0213e+06	7.25331e+06	3.74837e+06	2.82808e+06	8.80001e+06	4.07847e+06	4.61077e+06	6.09526e+06	4.87954e+06	3.54272e+06	5.99266e+06	3.17287e+06	4.55329e+06	9.57514e+06	6.34289e+06	8.73415e+06	1.84518e+06	8.40024e+06	9.8972e+06	7.74464e+06	5.82905e+06	4.02665e+06	8.69464e+06	2.31444e+06	5.42643e+06	1.02968e+07	2.69995e+06	6.6055e+06	6.01868e+06	3.43374e+06	6.4583e+06	3.9901e+06	2.04802e+06	4.8096e+06
1076	760.5846/36.2/glycerophospholipids	760.585	36.2	No	POS	glycerophospholipids	glycerophosphocholines	PC(34:1)	M+H	-0.0410496	0.446314	1	1.79719e+08	2.45173e+08	2.03976e+08	1.76457e+08	2.14861e+08	1.91939e+08	1.44842e+08	1.33998e+08	1.25692e+08	2.45928e+08	1.20532e+08	2.21456e+08	1.23905e+08	2.21574e+08	1.08949e+08	1.83778e+08	1.798e+08	1.08362e+08	1.3872e+08	1.47072e+08	1.76457e+08	1.76218e+08	1.45337e+08	1.60648e+08	1.71714e+08	1.98535e+08	1.65697e+08	2.37586e+08	1.75898e+08	1.13539e+08	1.29742e+08	1.68226e+08	1.52675e+08	1.79639e+08	1.92797e+08	1.72428e+08	1.50137e+08
1649	806.5694/29.55/glycerophospholipids	806.569	29.55	No	POS	glycerophospholipids	glycerophosphocholines	PC(36:3)	M+Na	-0.00611966	0.451169	1	3.36046e+08	6.83499e+08	4.49589e+08	3.51237e+08	5.00292e+08	5.59993e+08	4.4883e+08	5.00026e+08	4.76598e+08	3.92982e+08	5.62217e+08	3.22439e+08	4.4974e+08	3.64791e+08	3.93242e+08	3.36198e+08	5.61195e+08	6.83231e+08	8.00336e+08	4.27342e+08	6.15303e+08	5.26625e+08	3.93242e+08	2.94461e+08	2.53348e+08	4.7714e+08	5.00424e+08	9.06385e+08	6.13699e+08	4.77501e+08	3.77107e+08	4.98958e+08	5.61536e+08	4.27599e+08	4.27983e+08	3.50663e+08	4.77501e+08
2130	838.632/37.06/glycerophospholipids	838.632	37.06	No	POS	glycerophospholipids	glycerophosphocholines	PC(40:4)	M+H	0.170585	0.453599	1	1.27331e+06	1.29628e+06	1.57474e+06	956511	749500	1.59135e+06	1.06945e+06	1.59338e+06	1.07155e+06	1.10435e+06	8.03861e+06	1.24887e+06	2.0408e+06	1.17068e+06	2.173e+06	1.55271e+06	2.14065e+06	1.15154e+06	2.18912e+06	798025	1.98329e+06	2.13413e+06	1.3245e+06	2.19185e+06	1.59998e+06	1.45491e+06	898482	2.32832e+06	1.69443e+06	1.94905e+06	1.53662e+06	929075	1.82194e+06	1.85752e+06	952547	1.51568e+06	1.63427e+06
1524	796.6214/37.33/glycerophospholipids	796.621	37.33	No	POS	glycerophospholipids	glycerophosphocholines	PC(38:3p)/(38:4e)	M+H	-0.0123039	0.456031	1	7.8951e+06	5.76847e+06	8.32194e+06	5.62645e+06	6.15188e+06	7.20375e+06	1.29205e+07	9.21874e+06	6.99561e+06	6.33189e+06	7.27206e+06	7.90576e+06	6.80571e+06	6.50583e+06	5.53688e+06	6.64158e+06	7.59953e+06	7.27367e+06	4.17594e+06	4.08713e+06	7.40101e+06	7.16285e+06	8.85516e+06	7.7201e+06	8.93477e+06	1.06931e+07	5.63109e+06	7.25331e+06	7.63722e+06	7.5133e+06	9.30692e+06	7.69295e+06	7.84621e+06	9.0771e+06	8.5222e+06	6.20491e+06	8.21075e+06
1740	812.6163/37.77/glycerophospholipids	812.616	37.77	No	POS	glycerophospholipids	glycerophosphocholines	PC(38:3)	M+H	-0.00734341	0.456031	1	2.29069e+08	2.62767e+08	1.68888e+08	2.63884e+08	1.58237e+08	2.44666e+08	2.62767e+08	1.61606e+08	1.49785e+08	2.21691e+08	2.37958e+08	2.14693e+08	2.09837e+08	1.92903e+08	3.36952e+08	2.37213e+08	2.21338e+08	1.23505e+08	2.09837e+08	1.8345e+08	2.37958e+08	2.54614e+08	1.65785e+08	1.91615e+08	1.54726e+08	2.45677e+08	2.5474e+08	1.98751e+08	2.54109e+08	2.09837e+08	2.45046e+08	1.57537e+08	3.10371e+08	2.53983e+08	2.29327e+08	2.09734e+08	2.21691e+08
872	730.5381/26.86/glycerophospholipids	730.538	26.86	No	POS	glycerophospholipids	glycerophosphocholines	PC(32:2)	M+H	-0.0181285	0.458465	1	1.66455e+07	3.769e+07	2.97309e+07	3.50682e+07	3.30981e+07	3.60302e+07	3.00436e+07	2.74316e+07	1.56959e+07	1.9689e+07	2.62966e+07	1.96597e+07	4.54404e+07	1.68249e+07	3.25247e+07	1.18109e+07	2.75819e+07	1.46494e+07	2.29462e+07	2.19091e+07	2.88638e+07	2.6848e+07	2.0622e+07	2.93018e+07	1.77924e+07	3.45015e+07	2.53466e+07	1.99961e+07	4.02835e+07	2.2015e+07	2.38342e+07	3.03641e+07	2.79737e+07	4.16074e+07	2.08916e+07	3.57207e+07	3.50048e+07
2416	860.614/33.78/glycerophospholipids	860.614	33.78	No	POS	glycerophospholipids	glycerophosphocholines	PC(40:4)	M+Na	0.098884	0.464991	1	955801	1.56572e+06	1.64883e+06	204720	1.09985e+06	1.70481e+06	1.1845e+06	3.10878e+06	1.41705e+06	544718	3.15903e+06		1.80987e+06	1.20799e+06	1.51639e+06	1.45108e+06	2.97882e+06	3.19221e+06	3.83454e+06	711341	2.84255e+06	2.89533e+06	1.29347e+06	1.66807e+06	1.31849e+06	2.38816e+06	1.04813e+06	6.01025e+06	2.1324e+06	2.19827e+06	1.2929e+06	1.44088e+06	2.56837e+06	1.5775e+06	899346	1.46301e+06	1.70218e+06
2351	854.6267/33.55/glycerophospholipids	854.627	33.55	No	NEG	glycerophospholipids	glycerophosphocholines	oxPC(40:3(O))	M-H	-0.0577708	0.468214	1	609843	574059	842706	350730	640645	364584	1.03513e+06	662851	750548	357260	221879	531618	563168	449244	268772	484654	734107	740700	357260	290144	752075	351081	966623	439711	847162	837255	443483	916745	432303	595572	744135	680580	389702	717662	324202	531459	625554
2430	861.6947/51.14/glycerophospholipids	861.695	51.14	No	POS	glycerophospholipids	glycerophosphocholines	PC(40:1)	M+NH4	0.0127428	0.468214	1	3.09064e+06	3.62777e+06	3.38752e+06	5.61204e+06	5.55249e+06	6.46515e+06	7.09032e+06	9.28526e+06	6.21604e+06	3.3033e+06	6.19421e+06	3.0485e+06	7.36578e+06	3.08279e+06	8.27067e+06	7.02802e+06	6.04957e+06	4.55704e+06	4.35194e+06	3.5965e+06	3.33581e+06	3.43068e+06	8.35763e+06	7.5401e+06	4.90934e+06	4.67067e+06	8.21681e+06	2.15092e+06	7.53058e+06	7.1061e+06	3.71709e+06	3.18927e+06	3.45793e+06	3.30046e+06	2.99596e+06	9.52719e+06	3.6333e+06
1062	758.569/33.41/glycerophospholipids	758.569	33.41	No	POS	glycerophospholipids	glycerophosphocholines	PC(34:2)	M+H	0.161845	0.470654	1	2.89034e+07	2.85456e+07	4.5013e+07	3.0233e+07	3.22439e+07	2.99557e+07	4.15814e+07	3.01304e+07	2.75439e+07	3.1398e+07	3.63196e+07	3.59576e+07	3.93888e+07	2.89607e+07	2.81964e+07	1.798e+08	3.90063e+07	3.02248e+07	2.5456e+07	2.58118e+07	3.76261e+07	3.90837e+07	2.54893e+07	4.20383e+07	3.33389e+07	3.59576e+07	2.90034e+07	2.46124e+07	3.23861e+07	2.76379e+07	3.65875e+07	3.6356e+08	3.2679e+07	3.86395e+07	2.61991e+07	3.17901e+07	3.62565e+07
1486	794.6054/33.6/glycerophospholipids	794.605	33.6	No	POS	glycerophospholipids	glycerophosphocholines	PC(38:4p)/(38:5e)	M+H	0.0163644	0.475539	1	1.92583e+08	1.65074e+08	1.47431e+08	7.1616e+07	1.22133e+08	1.54726e+08	2.28811e+08	1.42834e+08	1.65163e+08	8.21564e+07	1.5558e+08	1.06978e+08	1.4749e+08	1.16803e+08	1.04214e+08	1.23734e+08	1.20153e+08	1.47072e+08	6.79937e+07	8.55779e+07	1.36661e+08	1.26047e+08	1.55514e+08	7.48138e+07	1.33492e+08	1.87588e+08	7.66611e+07	2.63513e+08	9.43905e+07	1.65608e+08	1.33682e+08	5.4948e+07	1.7996e+08	1.68595e+08	1.33998e+08	1.25976e+08	1.68961e+08
1324	782.5693/27.89/glycerophospholipids	782.569	27.89	No	POS	glycerophospholipids	glycerophosphocholines	PC(36:4)	M+H	0.0284605	0.477982	1	9.28899e+07	1.19962e+08	3.22574e+08	1.52934e+08	1.84022e+08	1.21557e+08	1.57818e+08	1.16749e+08	1.79639e+08	8.87589e+07	1.43117e+08	1.20216e+08	2.37586e+08	1.36386e+08	1.32142e+08	1.65341e+08	1.36248e+08	1.64984e+08	1.9301e+08	6.93517e+07	1.6918e+08	1.50137e+08	1.12036e+08	1.78992e+08	1.23332e+08	1.31908e+08	1.26118e+08	2.09837e+08	1.29903e+08	1.87733e+08	1.71952e+08	1.54726e+08	1.07038e+08	1.9821e+08	9.9079e+07	1.52675e+08	2.04072e+08
1986	828.6119/34.75/glycerophospholipids	828.612	34.75	No	POS	glycerophospholipids	glycerophosphocholines	oxPC(38:3(O))	M+H	-0.110792	0.482871	1	1.48767e+06	2.29912e+06	2.90679e+06	1.30156e+06	1.46683e+06	2.85255e+06	1.1062e+06	3.46679e+06	1.0762e+06	996986	2.03363e+06	768535	2.75279e+06	1.52687e+06	2.406e+06	1.96823e+06	1.89529e+06	789282	4.18413e+06	1.44409e+06	2.77812e+06	3.37272e+06	1.77183e+06	4.10445e+06	867260	1.75886e+06	2.79858e+06	2.84989e+06	2.3948e+06	1.55809e+06	3.77844e+06	3.06929e+06	2.65529e+06	2.74567e+06	1.36415e+06	1.59917e+06	3.59858e+06
1350	784.5848/32.6/glycerophospholipids	784.585	32.6	No	POS	glycerophospholipids	glycerophosphocholines	PC(36:3)	M+H	0.00798708	0.487764	1	4.10544e+08	4.4883e+08	6.84833e+08	5.62217e+08	3.77932e+08	5.25201e+08	5.25772e+08	3.64655e+08	3.64245e+08	4.28238e+08	5.2705e+08	4.7714e+08	5.61707e+08	7.99963e+08	6.15075e+08	3.64518e+08	4.76959e+08	5.2563e+08	5.26625e+08	3.63972e+08	4.7804e+08	5.61707e+08	3.22978e+08	4.75143e+08	3.35134e+08	4.49438e+08	4.49891e+08	3.50806e+08	4.76779e+08	4.4974e+08	6.83231e+08	4.4822e+08	5.26483e+08	5.25915e+08	4.7714e+08	4.7732e+08	5.26625e+08
1803	816.5876/34.66/glycerophospholipids	816.588	34.66	No	POS	glycerophospholipids	glycerophosphocholines	PC(38:4p)/(38:5e)	M+Na	0.00246131	0.492657	1	6.91013e+06	3.64142e+06	7.03941e+06	2.00544e+06	6.39619e+06	1.9692e+06	1.11254e+07	8.35646e+06	5.20542e+06	4.88681e+06	1.66182e+06	6.64714e+06	2.28005e+06	7.50733e+06	1.9027e+06	1.15233e+06	6.78916e+06	8.56266e+06	3.2815e+06	1.08564e+06	7.73056e+06	1.12179e+07	7.50439e+06	6.37583e+06	5.96209e+06	9.43325e+06	1.44903e+06	5.57391e+06	6.61989e+06	5.73158e+06	3.03037e+06	2.29029e+06	6.18975e+06	7.1538e+06	6.10063e+06	4.74033e+06	2.49621e+06
1308	780.5903/44.03/glycerophospholipids	780.59	44.03	Yes	POS	glycerophospholipids	glycerophosphoethanolamines	PE(40:4p)/(40:5e)	M+H	0.369397	0.0298111	0.190144	1.58764e+06	1.83392e+06	3.00499e+06	1.06445e+06	2.24244e+06	2.20056e+06	4.51344e+06	3.82851e+06	1.75048e+06	1.90731e+06	2.31167e+06	1.78036e+06	1.79672e+06	1.12238e+06	1.4637e+06	1.45951e+06	3.68439e+06	2.05147e+06	1.86165e+06	3.35196e+06	2.15403e+06	1.85581e+06	4.4469e+06	1.44015e+06	1.49514e+06	4.8008e+06	4.47736e+06	2.16877e+06	3.10256e+06	3.47715e+06	3.18134e+06	4.84194e+06	1.30971e+06	2.36639e+06	3.37288e+06	1.49709e+06	2.03379e+06
874	730.5746/44.06/glycerophospholipids	730.575	44.06	Yes	POS	glycerophospholipids	glycerophosphoethanolamines	PE(36:1p)/(36:2e)	M+H	0.179703	0.0519866	0.196878	3.03759e+06	3.01796e+06	5.8433e+06	2.1647e+06	1.79906e+06	3.29796e+06	3.91095e+06	3.32133e+06	3.97943e+06	2.94538e+06	2.35088e+06	2.74829e+06	3.29245e+06	2.72415e+06	3.47139e+06	2.70983e+06	2.2605e+06	1.43327e+06	2.64891e+06	2.20651e+06	3.18674e+06	3.09093e+06	3.44217e+06	3.56647e+06	2.70611e+06	3.87174e+06	2.79351e+06	3.17872e+06	2.47855e+06	3.92471e+06	5.50025e+06	6.80464e+06	2.11358e+06	3.65751e+06	3.01349e+06	2.42248e+06	4.62042e+06
1005	750.5441/33.98/glycerophospholipids	750.544	33.98	No	POS	glycerophospholipids	glycerophosphoethanolamines	PE(38:5p)/(38:6e)	M+H	-0.284272	0.071274	0.216129	133148	8.90871e+06	1.0773e+06	3.23358e+06	1.74618e+07	1.36804e+07	2.23713e+07	1.22372e+07	1.38245e+07	5.73158e+06	6.24055e+06	3.96475e+06	1.03298e+07	3.60229e+06	9.78113e+06	8.90215e+06	1.05797e+07	1.00074e+07	7.29222e+06	3.63837e+06	2.13104e+07	7.32593e+06	3.18548e+07	7.1088e+06	7.23641e+06	3.13559e+07	7.79528e+06	1.03992e+07	1.63436e+07	1.61086e+07	7.96318e+06	2.79743e+07	1.12854e+07	3.192e+07	3.21974e+07	2.21055e+07	1.7758e+07
1960	826.6278/45.72/glycerophospholipids	826.628	45.72	No	POS	glycerophospholipids	glycerophosphoethanolamines	PE(42:3)	M+H	0.0900255	0.0915306	0.217931	1.93211e+06	2.03759e+06	2.97907e+06	2.2526e+06	1.8319e+06	1.88776e+06	2.86266e+06	2.38415e+06	1.72613e+06	2.11225e+06	2.28286e+06	2.51923e+06	2.68181e+06	1.6537e+06	2.0729e+06	1.46612e+06	2.38973e+06	2.45492e+06	2.17217e+06	2.04834e+06	2.6946e+06	2.86358e+06	2.15523e+06	2.95162e+06	1.45867e+06	3.05399e+06	2.06489e+06	2.33578e+06	2.52285e+06	2.2315e+06	2.37655e+06	3.08475e+06	2.32991e+06	2.13357e+06	2.57e+06	2.57191e+06	2.4841e+06
945	744.5533/41.44/glycerophospholipids	744.553	41.44	No	NEG	glycerophospholipids	glycerophosphoethanolamines	PE(36:1)	M-H	0.104933	0.0956324	0.234539	1.60995e+06	1.62522e+06	1.30757e+06	1.51841e+06	1.60313e+06	1.70172e+06	1.81829e+06	1.17884e+06	1.53114e+06	1.46246e+06	1.09303e+06	1.09437e+06	2.55433e+06	3.4802e+06	2.16973e+06	2.5209e+06	772133	1.18902e+06	2.01691e+06	1.55272e+06	1.29127e+06	1.97395e+06	3.04887e+06	2.44528e+06	1.16111e+06	899346	2.19718e+06	919120	1.19714e+06	1.53723e+06	725213	1.06374e+06	659244	1.12154e+06	1.3917e+06	1.12675e+06	845025
2111	837.6192/35.01/glycerophospholipids	837.619	35.01	No	POS	glycerophospholipids	glycerophosphoethanolamines	PE(42:6)	M+NH4	-0.0589497	0.115768	0.236426	2.26836e+06	2.5336e+06	2.12904e+06	1.69229e+06	2.23499e+06	1.9351e+06	2.54382e+06	3.76572e+06	2.07117e+06	2.38892e+06	3.6488e+06	2.53139e+06	2.02532e+06	2.03171e+06	1.80002e+06	1.87401e+06	4.92784e+06	3.3413e+06	3.37272e+06	1.71788e+06	3.85913e+06	3.37838e+06	3.0084e+06	2.7074e+06	2.86197e+06	4.14237e+06	1.73403e+06	4.57412e+06	2.78488e+06	2.7653e+06	2.38421e+06	2.90776e+06	3.01603e+06	3.18656e+06	2.54082e+06	1.77683e+06	2.01419e+06
836	724.5279/34.77/glycerophospholipids	724.528	34.77	No	NEG	glycerophospholipids	glycerophosphoethanolamines	PE(36:3p)/(36:4e)	M-H	-0.157361	0.118179	0.259716	2.61815e+06	1.93107e+06	4.78254e+06	736154	1.34604e+06	1.81309e+06	5.39908e+06	945017	1.77204e+06	621378	317634	1.5317e+06	3.09665e+06	363321	2.09184e+06	1.34745e+06	1.66607e+06	2.05689e+06	697259	750968	4.93157e+06	1.747e+06	1.81693e+06	2.08042e+06	2.29751e+06	2.02732e+06	723618	2.41339e+06	1.42096e+06	8.55783e+06	1.14469e+06	3.66826e+06	633412	3.70996e+06	1.32403e+06	1.97204e+06	1.45387e+06
1690	809.5851/33.38/glycerophospholipids	809.585	33.38	No	POS	glycerophospholipids	glycerophosphoethanolamines	PE(40:6)	M+NH4	0.00690574	0.12174	0.269759	5.51161e+06	1.29736e+07	3.34099e+06	6.18009e+06	5.44973e+06	3.14933e+06	3.33355e+06	4.41423e+06	3.19225e+06	5.75773e+06	3.6555e+06	5.33344e+06	2.92855e+06	3.24338e+06	2.8906e+06	5.73105e+06	1.57174e+07	3.91533e+06	2.10382e+07	5.23064e+06	6.34618e+06	9.73252e+06	4.87553e+06	3.87994e+06	2.18818e+06	3.73174e+06	4.68048e+06	1.36753e+07	4.9233e+06	996986	4.14125e+06	3.80961e+06	6.70358e+06	4.74455e+06	4.76752e+06	2.44166e+06	6.22547e+06
1046	756.5894/44.85/glycerophospholipids	756.589	44.85	No	POS	glycerophospholipids	glycerophosphoethanolamines	PE(38:2p)/(38:3e)	M+H	0.186158	0.124361	0.269759	1.0324e+06	908013	3.88251e+06	1.12123e+06	1.58247e+06	1.63831e+06	2.86678e+06	2.05775e+06	1.28194e+06	1.25652e+06	1.68786e+06	1.14969e+06	2.16509e+06	896110	1.38539e+06	1.4959e+06	1.564e+06	1.13872e+06	1.18873e+06	987346	2.00544e+06	1.29412e+06	1.47205e+06	2.0356e+06	1.50239e+06	2.00763e+06	1.97903e+06	1.17423e+06	2.00043e+06	2.07861e+06	2.17415e+06	2.96505e+06	997228	1.71373e+06	1.83807e+06	1.44774e+06	1.87696e+06
1017	752.559/39.07/glycerophospholipids	752.559	39.07	No	POS	glycerophospholipids	glycerophosphoethanolamines	PE(38:4p)/(38:5e)	M+H	0.179017	0.166173	0.294683	2.45578e+07	2.75249e+07	4.35205e+07	1.74958e+07	2.40858e+07	2.4586e+07	4.83402e+07	3.15635e+07	3.92603e+07	1.86202e+07	1.91823e+07	1.66699e+07	2.40858e+07	1.05602e+07	2.70278e+07	1.62131e+07	3.0307e+07	2.29587e+07	1.72639e+07	2.16893e+07	3.10453e+07	2.46124e+07	3.97721e+07	1.88821e+07	1.92751e+07	5.23093e+07	2.74886e+07	2.45036e+07	2.89034e+07	3.54776e+07	3.20901e+07	6.92306e+07	2.34312e+07	3.46713e+07	4.19941e+07	1.75219e+07	3.42953e+07
1029	754.5749/41.12/glycerophospholipids	754.575	41.12	No	POS	glycerophospholipids	glycerophosphoethanolamines	PE(38:3p)/(38:4e)	M+H	0.0323891	0.183553	0.318311	1.30878e+06	1.95176e+06	2.7422e+06	1.25743e+06	1.1181e+06	1.91343e+06	3.00736e+06	1.49992e+06	2.12707e+06	1.77871e+06	1.763e+06	1.01126e+06	2.66759e+06	969619	3.32727e+06	1.19918e+06	1.82357e+06	728288	1.66134e+06	1.37022e+06	1.90738e+06	1.88188e+06	2.17649e+06	2.26998e+06	1.3574e+06	2.50342e+06	2.34635e+06	1.47097e+06	2.07979e+06	2.6449e+06	2.24479e+06	2.80358e+06	1.3676e+06	6.42789e+06	1.68163e+06	1.66721e+06	2.98147e+06
838	724.5289/33.99/glycerophospholipids	724.529	33.99	No	POS	glycerophospholipids	glycerophosphoethanolamines	PE(34:1p)/(34:2e)	M+Na	0.223759	0.18683	0.320503	1.0851e+07	1.10844e+07	1.98811e+07	8.47753e+06	1.21597e+07	1.39528e+07	2.54959e+07	1.62252e+07	1.98178e+07	1.04327e+07	9.52628e+06	8.5222e+06	1.23517e+07	4.69152e+06	1.27029e+07	9.33364e+06	1.69323e+07	1.37072e+07	1.08458e+07	1.31648e+07	2.06355e+07	1.41086e+07	1.98193e+07	1.07547e+07	9.49106e+06	2.91381e+07	1.35851e+07	1.48007e+07	1.78712e+07	1.9689e+07	1.63076e+07	4.99202e+07	1.07015e+07	1.76261e+07	2.16556e+07	1.11672e+07	1.79266e+07
1904	822.6035/33.42/glycerophospholipids	822.604	33.42	No	POS	glycerophospholipids	glycerophosphoethanolamines	oxPE(42:5oxP(O))/(42:6e(O))	M+H	-0.101533	0.18979	0.322702	2.19371e+06	5.29363e+06	2.00035e+06	959110	2.07541e+06	2.3772e+06	2.30991e+06	4.56662e+06	656624	2.2942e+06	3.12989e+06	1.54241e+06	2.5459e+06	1.88018e+06	5.0166e+06	1.02048e+06	3.15298e+06	2.02918e+06	2.9184e+06	133279	5.46236e+06	1.94006e+06	1.65415e+06	1.53772e+06		1.12894e+06	2.01014e+06	3.42476e+06	1.57206e+06	2.08504e+06	1.07889e+06	2.11452e+06	2.00035e+06	2.24905e+06	591628	3.70324e+06	1.41252e+06
1006	750.5441/35.91/glycerophospholipids	750.544	35.91	No	POS	glycerophospholipids	glycerophosphoethanolamines	PE(36:2p)/(36:3e)	M+Na	0.27328	0.190144	0.345019	3.13879e+06	7.81685e+06	9.02463e+06	3.62902e+06	3.39051e+06	4.54554e+06	4.14478e+06	3.61336e+06	5.51943e+06	2.70831e+06	2.05269e+06	1.78581e+06	4.77616e+06	1.67265e+06	3.5784e+06	2.99861e+06	6.08003e+06	5.04764e+06	1.67659e+07	3.71049e+06	6.1227e+06	3.8569e+06	4.61844e+06	4.50647e+06	1.95832e+06	3.75943e+06	4.3629e+06	1.15732e+07	3.75333e+06	3.77974e+06	6.19031e+06	9.43455e+06	4.3915e+06	4.63066e+06	4.86172e+06	2.72883e+06	6.27447e+06
1239	774.5432/37.58/glycerophospholipids	774.543	37.58	No	NEG	glycerophospholipids	glycerophosphoethanolamines	PE(40:6p)/(40:7e)	M-H	0.16589	0.196878	0.345019	4.33807e+06	5.73052e+06	9.91984e+06	3.51805e+06	4.9427e+06	6.50798e+06	1.07353e+07	6.15686e+06	7.45886e+06	3.24606e+06	2.6946e+06	2.44717e+06	4.85068e+06	2.12137e+06	5.54893e+06	3.7911e+06	5.91362e+06	7.71349e+06	6.36209e+06	4.15816e+06	9.38306e+06	5.1339e+06	8.62119e+06	3.64618e+06	2.27618e+06	8.57113e+06	7.69537e+06	9.29936e+06	5.89387e+06	6.8761e+06	3.5965e+06	1.09609e+07	5.5016e+06	6.36842e+06	5.68163e+06	4.36434e+06	7.02586e+06
2029	832.5464/38.97/glycerophospholipids	832.546	38.97	No	NEG	glycerophospholipids	glycerophosphoethanolamines	oxPE(42:7(O))	M-H	0.233909	0.200299	0.349551	1.42943e+06	1.78885e+06	2.93675e+06	1.18566e+06	1.58755e+06	1.51153e+06	3.70168e+06	2.16414e+06	2.39262e+06	1.14282e+06	755338	1.02492e+06	1.24602e+06	640808	1.50914e+06	1.05954e+06	1.97106e+06	1.66382e+06	1.15141e+06	1.54295e+06	1.70799e+06	1.06095e+06	3.59806e+06	970270	1.2236e+06	4.36942e+06	2.61335e+06	1.76269e+06	1.60558e+06	2.49183e+06	1.50531e+06	4.28992e+06	847888	2.12707e+06	2.64001e+06	1.17255e+06	1.79183e+06
862	728.559/38.71/glycerophospholipids	728.559	38.71	No	POS	glycerophospholipids	glycerophosphoethanolamines	PE(36:2p)/(36:3e)	M+H	0.137646	0.216129	0.349551	1.34152e+06	1.48866e+06	3.63694e+06	979803	774947	1.11676e+06	2.25435e+06	1.54021e+06	1.93312e+06	1.29233e+06	1.06673e+06	1.15411e+06	1.91846e+06	1.06565e+06	1.42661e+06	1.4443e+06	1.16306e+06	943738	1.48996e+06	1.83709e+06	1.91275e+06	1.16424e+06	2.22516e+06	1.94418e+06	1.43691e+06	2.1364e+06	839363	1.3529e+06	1.18155e+06	2.32391e+06	2.0266e+06	2.43673e+06	1.28452e+06	1.73088e+06	1.71142e+06	1.21865e+06	1.58506e+06
1267	776.5592/37.63/glycerophospholipids	776.559	37.63	No	POS	glycerophospholipids	glycerophosphoethanolamines	PE(38:3p)/(38:4e)	M+Na	0.136557	0.217931	0.367889	8.53384e+06	1.07803e+07	1.63808e+07	6.16635e+06	1.0466e+07	1.23022e+07	1.7033e+07	1.24806e+07	1.42385e+07	7.08593e+06	7.00302e+06	5.25229e+06	9.50413e+06	3.96867e+06	8.72121e+06	6.59372e+06	1.36964e+07	1.57999e+07	1.48715e+07	7.64095e+06	1.6434e+07	1.03298e+07	1.1377e+07	7.40875e+06	6.23698e+06	1.74396e+07	1.04733e+07	1.75333e+07	1.2546e+07	1.17089e+07	1.24318e+07	2.74487e+07	1.22952e+07	1.19747e+07	1.24325e+07	7.65772e+06	1.61086e+07
1121	766.5358/33.67/glycerophospholipids	766.536	33.67	No	POS	glycerophospholipids	glycerophosphoethanolamines	PE(36:2)	M+Na	0.306508	0.230438	0.367889	5.27918e+06	9.40599e+06	2.12137e+06	2.69861e+06	1.99153e+06	4.3667e+06	1.19547e+06	2.0461e+06	2.45562e+06	1.68751e+06	4.14349e+06	24573.1	5.18141e+06	1.99761e+06	2.2358e+06	3.98659e+06	1.69161e+06	1.53221e+06	1.2681e+07	4.81284e+06	1.67492e+06	1.49214e+06	2.58268e+06	4.69408e+06	110829	39157.3	3.58792e+06	5.85961e+06	1.49202e+06	1.40548e+06	1.50305e+06	240083	4.53353e+06	1.81149e+06	1.10497e+06	3.33051e+06	2.78586e+06
1337	783.5723/36.17/glycerophospholipids	783.572	36.17	No	POS	glycerophospholipids	glycerophosphoethanolamines	PE(38:5)	M+NH4	-0.0309714	0.234539	0.410208	2.5707e+07	2.27223e+07	3.20051e+07	2.49425e+07	2.71497e+07	2.15493e+07	2.15999e+07	1.99675e+07	1.95232e+07	2.09259e+07	2.2394e+07	2.77666e+07	1.83168e+07	2.35492e+07	1.89931e+07	2.85987e+07	3.15429e+07	2.10414e+07	1.94993e+07	1.60956e+07	3.08444e+07	2.26939e+07	2.1518e+07	2.98891e+07	2.68278e+07	2.7265e+07	2.19174e+07	2.6848e+07	2.37566e+07	2.23461e+07	2.46301e+07	2.58987e+07	2.29295e+07	2.39949e+07	2.77666e+07	2.3061e+07	2.48858e+07
1685	809.5665/33.51/glycerophospholipids	809.567	33.51	No	POS	glycerophospholipids	glycerophosphoethanolamines	PE(40:6)	M+NH4	0.0668807	0.236426	0.424577	6.83833e+06	1.68375e+07	4.5978e+06	7.48899e+06	5.04316e+06	4.37573e+06	4.48745e+06	6.19964e+06	3.63789e+06	6.62369e+06	4.89875e+06	6.99378e+06	3.60516e+06	4.46221e+06	3.79923e+06	5.50466e+06	1.46296e+07	5.4562e+06	2.64e+07	5.40781e+06	8.91648e+06	8.34762e+06	5.36046e+06	4.85056e+06	2.82729e+06	5.20656e+06	5.86341e+06	1.60403e+07	6.80167e+06	3.24606e+06	5.10538e+06	4.50825e+06	8.01711e+06	5.82536e+06	5.82569e+06	2.78826e+06	5.14497e+06
1859	819.6472/49.77/glycerophospholipids	819.647	49.77	No	POS	glycerophospholipids	glycerophosphoethanolamines	PE(40:1)	M+NH4	-0.220825	0.247925	0.4318	3.50903e+06	1.32369e+07	2.35657e+06	6.1227e+06	3.58497e+06	3.40868e+06	2.17976e+06	2.63059e+06	3.33072e+06	1.87141e+06	1.09975e+07	1.65439e+06	4.3349e+06	3.609e+06	5.46904e+06	6.19479e+06	785108	1.07221e+06	1.00289e+07	2.03196e+06	861529	2.22417e+06	4.9156e+06	3.55525e+06	1.3823e+06	2.26233e+06	4.07501e+06	1.42347e+06	1.15293e+07	2.42822e+06	522157	1.01506e+06	2.5478e+06	1.94537e+06	7.29861e+06	2.57558e+06	2.03725e+06
1004	750.543/38.97/glycerophospholipids	750.543	38.97	No	NEG	glycerophospholipids	glycerophosphoethanolamines	PE(38:4p)/(38:5e)	M-H	0.229817	0.259716	0.434214	9.50501e+06	1.042e+07	2.20004e+07	6.87456e+06	9.73252e+06	9.91577e+06	2.45316e+07	1.42696e+07	1.50083e+07	6.76985e+06	4.93157e+06	6.97716e+06	8.23341e+06	4.5978e+06	9.01767e+06	6.18057e+06	1.18619e+07	1.0234e+07	5.80692e+06	8.79214e+06	1.30626e+07	7.55637e+06	2.61123e+07	6.17692e+06	6.4079e+06	2.55625e+07	1.59878e+07	1.0466e+07	9.29974e+06	1.58132e+07	8.73953e+06	2.87987e+07	6.09021e+06	1.61889e+07	1.67424e+07	6.87084e+06	1.29304e+07
1858	819.6472/49.33/glycerophospholipids	819.647	49.33	No	POS	glycerophospholipids	glycerophosphoethanolamines	PE(40:1)	M+NH4	0.217559	0.26371	0.448741	3.29776e+06	9.06928e+06	952242	1.64192e+06	3.24606e+06	5.76429e+06	4.47074e+06	3.72584e+06	4.50843e+06	697259	3.22825e+06	402357	5.12276e+06	1.56504e+06	5.06566e+06	1.29987e+06	568659	2.50375e+06	7.75309e+06	698533	1.47342e+06	1.19094e+06	2.83437e+06	3.50683e+06	1.10761e+06	2.91808e+06	1.26919e+07	647819	3.88762e+06	1.93419e+06	396833	1.27985e+06	2.43381e+06	961279	1.80606e+06	4.61657e+06	1.80712e+06
1284	778.5749/39.11/glycerophospholipids	778.575	39.11	No	POS	glycerophospholipids	glycerophosphoethanolamines	PE(40:5p)/(40:6e)	M+H	-0.0119857	0.269759	0.477982	3.15587e+06	3.73285e+06	5.67409e+06	3.56945e+06	5.10169e+06	6.1052e+06	3.95028e+06	4.71677e+06	6.66624e+06	2.35899e+06	4.50218e+06	2.01871e+06	3.97258e+06	1.59504e+06	3.26874e+06	1.73195e+06	4.271e+06	2.21591e+06	3.06499e+06	4.68813e+06	3.39337e+06	6.06462e+06	4.06177e+06	5.52148e+06	1.99781e+06	5.73629e+06	6.91998e+06	6.67541e+06	3.54355e+06	3.40288e+06	3.69901e+06	6.11863e+06	5.14027e+06	8.34122e+06	4.21059e+06	3.30029e+06	8.97536e+06
1727	811.6036/40.64/glycerophospholipids	811.604	40.64	No	POS	glycerophospholipids	glycerophosphoethanolamines	PE(40:5)	M+NH4	0.0501175	0.269759	0.477982	8.19368e+07	8.97798e+07	8.73127e+07	5.19822e+07	5.07907e+07	5.847e+07	6.60738e+07	4.80023e+07	4.57044e+07	6.88314e+07	8.61314e+07	7.33886e+07	7.0525e+07	9.15443e+07	7.45837e+07	1.11785e+08	6.40495e+07	3.68469e+07	8.47483e+07	4.52192e+07	6.73335e+07	7.87047e+07	6.4921e+07	7.0837e+07	3.62805e+07	5.37718e+07	7.15196e+07	1.07098e+08	7.85064e+07	6.63534e+07	6.77012e+07	5.60033e+07	5.63255e+07	8.18818e+07	5.02061e+07	6.25839e+07	7.3501e+07
1154	768.5542/36.84/glycerophospholipids	768.554	36.84	No	POS	glycerophospholipids	glycerophosphoethanolamines	PE(38:4)	M+H	0.0388888	0.284137	0.486604	2.2633e+07	1.79322e+07	1.79128e+07	1.83543e+07	2.12625e+07	2.26577e+07	2.37242e+07	2.3908e+07	1.61193e+07	1.45365e+07	2.37414e+07	1.10373e+07	2.26939e+07	9.95327e+06	1.39677e+07	1.59354e+07	2.15452e+07	1.63804e+07	1.17089e+07	2.28346e+07	1.53754e+07	2.13788e+07	2.81964e+07	1.49144e+07	1.48866e+07	2.61991e+07	2.15948e+07	1.06738e+07	2.05408e+07	1.94993e+07	1.73189e+07	1.47461e+07	2.15684e+07	2.34892e+07	2.44765e+07	1.95754e+07	1.61781e+07
1016	752.559/37.33/glycerophospholipids	752.559	37.33	No	POS	glycerophospholipids	glycerophosphoethanolamines	PE(38:4p)/(38:5e)	M+H	0.0609953	0.294683	0.497552	2.23338e+06	2.22883e+06	1.79007e+06	84413.4	609198	725805	1.43276e+06	2.45083e+06	1.21331e+06	1.88188e+06	900654	521197	1.79906e+06	1.36568e+06	887566	621944	1.90456e+06	2.20016e+06	489566	4.37798e+06	1.08019e+06	2.45967e+06	5.06566e+06	2.97758e+06		4.45846e+06	4.27674e+06	1.06307e+06	1.80772e+06	3.57295e+06	1.10912e+06	5.97795e+06	727165	1.36726e+06	816922	4.12969e+06	903853
863	728.559/40.01/glycerophospholipids	728.559	40.01	No	POS	glycerophospholipids	glycerophosphoethanolamines	PE(36:2p)/(36:3e)	M+H	0.158408	0.318311	1	9.05372e+06	8.41619e+06	2.95598e+07	8.36263e+06	8.43141e+06	9.78563e+06	2.01129e+07	1.16019e+07	1.5287e+07	8.13318e+06	7.25113e+06	8.14405e+06	1.62493e+07	7.44038e+06	1.27506e+07	8.33193e+06	8.84764e+06	7.02381e+06	6.59265e+06	4.94707e+06	1.2802e+07	9.20146e+06	9.37422e+06	1.43225e+07	1.22063e+07	1.71657e+07	9.42586e+06	7.77174e+06	9.11835e+06	1.5896e+07	1.44501e+07	2.29093e+07	7.54984e+06	1.5565e+07	1.03839e+07	8.80719e+06	1.48007e+07
1560	798.5978/35.1/glycerophospholipids	798.598	35.1	No	POS	glycerophospholipids	glycerophosphoethanolamines	oxPE(40:3oxP(O))/(40:4e(O))	M+H	0.0839907	0.318311	1	4.02352e+06	4.59784e+06	4.41794e+06	4.58477e+06	4.68587e+06	6.75228e+06	6.33281e+06	6.40203e+06	4.69546e+06	4.98611e+06	5.914e+06	3.94848e+06	5.62572e+06	5.25641e+06	7.62975e+06	4.38415e+06	5.2833e+06	3.77089e+06	3.42476e+06	2.48375e+06	5.1464e+06	6.0225e+06	3.25158e+06	4.9869e+06	4.43827e+06	5.55606e+06	5.00042e+06	3.33323e+06	4.79194e+06	5.22538e+06	7.02381e+06	4.86104e+06	6.47815e+06	6.85054e+06	4.34542e+06	5.45774e+06	4.42145e+06
1120	766.5358/31.83/glycerophospholipids	766.536	31.83	No	POS	glycerophospholipids	glycerophosphoethanolamines	PE(38:5)	M+H	-0.0673147	0.320503	1	1.7231e+06	3.36748e+06	4.50528e+06	2.27951e+06	1.83669e+06	5.08406e+06	3.50945e+06	2.20689e+06	832763	1.86165e+06	3.73358e+06	784858	4.97594e+06	1.76919e+06	186939	1.3855e+06	2.91544e+06	2.07356e+06	2.41339e+06	1.16018e+06	1.03271e+06	2.98588e+06	4.08624e+06	3.08198e+06	2.96979e+06	2.76055e+06	2.47423e+06	1.49432e+06	1.96373e+06	3.79358e+06	2.47166e+06	1.91919e+06	3.63002e+06	2.6414e+06	3.20016e+06	3.63002e+06	1.00146e+06
1580	800.616/39.23/glycerophospholipids	800.616	39.23	No	POS	glycerophospholipids	glycerophosphoethanolamines	oxPE(40:2oxP(O))/(40:3e(O))	M+H	-0.0709164	0.322702	1	5.35861e+06	8.01011e+06	1.25303e+07	5.43853e+06	7.75309e+06	6.63852e+06	7.02996e+06	7.7795e+06	5.29785e+06	5.21429e+06	1.01213e+07	7.52193e+06	1.15217e+07	8.62591e+06	7.21214e+06	6.06471e+06	6.49726e+06	7.51324e+06	4.765e+06	3.65131e+06	8.3236e+06	7.83044e+06	5.00461e+06	1.04673e+07	7.10664e+06	8.14405e+06	6.97561e+06	6.52624e+06	8.53384e+06	7.59672e+06	8.95471e+06	5.40676e+06	6.52092e+06	8.57721e+06	4.13418e+06	6.7648e+06	7.06482e+06
988	748.5275/33.88/glycerophospholipids	748.528	33.88	No	NEG	glycerophospholipids	glycerophosphoethanolamines	PE(38:5p)/(38:6e)	M-H	0.0702092	0.345019	1	5.33639e+06	6.27535e+06	1.5802e+07	3.62241e+06	4.85974e+06	6.7687e+06	1.3356e+07	6.5498e+06	8.36031e+06	3.27528e+06	2.89824e+06	3.30339e+06	6.52624e+06	1.41732e+06	6.1324e+06	4.1556e+06	7.12781e+06	6.16221e+06	4.51736e+06	5.12747e+06	1.57815e+07	5.47178e+06	1.46228e+07	4.43606e+06	4.22456e+06	1.14175e+07	2.76777e+06	8.13318e+06	7.75078e+06	9.53443e+06	3.88506e+06	1.59203e+07	4.57042e+06	1.30348e+07	7.72204e+06	5.93573e+06	9.00341e+06
1632	805.544/25.96/glycerophospholipids	805.544	25.96	No	POS	glycerophospholipids	glycerophosphoethanolamines	PE(40:8)	M+NH4	0.0309571	0.345019	1	1.97208e+06	2.5103e+06	3.02589e+06	2.57682e+06	2.83394e+06	2.40046e+06	3.08008e+06	2.74829e+06	2.09666e+06	2.8108e+06	2.43122e+06	3.60558e+06	2.86776e+06	2.40213e+06	2.38576e+06	2.9256e+06	2.84674e+06	2.86456e+06	1.89851e+06	2.3005e+06	3.34078e+06	3.27528e+06	3.15613e+06	3.20262e+06	2.31549e+06	3.02832e+06	2.32663e+06	2.89533e+06	2.4502e+06	2.88565e+06	4.38735e+06	3.62211e+06	2.81302e+06	2.86487e+06	2.77449e+06	2.83131e+06	3.13898e+06
852	726.5434/39.87/glycerophospholipids	726.543	39.87	No	NEG	glycerophospholipids	glycerophosphoethanolamines	PE(36:2p)/(36:3e)	M-H	0.212387	0.345019	1	3.99878e+06	4.00742e+06	1.87817e+07	3.8156e+06	4.29166e+06	4.71546e+06	1.10844e+07	5.49775e+06	7.70297e+06	3.14411e+06	2.09381e+06	3.66009e+06	6.91427e+06	2.69356e+06	5.57042e+06	3.87584e+06	4.22421e+06	3.92391e+06	2.84463e+06	2.31844e+06	8.52998e+06	3.57295e+06	6.55392e+06	5.31071e+06	4.69576e+06	8.66987e+06	5.87562e+06	4.72446e+06	3.77346e+06	9.05382e+06	4.33579e+06	1.01665e+07	3.19755e+06	6.9787e+06	4.74625e+06	4.3563e+06	6.06462e+06
1124	766.538/36.75/glycerophospholipids	766.538	36.75	No	NEG	glycerophospholipids	glycerophosphoethanolamines	PE(38:4)	M-H	0.070054	0.349551	1	1.12227e+07	8.77221e+06	1.18809e+07	9.55625e+06	1.13611e+07	1.17894e+07	1.51424e+07	1.40883e+07	8.44874e+06	6.89475e+06	8.75486e+06	5.57741e+06	1.07971e+07	5.60686e+06	7.60745e+06	8.3897e+06	1.04096e+07	8.71276e+06	5.36353e+06	1.21369e+07	8.70162e+06	1.00289e+07	2.07222e+07	7.22149e+06	6.87545e+06	1.43236e+07	1.48844e+07	5.34145e+06	9.32704e+06	1.14337e+07	6.22127e+06	6.35887e+06	8.80719e+06	1.35778e+07	1.1382e+07	1.11288e+07	7.66451e+06
1028	754.5749/40.18/glycerophospholipids	754.575	40.18	No	POS	glycerophospholipids	glycerophosphoethanolamines	PE(38:3p)/(38:4e)	M+H	0.107028	0.349551	1	2.53083e+06	2.61349e+06	2.9588e+06	937691	1.53065e+06	992710	3.40834e+06	2.57327e+06	1.85463e+06	1.3842e+06	1.90166e+06	1.59773e+06	1.67756e+06	746324	1.28542e+06	1.33687e+06	1.53664e+06	1.43556e+06	1.36529e+06	1.12652e+06	1.66693e+06	1.39499e+06	2.14456e+06	1.37271e+06	1.8017e+06	2.96122e+06	1.10168e+06	1.6438e+06	1.44935e+06	3.16149e+06	1.63881e+06	2.87472e+06	938934	1.95086e+06	2.34317e+06	1.01491e+06	2.68682e+06
991	748.5277/32.66/glycerophospholipids	748.528	32.66	No	POS	glycerophospholipids	glycerophosphoethanolamines	PE(36:3p)/(36:4e)	M+Na	0.098733	0.35868	1	6.58829e+06	6.97393e+06	1.10884e+07	5.38902e+06	8.65724e+06	1.00517e+07	1.267e+07	8.19654e+06	1.34247e+07	5.11163e+06	5.61204e+06	4.33649e+06	7.49242e+06	2.96378e+06	7.01734e+06	6.01024e+06	1.0902e+07	1.22855e+07	9.69803e+06	8.68763e+06	1.51146e+07	8.36659e+06	8.49757e+06	6.5087e+06	5.51012e+06	1.21385e+07	8.0085e+06	1.42337e+07	1.00977e+07	9.35619e+06	8.23625e+06	2.08774e+07	1.03218e+07	7.86636e+06	1.04514e+07	6.98192e+06	1.15217e+07
1189	770.5691/38.79/glycerophospholipids	770.569	38.79	No	POS	glycerophospholipids	glycerophosphoethanolamines	PE(38:3)	M+H	0.0271739	0.367889	1	2.26473e+06	2.30266e+06	2.94245e+06	2.87905e+06	1.96016e+06	2.8371e+06	3.00116e+06	3.57912e+06	1.2563e+06	1.96284e+06	4.03974e+06	1.04907e+06	6.18033e+06	5.72634e+06	3.97999e+06	2.04098e+06	1.30837e+06	908277	2.75681e+06	2.09248e+06	2.4831e+06	4.2262e+06	2.42528e+06	2.98226e+06	1.3136e+06	1.15203e+06	2.26189e+06	84484.7	2.85359e+06	2.33578e+06	1.53221e+06	887831	2.56421e+06	2.45562e+06	2.27583e+06	3.26016e+06	1.79442e+06
1671	808.5632/33.62/glycerophospholipids	808.563	33.62	No	POS	glycerophospholipids	glycerophosphoethanolamines	oxPE(40:6(O))	M+H	0.0663579	0.367889	1	8.38494e+06	2.56609e+07	5.88005e+06	1.0319e+07	6.65851e+06	5.02188e+06	6.87926e+06	9.18651e+06	3.94598e+06	9.11832e+06	5.62645e+06	1.01601e+07	3.80625e+06	5.45774e+06	4.31603e+06	4.5723e+06	1.91065e+07	6.83995e+06	3.1398e+07	4.95812e+06	1.43759e+07	1.29831e+07	7.22838e+06	5.71006e+06	2.2163e+06	6.75975e+06	6.1714e+06	1.56865e+07	9.39127e+06	2.57055e+06	5.42057e+06	6.28532e+06	9.62218e+06	8.17451e+06	7.33486e+06	2.34159e+06	5.22538e+06
851	726.5431/36/glycerophospholipids	726.543	36	No	POS	glycerophospholipids	glycerophosphoethanolamines	PE(34:0p)/(34:1e)	M+Na	0.163715	0.386403	1	1.1147e+06	1.20564e+06	4.06772e+06	783615	572929	1.42794e+06	3.05357e+06		1.9878e+06	916745	703130	1.05182e+06	1.97103e+06	255043	1.84568e+06	536124	1.4554e+06	735012	839599	656955	2.08808e+06	1.31866e+06	1.41807e+06	2.85434e+06	1.28178e+06	1.57542e+06	1.72443e+06	980440	1.65871e+06	2.77495e+06	1.3196e+06	3.39826e+06	857083	1.7063e+06	891202	1.04436e+06	2.41715e+06
1451	792.5517/35.53/glycerophospholipids	792.552	35.53	No	POS	glycerophospholipids	glycerophosphoethanolamines	PE(40:6)	M+H	-0.044719	0.410208	1	6.22093e+06	7.67186e+06	3.74901e+06	5.25045e+06	7.36578e+06	8.71881e+06	7.54005e+06	7.50135e+06	6.14258e+06	4.233e+06	6.06454e+06	2.28266e+06	6.48262e+06	2.04507e+06	4.6932e+06	3.88336e+06	5.30638e+06	5.50025e+06	6.95186e+06	7.00301e+06	5.95307e+06	6.37862e+06	4.5439e+06	3.48177e+06	2.81818e+06	3.41321e+06	5.54468e+06	4.85974e+06	7.93676e+06	4.99639e+06	4.90047e+06	3.38522e+06	1.00208e+07	4.06152e+06	8.31517e+06	6.67025e+06	4.71475e+06
850	726.5431/34.83/glycerophospholipids	726.543	34.83	No	POS	glycerophospholipids	glycerophosphoethanolamines	PE(36:3p)/(36:4e)	M+H	0.152226	0.410208	1	1.68534e+06	4.64802e+06	1.0055e+07	1.7376e+06	1.66914e+06	3.14367e+06	5.68935e+06	2.35084e+06	5.0206e+06	1.46683e+06	2.01944e+06	3.03778e+06	5.80692e+06	819659	3.4663e+06	3.31836e+06	1.65791e+06	786108	2.27665e+06	2.54577e+06	6.19421e+06	2.7487e+06	3.8775e+06	3.71884e+06	4.98827e+06	6.6298e+06	2.24461e+06	5.40121e+06	4.04795e+06	7.49242e+06	3.54051e+06	7.2762e+06	3.36455e+06	6.00101e+06	2.8152e+06	2.63309e+06	4.9427e+06
710	700.5275/34.86/glycerophospholipids	700.528	34.86	No	POS	glycerophospholipids	glycerophosphoethanolamines	PE(34:2p)/(34:3e)	M+H	0.198336	0.419775	1	2.85841e+06	3.00116e+06	1.23413e+07	3.74064e+06	3.69406e+06	4.32433e+06	8.46796e+06	4.38786e+06	6.68304e+06	3.52208e+06	2.43924e+06	2.97647e+06	7.40379e+06	1.69034e+06	5.69932e+06	3.78423e+06	3.42218e+06	3.40097e+06	2.58593e+06	2.23738e+06	6.25769e+06	3.72525e+06	3.39033e+06	5.76394e+06	5.28837e+06	7.6049e+06	3.92823e+06	3.18951e+06	4.44259e+06	7.30743e+06	4.98964e+06	1.15147e+07	2.8877e+06	5.79703e+06	4.49323e+06	4.26975e+06	5.71693e+06
1106	764.5229/30.6/glycerophospholipids	764.523	30.6	No	POS	glycerophospholipids	glycerophosphoethanolamines	PE(36:3)	M+Na	-0.0849762	0.424577	1	7.18009e+06	1.04543e+07	8.15046e+06	5.83498e+06	1.00622e+07	1.13553e+07	1.00496e+07	1.00787e+07	6.38552e+06	5.04316e+06	8.70162e+06	3.29251e+06	1.17941e+07	1.93215e+06	5.31605e+06	4.53542e+06	7.06692e+06	6.14755e+06	6.22547e+06	7.34671e+06	7.76878e+06	6.91427e+06	4.60881e+06	4.26171e+06	4.11472e+06	3.23092e+06	5.59073e+06	5.78128e+06	9.41974e+06	6.95186e+06	6.01868e+06	3.32175e+06	1.29198e+07	7.09631e+06	9.68164e+06	1.08807e+07	6.73799e+06
1933	824.6155/38.36/glycerophospholipids	824.615	38.36	No	POS	glycerophospholipids	glycerophosphoethanolamines	PE(42:4)	M+H	0.0322281	0.4318	1	1.48052e+06	2.37178e+06	1.6537e+06	1.24485e+06	1.36924e+06	1.89612e+06	2.00859e+06	2.87181e+06	1.94193e+06	1.74481e+06	3.23358e+06	1.81174e+06	1.66649e+06	1.46936e+06	1.34744e+06	1.97106e+06	2.32005e+06	2.19115e+06	1.56942e+06	1.61188e+06	1.91561e+06	2.15791e+06	1.70352e+06	1.2746e+06	1.4792e+06	2.7564e+06	1.10879e+06	2.22417e+06	2.4269e+06	1.67756e+06	1.97211e+06	1.69891e+06	2.21805e+06	2.10796e+06	1.51631e+06	1.13696e+06	1.17039e+06
776	714.5069/32.44/glycerophospholipids	714.507	32.44	No	NEG	glycerophospholipids	glycerophosphoethanolamines	PE(34:2)	M-H	0.000566918	0.434214	1	3.05959e+06	2.47387e+06	4.90342e+06	3.76115e+06	4.60156e+06	4.66939e+06	4.72083e+06	3.42497e+06	2.55483e+06	2.11589e+06	2.29009e+06	1.90366e+06	8.89562e+06	3.82466e+06	4.66735e+06	3.52615e+06	1.77575e+06	3.13587e+06	2.50825e+06	3.31856e+06	3.28419e+06	3.10892e+06	6.07484e+06	5.03219e+06	3.08475e+06	1.16272e+06	4.91152e+06	1.17039e+06	3.01816e+06	3.8859e+06	1.68964e+06	1.48644e+06	2.68891e+06	3.41083e+06	2.42026e+06	5.92307e+06	3.20524e+06
1606	802.632/43.41/glycerophospholipids	802.632	43.41	No	POS	glycerophospholipids	glycerophosphoethanolamines	oxPE(40:1oxP(O))/(40:2e(O))	M+H	0.0637516	0.44389	1	1.66163e+06	2.83796e+06	3.18151e+06	825049	1.20307e+06	1.51375e+06	1.59571e+06	1.80606e+06	1.13378e+06	3.07012e+06	3.54571e+06	4.17717e+06	2.30507e+06	1.11164e+06	1.68371e+06	2.3523e+06	2.0442e+06	1.27229e+06	2.2315e+06	1.10912e+06	2.09381e+06	1.3483e+06	2.04492e+06	2.14284e+06	1.36732e+06	1.66282e+06	2.4704e+06	4.0798e+06	2.54903e+06	1.51281e+06	1.23118e+06	1.39724e+06	1.42796e+06	2.69687e+06	1.31235e+06	826048	1.76548e+06
2179	842.5667/35.24/glycerophospholipids	842.567	35.24	No	POS	glycerophospholipids	glycerophosphoethanolamines	PE(42:6)	M+Na	-0.0384508	0.448741	1	1.51274e+06	438573	1.61738e+06	1.65602e+06	1.73729e+06	1.79916e+06	1.30962e+06	1.42841e+06	1.00279e+06	1.37333e+06	1.59907e+06	2.00135e+06	929088	1.78763e+06	1.67038e+06	1.79159e+06	2.0113e+06	948537	1.38627e+06	1.48919e+06	841772	1.65302e+06	70572.3	1.80982e+06	1.68703e+06	1.32825e+06	1.51963e+06	1.83897e+06	851560	1.3529e+06	1.8593e+06	1.66852e+06	1.39945e+06	1.34605e+06	1.48879e+06	1.69034e+06	1.90463e+06
1517	796.5844/33.36/glycerophospholipids	796.584	33.36	No	POS	glycerophospholipids	glycerophosphoethanolamines	oxPE(40:4oxP(O))/(40:5e(O))	M+H	0.000915784	0.463337	1	2.19548e+07	3.10618e+07	2.24513e+07	1.81685e+07	4.88732e+07	2.69687e+07	3.29712e+07	4.03374e+07	2.84016e+07	2.14948e+07	3.14608e+07	2.03678e+07	1.75333e+07	1.36157e+07	2.16087e+07	2.35193e+07	3.74726e+07	2.85279e+07	1.8541e+07	1.53946e+07	3.29456e+07	3.01715e+07	2.64318e+07	8.91489e+06	1.99524e+07	3.6966e+07	2.12785e+07	3.78753e+07	2.44482e+07	2.28236e+07	2.88511e+07	3.8507e+07	2.89607e+07	3.37113e+07	2.68156e+07	1.45884e+07	2.09259e+07
930	742.5384/32.47/glycerophospholipids	742.538	32.47	No	POS	glycerophospholipids	glycerophosphoethanolamines	PE(36:3)	M+H	-0.0358576	0.473096	1	2.43068e+06	2.00254e+06	3.01603e+06	2.98847e+06	4.13299e+06	4.98827e+06	3.53027e+06	3.66629e+06	2.78165e+06	2.77495e+06	4.29415e+06	1.93009e+06	1.03648e+07	4.31393e+06	4.4024e+06	4.64991e+06	3.08801e+06	5.23064e+06	3.73803e+06	1.94097e+06	3.05153e+06	4.03722e+06	8.07552e+06	6.23736e+06	4.05145e+06	1.35615e+06	3.64295e+06	1.03571e+06	2.02351e+06	2.86358e+06	2.20651e+06	2.16766e+06	1.71067e+06	2.83551e+06	2.12284e+06	3.93662e+06	2.41339e+06
1866	820.5846/31.99/glycerophospholipids	820.585	31.99	No	POS	glycerophospholipids	glycerophosphoethanolamines	PE(42:6)	M+H	0.140891	0.477982	1	4.48565e+06	6.80868e+06	4.53353e+06	3.42157e+06	7.98126e+06	8.77156e+06	6.61031e+06	1.09105e+07	6.30904e+06	5.83469e+06	8.34374e+06	4.06406e+06	5.23766e+06	5.15292e+06	5.78981e+06	4.73309e+06	8.23798e+06	1.31648e+07	1.89653e+07	3.22285e+06	1.07807e+07	5.99686e+06	3.94661e+06	3.48737e+06	3.66826e+06	7.03372e+06	6.38411e+06	3.01715e+07	6.6714e+06	6.39619e+06	6.57259e+06	9.58582e+06	9.95327e+06	5.76105e+06	5.07198e+06	5.3486e+06	4.55524e+06
929	742.5374/37.55/glycerophospholipids	742.537	37.55	No	NEG	glycerophospholipids	glycerophosphoethanolamines	PE(36:2)	M-H	-0.0231878	0.485317	1	7.51028e+06	5.44788e+06	8.65056e+06	8.88911e+06	8.86852e+06	8.0916e+06	1.07803e+07	7.07327e+06	6.83254e+06	5.35255e+06	5.04471e+06	3.77278e+06	1.59747e+07	1.22475e+07	1.07703e+07	7.87893e+06	3.3877e+06	6.44808e+06	4.87753e+06	7.73448e+06	6.20983e+06	7.08593e+06	1.36941e+07	9.99426e+06	5.45529e+06	3.4309e+06	1.21198e+07	2.57806e+06	7.14066e+06	7.57681e+06	3.41101e+06	3.23092e+06	5.39633e+06	6.90417e+06	5.22863e+06	9.98841e+06	5.84773e+06
839	724.5347/33.71/glycerophospholipids	724.535	33.71	No	POS	glycerophospholipids	glycerophosphoethanolamines	PE(34:1p)/(34:2e)	M+Na	0.0165148	0.486604	1	4.80335e+06		4.01739e+06	4.47598e+06	3.6128e+06	4.28025e+06	7.37033e+06	4.90996e+06	5.42883e+06	7.18395e+06	3.66206e+06	9.91252e+06	2.94538e+06	2.6087e+06	2.94569e+06	3.12319e+06		5.56849e+06	3.36708e+06	2.31139e+06	6.70731e+06	3.93977e+06	2.57101e+06	3.68014e+06	5.13675e+06	5.83887e+06	1.9454e+06	3.37272e+06	5.31393e+06	4.7441e+06	7.42339e+06	8.39237e+06	4.90342e+06	7.2647e+06	4.9678e+06	1.87226e+06	3.3033e+06
1449	792.5517/27.38/glycerophospholipids	792.552	27.38	No	POS	glycerophospholipids	glycerophosphoethanolamines	oxPE(40:6oxP(O))/(40:7e(O))	M+H	0.00597498	0.497552	1	2.41196e+06	8.74646e+06	4.47103e+06	3.04635e+06	6.31814e+06	7.73755e+06	4.90431e+06	7.13323e+06	4.72488e+06	4.84045e+06	5.69087e+06	2.73073e+06	6.01025e+06	3.40051e+06	4.17463e+06	2.39701e+06	7.20475e+06	7.23438e+06	7.20275e+06	3.37617e+06	7.3634e+06	4.85068e+06	2.71786e+06	2.65644e+06	2.63745e+06	5.02205e+06	5.57803e+06	9.59882e+06	6.7836e+06	4.54575e+06	5.32468e+06	6.48027e+06	5.99266e+06	5.57677e+06	2.95057e+06	4.83641e+06	3.7521e+06
1141	767.578/33.65/glycerophospholipids	767.578	33.65	No	POS	glycerophospholipids	glycerophosphoethanolamines	PE(38:5p)/(38:6e)	M+NH4	-0.154575	0.497552	1	1.52229e+06	1.69595e+06	600588	1.5629e+06	1.89851e+06	1.23725e+06	2.14433e+06	1.78581e+06	1.42995e+06	1.76846e+06	1.3262e+06	1.49992e+06	1.44501e+06	736867	1.01223e+06	389976	1.84446e+06	1.74493e+06	911734	384381	1.59715e+06	1.46683e+06	1.91659e+06	1.24874e+06	1.25387e+06	2.0964e+06	685951	1.96016e+06	1.75766e+06	323985	1.58708e+06	2.98944e+06	1.37174e+06	2.37394e+06	743006	633412	967161
1835	818.6034/32.25/glycerophospholipids	818.603	32.25	No	POS	glycerophospholipids	glycerophosphoglycerols	PG(38:3)	M+NH4	-0.0878611	0.142858	0.161624	8.48188e+06	8.66897e+06	1.01703e+07	5.55318e+06	1.11367e+07	1.06651e+07	1.41024e+07	1.03486e+07	1.16175e+07	6.04952e+06	9.34651e+06	6.6987e+06	7.89725e+06	5.74099e+06	7.09798e+06	7.81353e+06	1.06163e+07	1.78309e+07	1.1327e+07	6.22127e+06	1.56534e+07	9.08558e+06	9.16066e+06	5.11328e+06	7.00487e+06	1.15515e+07	7.27996e+06	2.42366e+07	9.9979e+06	1.11367e+07	9.01015e+06	1.4011e+07	1.4923e+07	1.01734e+07	9.34023e+06	8.67663e+06	1.22088e+07
2275	848.6541/41.97/glycerophospholipids	848.654	41.97	No	POS	glycerophospholipids	glycerophosphoglycerols	PG(40:2)	M+NH4	0.154926	0.155686	0.245012	1.47275e+06	884173	1.21409e+06	344332	1.23781e+06	1.35295e+06	991552	1.57317e+06	490463	759338	1.79463e+06	862673	784360	816701	483847	974575	1.02993e+06	1.91077e+06	693416	214677	1.29951e+06	957359	975543	834388	1.46951e+06	845409	736510	2.22786e+06	927542	1.79672e+06	1.3809e+06	1.68457e+06	1.0749e+06	1.28399e+06	633583	730269	992368
2301	850.6683/48.11/glycerophospholipids	850.668	48.11	No	POS	glycerophospholipids	glycerophosphoglycerols	PG(40:1)	M+NH4	-0.101673	0.161624	0.318311	2.79478e+06	1.79136e+06	2.06028e+06	884645	1.45608e+06	1.6893e+06	4.04054e+06	1.34467e+06	1.16794e+06	1.62908e+06	1.83913e+06	1.19878e+06	2.06266e+06	1.53117e+06	1.16567e+06	1.24921e+06	1.89258e+06	982180	1.36924e+06	1.66633e+06	1.67803e+06	3.67227e+06	2.18654e+06	1.55149e+06	841950	2.2934e+06	1.89753e+06	1.3842e+06	1.81647e+06	901263	1.418e+06	4.06011e+06	2.35301e+06	2.96799e+06	3.22012e+06	2.33733e+06	2.6022e+06
1935	824.6524/45.12/glycerophospholipids	824.652	45.12	No	POS	glycerophospholipids	glycerophosphoglycerols	PG(38:0)	M+NH4	-0.01331	0.161624	0.318311	1.88262e+06	1.25871e+06	1.77409e+06	1.0259e+06	1.40099e+06	931445	1.76786e+06	1.47192e+06	1.11072e+06	1.33342e+06	1.62962e+06	1.55921e+06	1.32743e+06	1.3676e+06	1.1298e+06	1.28948e+06	1.3223e+06	1.54833e+06	999089	1.13872e+06	1.36603e+06	1.77871e+06	1.23227e+06	1.32219e+06	1.49294e+06	1.37215e+06	1.53874e+06	1.37529e+06	1.46876e+06	1.54893e+06	1.79701e+06	1.7654e+06	1.14931e+06	1.79561e+06	1.24041e+06	1.37788e+06	1.17423e+06
1456	792.5898/32.47/glycerophospholipids	792.59	32.47	No	POS	glycerophospholipids	glycerophosphoglycerols	PG(36:2)	M+NH4	-0.0373909	0.23266	0.333787	1.26377e+07	1.47953e+07	2.22161e+07	1.1503e+07	2.08019e+07	1.72894e+07	2.44199e+07	1.92041e+07	2.08396e+07	1.15732e+07	1.34e+07	1.40368e+07	1.31314e+07	9.32003e+06	1.03458e+07	1.20392e+07	2.25345e+07	3.20901e+07	1.56865e+07	1.08669e+07	2.41416e+07	1.42891e+07	1.7783e+07	1.02567e+07	1.80668e+07	2.15568e+07	1.30436e+07	3.97134e+07	1.59222e+07	1.7758e+07	1.83908e+07	2.63779e+07	2.23304e+07	2.1522e+07	2.10072e+07	1.31215e+07	1.94109e+07
1457	792.5898/32.94/glycerophospholipids	792.59	32.94	No	POS	glycerophospholipids	glycerophosphoglycerols	PG(36:2)	M+NH4	0.0268687	0.245012	0.340509	7.40056e+06		1.11672e+07		1.03992e+07	8.88086e+06	1.53361e+07	8.85464e+06	8.01532e+06		8.47753e+06	9.28526e+06	7.5133e+06		7.58813e+06	5.66556e+06	1.24225e+07	1.39858e+07	1.16646e+07	6.27022e+06	1.41418e+07	8.02237e+06	9.71458e+06		7.32779e+06	1.17334e+07	6.32282e+06	2.60741e+07	8.92232e+06	6.13738e+06	9.45415e+06	1.52949e+07	1.21491e+07	1.41125e+07	1.05154e+07	6.41886e+06
2300	850.6683/44.31/glycerophospholipids	850.668	44.31	No	POS	glycerophospholipids	glycerophosphoglycerols	PG(40:1)	M+NH4	-0.0535184	0.247925	0.35868	8.10512e+06	2.87533e+06	7.57099e+06	2.08136e+06	3.48287e+06	4.25567e+06	4.70107e+06	6.47368e+06	3.68491e+06	2.7699e+06	7.16072e+06	3.78727e+06	3.3033e+06	3.87503e+06	2.17984e+06	3.54691e+06	3.53968e+06	6.7674e+06	6.51007e+06	1.56636e+06	5.64063e+06	4.36785e+06	2.97155e+06	1.25134e+07	4.09905e+06	3.97365e+06	3.58158e+06	3.2815e+06	3.20013e+06	3.73803e+06	4.27366e+06	4.7355e+06	3.34099e+06	5.40398e+06	2.92825e+06	5.00303e+06	3.81302e+06
1455	792.5898/30.48/glycerophospholipids	792.59	30.48	No	POS	glycerophospholipids	glycerophosphoglycerols	PG(36:2)	M+NH4	-0.0804373	0.300866	0.405444	3.55663e+06		6.63513e+06		3.22557e+06	3.97782e+06	4.07481e+06	2.68627e+06	4.61084e+06		2.52726e+06	3.33855e+06	6.28849e+06		2.95655e+06	2.53279e+06	5.70286e+06	8.43534e+06	1.29304e+07	3.62471e+06	6.24055e+06	3.44886e+06	3.56672e+06		3.60105e+06	3.40801e+06	3.30021e+06	1.87065e+07	4.08907e+06	3.39717e+06	4.67914e+06	4.50005e+06	6.045e+06	4.77672e+06	2.82885e+06	3.95985e+06
1934	824.6524/44.32/glycerophospholipids	824.652	44.32	No	POS	glycerophospholipids	glycerophosphoglycerols	PG(38:0)	M+NH4	0.0430994	0.318311	1	1.3637e+07	8.69387e+06	9.62218e+06	5.30853e+06	9.29936e+06	8.35411e+06	1.28648e+07	1.06931e+07	8.64967e+06	7.30743e+06	1.32841e+07	8.16943e+06	1.00622e+07	6.10483e+06	6.37255e+06	9.51243e+06	8.28602e+06	8.1601e+06	5.54042e+06	6.67255e+06	1.02826e+07	8.55783e+06	7.21214e+06	7.47449e+06	1.32519e+07	1.11208e+07	1.09375e+07	1.20653e+07	8.55661e+06	9.99594e+06	9.77654e+06	1.31338e+07	7.50733e+06	1.44079e+07	8.80001e+06	8.12637e+06	6.37862e+06
1874	820.6209/34.89/glycerophospholipids	820.621	34.89	No	POS	glycerophospholipids	glycerophosphoglycerols	PG(38:2)	M+NH4	-0.025591	0.333787	1	3.46132e+06	1.58644e+06	4.46221e+06	1.83683e+06	2.6022e+06	2.47262e+06	610166	3.94848e+06	2.6414e+06	2.82006e+06	2.32753e+06	2.92825e+06	2.81559e+06	2.21805e+06	3.04887e+06	2.45235e+06	3.05099e+06	5.19728e+06	3.84967e+06	312105	3.41547e+06	3.12053e+06	2.21471e+06	2.86785e+06	3.48419e+06	3.34872e+06	2.5146e+06	4.42938e+06	2.97067e+06	2.92354e+06	5.43209e+06	3.25173e+06	2.53935e+06	3.88421e+06	2.59711e+06	2.2363e+06	3.01857e+06
1125	766.5746/30.67/glycerophospholipids	766.575	30.67	No	POS	glycerophospholipids	glycerophosphoglycerols	PG(34:1)	M+NH4	0.132378	0.340509	1	4.03149e+06	1.39371e+07	1.49881e+07	5.52923e+06	4.4915e+06	5.69729e+06	5.09941e+06	3.85052e+06	9.16752e+06	3.68002e+06	2.88384e+06	3.57332e+06	7.34741e+06	3.65651e+06	4.45509e+06	4.18189e+06	1.30543e+07	8.68763e+06	2.60741e+07	5.86687e+06	9.11082e+06	5.18141e+06	4.72217e+06	4.68471e+06	3.79671e+06	3.69467e+06	6.02632e+06	3.90837e+07	5.08691e+06	4.11711e+06	6.09047e+06	6.55764e+06	9.59148e+06	6.99561e+06	4.32726e+06	6.35716e+06	7.55637e+06
1875	820.6209/37.61/glycerophospholipids	820.621	37.61	No	POS	glycerophospholipids	glycerophosphoglycerols	PG(38:2)	M+NH4	0.0640724	0.35868	1	5.82994e+06	5.70236e+06	6.55485e+06	3.90341e+06	9.32661e+06	5.96209e+06	8.90871e+06	7.17138e+06	6.74487e+06	5.43772e+06	6.22513e+06	5.66994e+06	6.24094e+06	5.43374e+06	3.90017e+06	5.15612e+06	6.22582e+06	1.34039e+07	8.43141e+06	4.23333e+06	9.31961e+06	5.96775e+06	4.70245e+06	3.39508e+06	7.83525e+06	7.24271e+06	7.71875e+06	1.15217e+07	6.89073e+06	7.1257e+06	7.66507e+06	8.26527e+06	8.29716e+06	7.54661e+06	6.42726e+06	4.86504e+06	6.18033e+06
2274	848.6541/38.79/glycerophospholipids	848.654	38.79	No	POS	glycerophospholipids	glycerophosphoglycerols	PG(40:2)	M+NH4	0.0443661	0.405444	1	4.43293e+06	858268	2.17336e+06	2.11558e+06	3.08551e+06	2.88854e+06	4.62639e+06	4.25865e+06	2.63195e+06	1.38849e+06	3.83015e+06	2.02442e+06	2.03379e+06	1.45856e+06	1.39609e+06	2.16918e+06	2.13443e+06	6.10508e+06	1.27385e+06	1.31226e+06	2.78922e+06	2.31937e+06	2.56298e+06	1.62488e+06	3.32175e+06	3.78727e+06	1.53227e+06	4.10134e+06	2.88503e+06	2.95625e+06	1.62122e+06	4.00944e+06	3.23863e+06	2.50435e+06	2.07095e+06	1.6349e+06	2.43632e+06
1230	773.5319/33.99/glycerophospholipids	773.532	33.99	No	POS	glycerophospholipids	glycerophosphoglycerols	PG(34:0)	M+Na	0.0749194	0.473096	1	390113	760629	1.05404e+06	612416	402098	445117	1.49979e+06	730467	622322	938623	132844	826298	644015	377042	586861	205170	963377	479513	771377	708207	1.44796e+06	678579	1.26881e+06	507250	602541	2.89979e+06	229855	621378	1.12757e+06	296162	1.17244e+06	2.12992e+06	281991	2.0877e+06	1.22495e+06	1.09409e+06	666165
2448	863.5636/31.33/glycerophospholipids	863.564	31.33	Yes	NEG	glycerophospholipids	glycerophosphoinositols	PI(36:1)	M-H	0.181025	0.0281879	0.158637	2.03184e+06	3.85205e+06	5.1775e+06	3.35115e+06	2.34788e+06	3.30954e+06	3.80824e+06	2.56609e+06	3.60311e+06	2.65339e+06	2.29724e+06	4.50199e+06	4.23971e+06	5.31499e+06	3.24099e+06	5.51589e+06	3.45818e+06	1.70527e+06	4.08726e+06	2.91987e+06	3.07303e+06	4.46588e+06	3.73741e+06	4.35658e+06	4.06011e+06	2.53745e+06	2.98826e+06	3.12053e+06	2.52707e+06	4.41261e+06	2.97833e+06	2.13617e+06	2.99887e+06	2.44416e+06	2.5854e+06	2.52163e+06	3.16689e+06
2718	887.5633/27.79/glycerophospholipids	887.563	27.79	No	POS	glycerophospholipids	glycerophosphoinositols	PI(38:4)	M+H	-0.15088	0.031511	0.196878	7.68541e+06	4.69181e+06	1.04249e+07	8.40024e+06	8.55783e+06	8.33465e+06	1.16521e+07	9.75046e+06	8.88821e+06	7.83044e+06	1.16046e+07	7.6049e+06	1.06044e+07	7.68171e+06	8.62119e+06	8.98216e+06	8.59086e+06	1.05831e+07	3.91608e+06	5.77614e+06	8.9423e+06	8.43141e+06	8.74796e+06	1.1676e+07	8.85357e+06	1.05154e+07	7.67127e+06	5.50533e+06	7.68541e+06	1.08458e+07	1.00415e+07	1.0522e+07	8.96834e+06	9.14086e+06	7.39176e+06	8.96834e+06	1.15732e+07
2721	887.5637/30.62/glycerophospholipids	887.564	30.62	No	NEG	glycerophospholipids	glycerophosphoinositols	PI(38:3)	M-H	-0.189733	0.144247	0.27179	1.08694e+06	1.4108e+06	1.82194e+06	1.4176e+06	1.2115e+06	856398	690830	1.75886e+06	772638	1.50134e+06	1.32196e+06	1.56818e+06	1.39901e+06	3.03097e+06	1.08933e+06	1.3202e+06	1.73443e+06	779853	736689	501942	1.50211e+06	1.50134e+06	2.05637e+06	1.81868e+06	861826	790914	1.63106e+06	941719	737404	1.6941e+06	757610	938672	859783	1.6272e+06	771881	865255	1.28826e+06
3332	948.6207/19.1/glycerophospholipids	948.621	19.1	No	POS	glycerophospholipids	glycerophosphoinositols	oxPI(40:4(O))	M+NH4	-0.128408	0.152772	0.296746	2.96579e+06	3.39782e+06	1.54952e+06	2.72527e+06	1.93115e+06	1.23242e+06	905390	1.46353e+06	1.26938e+06	1.04615e+06	719589	3.02832e+06	790546	1.17456e+06	311181	936490	670862	966538	1.60084e+06	1.95267e+06	1.08486e+06	1.14089e+06	1.54484e+06	880590	5.04609e+06	1.15848e+06	682130	929088	811441	674460	6.35829e+06	916665	1.27627e+06	3.30653e+06	408002	1.71603e+06	911734
2426	861.548/28.06/glycerophospholipids	861.548	28.06	No	NEG	glycerophospholipids	glycerophosphoinositols	PI(36:2)	M-H	0.0553537	0.158637	0.309605	8.89518e+06	9.28565e+06	1.74507e+07	1.35543e+07	8.15717e+06	1.27761e+07	1.8129e+07	1.35073e+07	1.56273e+07	6.22547e+06	7.76878e+06	1.19149e+07	1.39448e+07	1.15106e+07	1.58387e+07	1.12307e+07	1.97448e+07	1.77504e+07	9.766e+06	1.23299e+07	1.71511e+07	1.66204e+07	1.72851e+07	1.60269e+07	1.38277e+07	1.06581e+07	1.19406e+07	9.05382e+06	9.20172e+06	1.69008e+07	9.36659e+06	1.06651e+07	1.7826e+07	8.55011e+06	8.35646e+06	1.39331e+07	1.47336e+07
2719	887.5633/30.74/glycerophospholipids	887.563	30.74	No	POS	glycerophospholipids	glycerophosphoinositols	PI(36:1)	M+Na	-0.029755	0.196878	0.360975	6.4068e+06	5.31716e+06	1.19667e+07	7.95796e+06	8.30332e+06	1.44131e+07	6.31911e+06	5.8519e+06	1.37241e+07	5.70336e+06	6.89305e+06	9.16078e+06	3.75881e+06	4.91402e+06	1.04143e+07	9.54261e+06	9.77505e+06	1.66826e+07	5.78128e+06	4.45811e+06	6.31766e+06	5.01932e+06	4.78434e+06	1.14836e+07	9.52167e+06	1.01601e+07	4.14469e+06	4.55524e+06	5.77651e+06	4.06292e+06	1.56056e+07	1.79685e+07	6.35716e+06	6.30904e+06	9.04072e+06	1.01245e+07	6.97055e+06
2720	887.5637/29.15/glycerophospholipids	887.564	29.15	No	NEG	glycerophospholipids	glycerophosphoinositols	PI(38:3)	M-H	-0.0998622	0.196878	0.360975	3.68789e+06	3.49519e+06	8.38105e+06	7.6128e+06	4.48207e+06	6.55764e+06	5.539e+06	5.217e+06	5.40398e+06	4.54575e+06	4.86108e+06	3.84254e+06	7.1257e+06	5.71213e+06	1.00767e+07	4.1471e+06	6.77115e+06	4.23333e+06	3.20989e+06	4.98964e+06	6.95004e+06	6.39619e+06	5.84358e+06	7.12841e+06	4.745e+06	6.64714e+06	7.92272e+06	3.05993e+06	3.94158e+06	6.78769e+06	3.06694e+06	3.90517e+06	6.50583e+06	5.3657e+06	3.29251e+06	7.61027e+06	6.64045e+06
2425	861.548/27.06/glycerophospholipids	861.548	27.06	No	NEG	glycerophospholipids	glycerophosphoinositols	PI(36:2)	M-H	0.024341	0.27179	0.410208	960991	1.07863e+06	1.66721e+06	552913	1.14459e+06	1.55001e+06	1.34652e+06	860006	1.46921e+06	678579	930766	1.79813e+06	1.25217e+06	1.627e+06	1.04356e+06	2.51326e+06	746788	701780	1.62626e+06	230582	1.0393e+06	1.28826e+06	1.34295e+06	2.34462e+06	1.29391e+06	1.3171e+06	712995	1.46891e+06	605881	1.04842e+06	1.00532e+06	875123	344798	1.23956e+06	563551	976244	1.06994e+06
2373	857.5168/23.89/glycerophospholipids	857.517	23.89	No	NEG	glycerophospholipids	glycerophosphoinositols	PI(36:4)	M-H	-0.0664517	0.284137	0.448741	4.38943e+06	3.91095e+06	3.67629e+06	3.60789e+06	3.4549e+06	5.49955e+06	2.81895e+06	3.58538e+06	2.37027e+06	3.18412e+06	2.47895e+06	4.34542e+06	3.18951e+06	3.34602e+06	4.5439e+06	5.98326e+06	4.45478e+06	3.2336e+06	2.61507e+06	3.11722e+06	4.20301e+06	3.7521e+06	4.39357e+06	4.22251e+06	2.75892e+06	3.56175e+06	4.54055e+06	2.87631e+06	3.40818e+06	3.32738e+06	2.27559e+06	3.58702e+06	4.18066e+06	2.76647e+06	3.13287e+06	4.43513e+06	2.96627e+06
2741	889.5627/30.05/glycerophospholipids	889.563	30.05	No	POS	glycerophospholipids	glycerophosphoinositols	PI(38:3)	M+H	0.0252641	0.296746	1	3.80756e+06	3.19486e+06	4.80522e+06	3.91082e+06	4.28193e+06	4.70538e+06	4.81721e+06	4.0555e+06	3.92289e+06	4.29166e+06	2.46282e+06	4.66225e+06	3.70025e+06	3.57606e+06	3.58456e+06	4.12295e+06	5.16848e+06	4.94707e+06	3.79983e+06	3.07221e+06	4.32796e+06	3.80625e+06	3.52171e+06	4.3647e+06	5.57969e+06	5.34456e+06	3.91985e+06	4.44845e+06	3.72643e+06	4.25738e+06	5.48911e+06	5.44245e+06	4.69152e+06	4.21762e+06	4.38786e+06	4.07616e+06	4.60156e+06
2049	833.5169/24.23/glycerophospholipids	833.517	24.23	No	NEG	glycerophospholipids	glycerophosphoinositols	PI(34:2)	M-H	0.0420033	0.309605	1	2.17375e+06	3.10241e+06	2.83131e+06	3.10621e+06	2.25666e+06	3.45022e+06	4.13655e+06	2.30788e+06	2.83551e+06	1.99674e+06	1.4546e+06	3.41907e+06	3.43646e+06	1.94996e+06	3.77144e+06	4.78497e+06	3.28436e+06	2.61936e+06	2.11225e+06	2.8018e+06	3.24336e+06	3.32738e+06	3.8626e+06	3.81408e+06	3.07463e+06	2.25589e+06	3.05135e+06	1.54352e+06	2.76443e+06	3.18412e+06	2.42771e+06	2.48872e+06	3.72859e+06	1.69063e+06	1.90634e+06	4.16321e+06	2.21392e+06
3003	911.5643/27.73/glycerophospholipids	911.564	27.73	No	NEG	glycerophospholipids	glycerophosphoinositols	PI(40:5)	M-H	-0.00849051	0.349551	1	1.79959e+06	2.67064e+06	2.09205e+06	1.94008e+06	1.1133e+06	2.14251e+06	1.7537e+06	1.56818e+06	1.33776e+06	730072	1.38935e+06	1.29301e+06	1.71785e+06	1.61978e+06	1.70056e+06	1.03431e+06	1.8844e+06	1.52176e+06	2.24583e+06	1.418e+06	2.74316e+06	1.73475e+06	2.74057e+06	1.67635e+06	1.4608e+06	1.07523e+06	2.03261e+06	1.60313e+06	1.29188e+06	1.58247e+06	1.03101e+06	1.26033e+06	2.03496e+06	1.66236e+06	1.01518e+06	1.84826e+06	774947
2690	885.5474/27.59/glycerophospholipids	885.547	27.59	No	NEG	glycerophospholipids	glycerophosphoinositols	PI(38:4)	M-H	-0.0119007	0.360975	1	3.66535e+07	2.80469e+07	4.88468e+07	3.79728e+07	3.78753e+07	4.39785e+07	4.56746e+07	5.62891e+07	4.37741e+07	3.01715e+07	3.55517e+07	3.07401e+07	3.24786e+07	3.52125e+07	3.43438e+07	3.51703e+07	5.22782e+07	5.05501e+07	2.15809e+07	3.63439e+07	5.34322e+07	3.78753e+07	5.48462e+07	3.42372e+07	3.24824e+07	5.18026e+07	5.03147e+07	3.54776e+07	2.80831e+07	4.54404e+07	2.6269e+07	4.288e+07	4.10321e+07	3.56248e+07	3.24324e+07	3.62354e+07	3.57443e+07
2080	835.5328/27/glycerophospholipids	835.533	27	No	NEG	glycerophospholipids	glycerophosphoinositols	PI(34:1)	M-H	0.0318276	0.400693	1	2.86297e+06	6.48404e+06	6.41886e+06	3.08846e+06	2.65777e+06	4.50825e+06	3.73285e+06	2.12284e+06	3.12308e+06	4.09375e+06	2.66608e+06	5.18417e+06	4.46588e+06	4.36434e+06	3.54231e+06	8.37062e+06	2.81726e+06	1.40867e+06	4.16707e+06	2.42771e+06	3.0263e+06	5.98333e+06	5.64929e+06	4.33124e+06	4.19873e+06	2.03617e+06	4.49519e+06	2.60684e+06	2.79478e+06	4.35194e+06	2.72748e+06	2.17455e+06	2.69774e+06	2.40964e+06	2.36208e+06	3.33601e+06	4.65158e+06
2667	883.5328/23.99/glycerophospholipids	883.533	23.99	No	NEG	glycerophospholipids	glycerophosphoinositols	PI(38:5)	M-H	-0.0106422	0.410208	1	1.31322e+06	1.8792e+06	1.738e+06	2.40857e+06	971581	1.87988e+06	1.33383e+06	1.24239e+06	1.03047e+06	931445	828146	1.50904e+06	1.3356e+06	1.28248e+06	1.38117e+06	2.16188e+06	1.63126e+06	1.21187e+06	2.18242e+06	744135	1.69229e+06	1.28415e+06	2.02328e+06	1.57766e+06	1.28588e+06	1.219e+06	1.35243e+06	1.94632e+06	1.11926e+06	1.55097e+06	996564	1.16748e+06	1.22065e+06	1.09522e+06	753132	1.70831e+06	921616
2979	909.5482/26.7/glycerophospholipids	909.548	26.7	No	NEG	glycerophospholipids	glycerophosphoinositols	PI(40:6)	M-H	-0.00416512	0.448741	1	1.68294e+06	3.81524e+06	2.57191e+06	2.78383e+06	2.15437e+06	3.56304e+06	2.61759e+06	2.81037e+06	2.06811e+06	1.92121e+06	1.85326e+06	1.96732e+06	2.19528e+06	2.05654e+06	2.12871e+06	2.45636e+06	3.96976e+06	3.4587e+06	5.16983e+06	3.16381e+06	4.03182e+06	3.59125e+06	3.89279e+06	2.15365e+06	1.66062e+06	1.71931e+06	3.93577e+06	3.43068e+06	2.22619e+06	2.31572e+06	1.42456e+06	1.98145e+06	3.75577e+06	1.7334e+06	1.47767e+06	2.64664e+06	2.12772e+06
2642	880.5911/28.26/glycerophospholipids	880.591	28.26	No	POS	glycerophospholipids	glycerophosphoinositols	PI(36:2)	M+NH4	-0.043154	0.487764	1	1.42323e+06	1.87675e+06	2.5478e+06	2.16836e+06	1.23311e+06	2.08711e+06	2.90369e+06	1.79083e+06	2.31561e+06	1.23781e+06	1.33869e+06	2.05462e+06	2.80576e+06	1.03598e+06	2.18654e+06	2.34863e+06	2.76249e+06	2.11421e+06	1.23781e+06	2.18103e+06	2.23451e+06	2.6449e+06	2.42889e+06	2.91891e+06	2.30476e+06	842941	1.42919e+06	944479	1.94099e+06	2.50825e+06	2.46337e+06	1.8719e+06	3.14662e+06	1.32104e+06	1.34467e+06	2.41492e+06	1.77871e+06
2184	842.5895/34.24/glycerophospholipids	842.59	34.24	No	NEG	glycerophospholipids	glycerophosphoserines	PS(40:2)	M-H	-0.282582	0.0171416	0.120625	5.10651e+06	4.81721e+06	5.89408e+06	5.65385e+06	4.27305e+06	3.70812e+06	3.45562e+06	3.71903e+06	2.40522e+06	4.36785e+06	4.91973e+06	6.58179e+06	3.52911e+06	6.67025e+06	4.23855e+06	8.13764e+06	5.01787e+06	1.89622e+06	2.39621e+06	2.48775e+06	3.79588e+06	4.91816e+06	5.81665e+06	6.65779e+06	3.96913e+06	2.95057e+06	4.71844e+06	3.08049e+06	3.97469e+06	3.41885e+06	3.40591e+06	2.84246e+06	2.91574e+06	4.96625e+06	4.37856e+06	3.04595e+06	5.18141e+06
1422	790.5593/30.96/glycerophospholipids	790.559	30.96	No	NEG	glycerophospholipids	glycerophosphoserines	PS(36:0)	M-H	0.102724	0.05465	0.23266	1.96109e+06	2.68007e+06	1.78221e+06	2.3582e+06	1.92121e+06	1.96647e+06	1.18866e+06	1.30348e+06	675635	2.33578e+06	1.27902e+06	1.90913e+06	1.47479e+06	2.31374e+06	1.63768e+06	2.04714e+06	2.20809e+06	1.04591e+06	1.75712e+06	2.21591e+06	1.97392e+06	1.69196e+06	2.38576e+06	1.90226e+06	1.43482e+06	1.42233e+06	2.35739e+06	1.92121e+06	2.69507e+06	1.1684e+06	1.17652e+06	1.64079e+06	1.46511e+06	1.22391e+06	995355	1.90261e+06	3.02852e+06
1798	816.5732/30.3/glycerophospholipids	816.573	30.3	No	NEG	glycerophospholipids	glycerophosphoserines	PS(38:1)	M-H	-0.15693	0.0746757	0.279992	1.99509e+06	2.12465e+06	3.48578e+06	2.3918e+06	2.21392e+06	2.133e+06	1.63332e+06	2.28266e+06	1.13608e+06	2.30143e+06	2.51118e+06	2.06161e+06	1.57671e+06	1.96107e+06	1.92896e+06	3.50475e+06	3.28993e+06	1.27866e+06	1.07701e+06	1.7711e+06	2.58848e+06	1.86843e+06	3.03816e+06	2.7165e+06	1.35057e+06	1.31235e+06	1.72205e+06	1.44035e+06	1.97803e+06	2.25999e+06	1.09182e+06	1.97812e+06	1.84552e+06	2.05798e+06	1.00615e+06	2.14152e+06	2.63562e+06
2410	860.5388/27.1/glycerophospholipids	860.539	27.1	No	POS	glycerophospholipids	glycerophosphoserines	PS(40:5)	M+Na	-0.127467	0.0746757	0.279992	843410	1.60891e+06	2.1593e+06	2.10061e+06	1.78931e+06	1.38875e+06	1.41535e+06	1.57819e+06	925245	1.55567e+06	1.60809e+06	1.33644e+06	2.34788e+06	1.60821e+06	1.70352e+06	1.81848e+06	2.57923e+06	1.12013e+06	1.5645e+06	1.62874e+06	2.08136e+06	2.24244e+06	1.70632e+06	2.7744e+06	1.27985e+06	1.25515e+06	1.23746e+06	1.17224e+06	1.42727e+06	1.76269e+06	1.74243e+06	1.56828e+06	1.51334e+06	1.44752e+06	775432	2.52987e+06	2.09105e+06
1763	814.5592/28.97/glycerophospholipids	814.559	28.97	No	NEG	glycerophospholipids	glycerophosphoserines	PS(38:2)	M-H	0.179848	0.113393	0.284137	3.97469e+06	6.661e+06	4.42597e+06	6.93109e+06	5.6781e+06	3.22554e+06	5.02765e+06	6.45752e+06	3.44621e+06	4.04564e+06	3.93493e+06	6.59878e+06	4.6604e+06	5.05072e+06	6.49144e+06	4.43691e+06	3.94504e+06	2.45104e+06	3.44886e+06	3.29005e+06	5.29684e+06	3.65958e+06	7.72465e+06	8.17029e+06	4.68642e+06	4.06406e+06	7.16896e+06	3.4549e+06	7.46485e+06	3.15604e+06	3.43439e+06	4.28025e+06	3.89777e+06	4.51716e+06	3.69467e+06	3.74193e+06	296162
1762	814.5592/28.35/glycerophospholipids	814.559	28.35	No	NEG	glycerophospholipids	glycerophosphoserines	PS(38:2)	M-H	0.161238	0.120625	0.288311	8.97509e+06	9.46061e+06	1.31742e+07	6.89305e+06	8.63211e+06	9.13346e+06	2.58277e+07	1.65245e+07	1.11728e+07	4.86853e+06	1.17773e+07	1.12389e+07	1.36252e+07	9.16739e+06	1.12725e+07	7.49537e+06	7.00672e+06	6.22127e+06	9.11832e+06	4.96894e+06	1.62851e+07	1.5279e+07	1.07703e+07	1.92357e+07	8.88086e+06	7.31507e+06	1.59108e+07	9.32661e+06	8.89518e+06	1.10976e+07	6.46435e+06	1.52284e+07	5.92307e+06	1.7339e+07	4.51022e+06	9.68974e+06	1.05319e+07
1799	816.5732/31.2/glycerophospholipids	816.573	31.2	No	NEG	glycerophospholipids	glycerophosphoserines	PS(38:1)	M-H	0.06878	0.145645	0.331558	1.4272e+08	1.57818e+08	2.63389e+08	2.15113e+08	2.21691e+08	2.28294e+08	2.09217e+08	1.72349e+08	2.03593e+08	1.42947e+08	1.52934e+08	2.09631e+08	1.9301e+08	1.76138e+08	1.93223e+08	1.61519e+08	2.09528e+08	2.53729e+08	1.61779e+08	1.71952e+08	2.22043e+08	1.58237e+08	1.76378e+08	1.71474e+08	2.20509e+08	2.14693e+08	2.14945e+08	1.87733e+08	1.55122e+08	2.04072e+08	1.75657e+08	2.28294e+08	1.61693e+08	2.2894e+08	1.87588e+08	1.87661e+08	2.29584e+08
2151	840.5739/27.79/glycerophospholipids	840.574	27.79	No	NEG	glycerophospholipids	glycerophosphoserines	PS(40:3)	M-H	-0.0546944	0.230789	0.333787	1.47513e+07	1.21978e+07	3.57207e+07	2.10817e+07	2.81579e+07	2.07577e+07	2.56609e+07	1.84469e+07	2.10705e+07	1.14741e+07	1.60095e+07	2.11141e+07	3.2026e+07	1.84579e+07	2.07222e+07	2.87595e+07	1.94605e+07	3.27546e+07	1.92293e+07	9.97422e+06	2.75265e+07	2.02965e+07	2.02295e+07	2.77291e+07	2.1647e+07	2.34166e+07	2.16981e+07	1.95884e+07	1.74174e+07	2.97534e+07	1.92261e+07	2.25437e+07	1.37133e+07	2.70607e+07	1.91192e+07	2.65224e+07	2.91804e+07
2183	842.5895/32.52/glycerophospholipids	842.59	32.52	No	NEG	glycerophospholipids	glycerophosphoserines	PS(40:2)	M-H	0.00726494	0.23266	0.336022	5.11714e+07	3.95407e+07	6.55059e+07	6.89721e+07	4.84999e+07	6.4504e+07	1.47132e+08	5.47337e+07	4.7898e+07	4.31736e+07	4.77015e+07	1.30009e+08	7.76754e+07	5.57953e+07	7.67172e+07	4.9666e+07	6.95126e+07	7.83572e+07	3.64951e+07	4.56436e+07	1.50347e+08	6.10423e+07	5.58859e+07	5.9771e+07	5.04422e+07	5.88119e+07	6.34576e+07	4.1727e+07	5.2247e+07	6.26299e+07	4.95281e+07	1.25334e+08	5.52673e+07	7.02696e+07	5.62891e+07	6.02729e+07	6.48519e+07
1735	812.5436/26.14/glycerophospholipids	812.544	26.14	No	NEG	glycerophospholipids	glycerophosphoserines	PS(38:3)	M-H	0.1116	0.236426	0.349551	578585	2.52212e+06	936021	1.45232e+06	1.01072e+06	1.17741e+06	968634	1.2468e+06	345267	762386	709522	848124	1.00373e+06	870529	948695	772133	1.10528e+06	522157	1.1133e+06	994320	1.01201e+06	914236	1.4066e+06	1.93507e+06	672428	1.4178e+06	903589	1.20956e+06	1.39043e+06	549185	701780	1.13974e+06	383598	891900	1.11868e+06	784609	1.41899e+06
1688	809.5851/31.72/glycerophospholipids	809.585	31.72	No	POS	glycerophospholipids	glycerophosphoserines	PS(36:0)	M+NH4	-0.0851273	0.244059	0.349551	2.52615e+07	2.13999e+07	2.03819e+07	1.73578e+07	1.7758e+07	1.89216e+07	3.4408e+07	4.27436e+07	1.91663e+07	1.78388e+07	2.21642e+07	2.66579e+07	1.80226e+07	1.55468e+07	1.73471e+07	1.58512e+07	4.38253e+07	1.42738e+07	1.94109e+07	1.18698e+07	2.96288e+07	3.50048e+07	5.69932e+06	2.44356e+07	2.44782e+07	4.00031e+07	1.05403e+07	1.41252e+06	2.53952e+07	1.98969e+07	2.73375e+07	2.43584e+07	2.39227e+07	2.32574e+07	2.91381e+07	1.68249e+07	1.54926e+07
2214	844.6189/30.15/glycerophospholipids	844.619	30.15	No	POS	glycerophospholipids	glycerophosphoserines	PS(40:2)	M+H	0.0905692	0.279992	0.354105	2.25512e+06	1.20955e+06	1.627e+06	1.17925e+06	1.80987e+06	1.34381e+06	1.50481e+06	1.35615e+06	1.35055e+06	1.36924e+06	1.63227e+06	2.04319e+06	1.43832e+06	1.78221e+06	1.47779e+06	1.53442e+06	1.68228e+06	2.15633e+06	1.13667e+06	1.12013e+06	1.77899e+06	1.57418e+06	1.23474e+06	1.28918e+06	2.41363e+06	1.62503e+06	1.71966e+06	2.07193e+06	1.377e+06	2.87211e+06	1.96375e+06	2.02672e+06	1.32784e+06	2.04625e+06	1.39387e+06	1.25687e+06	1.6438e+06
1800	816.5732/32.23/glycerophospholipids	816.573	32.23	No	NEG	glycerophospholipids	glycerophosphoserines	PS(38:1)	M-H	-0.0122716	0.284137	0.492657	6.28455e+06	3.18984e+07	5.88546e+07	8.27745e+06	4.39019e+07	4.55479e+07	9.3137e+06	5.35557e+06	3.99191e+07	3.0372e+07	3.06421e+07	4.16792e+07	4.35492e+07	3.75239e+07	4.72124e+07	4.38253e+07	7.43508e+07	7.62095e+07	3.75495e+07	3.25519e+07	4.89521e+07	3.70147e+07	3.944e+07	4.03679e+07	4.288e+07	4.31142e+07	3.97427e+07	4.76035e+07	4.79328e+07	4.7145e+07	3.80238e+07	1.00517e+07	6.8002e+06	4.65099e+07	8.09527e+06	8.09221e+07	3.78753e+07
2182	842.5895/31.15/glycerophospholipids	842.59	31.15	No	NEG	glycerophospholipids	glycerophosphoserines	PS(40:2)	M-H	-0.0589495	0.288311	0.497552	1.97304e+07	1.87145e+07	3.24555e+07	2.15296e+07	2.79918e+07	3.28916e+07	2.90528e+07	3.07401e+07	2.38637e+07	1.88782e+07	2.03389e+07	2.60368e+07	2.8982e+07	2.68321e+07	2.92227e+07	2.91168e+07	4.03105e+07	3.3898e+07	2.04988e+07	1.23811e+07	3.46116e+07	2.83293e+07	3.12304e+07	3.30385e+07	3.05732e+07	2.9922e+07	1.95123e+07	2.56049e+07	2.17329e+07	3.93888e+07	2.9434e+07	2.84746e+07	1.83023e+07	2.72144e+07	3.49625e+07	2.79737e+07	3.22439e+07
1761	814.5592/26.98/glycerophospholipids	814.559	26.98	No	NEG	glycerophospholipids	glycerophosphoserines	PS(38:2)	M-H	-0.0207638	0.309605	1	2.39868e+06	3.43136e+06	7.82475e+06	5.96784e+06	5.41436e+06	4.34285e+06	4.0578e+06	4.6789e+06	2.50866e+06	3.71179e+06	3.38093e+06	3.58538e+06	5.85961e+06	2.93675e+06	5.96251e+06	2.91544e+06	7.71612e+06	3.93917e+06	2.69152e+06	4.36035e+06	5.56372e+06	4.25738e+06	5.71264e+06	6.95339e+06	3.69679e+06	4.18534e+06	3.55859e+06	2.56673e+06	3.6606e+06	4.8096e+06	2.4754e+06	4.94522e+06	3.32431e+06	4.60161e+06	2.39187e+06	5.63533e+06	6.33189e+06
2125	838.5588/27.79/glycerophospholipids	838.559	27.79	No	NEG	glycerophospholipids	glycerophosphoserines	PS(40:4)	M-H	0.253533	0.331558	1	2.10851e+07	5.10941e+07	2.65224e+07	2.8046e+07	2.13788e+07	3.16033e+07	1.59729e+07	1.90309e+07	2.5684e+07	1.53392e+07	1.48384e+07	1.67424e+07	1.27757e+07	1.70199e+07	1.69211e+07	2.48312e+07	5.80897e+07	3.58393e+07	9.46285e+07	3.41314e+07	3.70876e+07	2.53322e+07	2.53611e+07	2.11683e+07	1.43535e+07	1.76601e+07	3.22671e+07	8.87589e+07	2.28822e+07	1.5279e+07	1.68916e+07	2.6046e+07	2.84717e+07	2.02297e+07	2.35343e+07	1.43919e+07	2.95771e+07
1421	790.5593/30.29/glycerophospholipids	790.559	30.29	No	NEG	glycerophospholipids	glycerophosphoserines	PS(36:0)	M-H	0.0257725	0.333787	1	6.92896e+06	1.08765e+07	8.27568e+06	1.06976e+07	8.76065e+06	7.16366e+06	5.01641e+06	5.31069e+06	2.53829e+06	6.82369e+06	6.55895e+06	7.20936e+06	5.92726e+06	8.25056e+06	6.70244e+06	6.78916e+06	8.92888e+06	2.63138e+06	4.30134e+06	7.49227e+06	6.45089e+06	5.88476e+06	9.61347e+06	9.76279e+06	4.41169e+06	4.92073e+06	8.74106e+06	6.62369e+06	8.81353e+06	4.21861e+06	3.07753e+06	4.32433e+06	5.4098e+06	6.63092e+06	3.64677e+06	7.93284e+06	8.13318e+06
1801	816.5732/33.15/glycerophospholipids	816.573	33.15	No	NEG	glycerophospholipids	glycerophosphoserines	PS(38:1)	M-H	0.0260327	0.336022	1	6.57165e+06	5.3507e+06	1.16999e+07	8.25225e+06	8.28189e+06	8.31178e+06	9.75201e+06	7.92662e+06	7.33763e+06	6.30322e+06	3.69661e+06	9.04072e+06	9.86413e+06	5.10766e+06	2.98168e+06	2.44874e+06	8.76642e+06	9.24558e+06	5.05573e+06	6.70586e+06	2.90276e+06	4.30898e+06	8.17153e+06	2.38593e+06	5.21759e+06	8.72041e+06	9.15404e+06	5.88476e+06	7.73128e+06	2.71285e+06	8.02411e+06	8.46661e+06	6.07493e+06	8.24886e+06	6.59878e+06	9.55737e+06	7.0451e+06
2152	840.5739/29.47/glycerophospholipids	840.574	29.47	No	NEG	glycerophospholipids	glycerophosphoserines	PS(40:3)	M-H	0.056975	0.349551	1	4.08907e+06	7.33134e+06	8.62591e+06	5.26229e+06	3.73123e+06	5.86665e+06	3.68844e+06	5.77263e+06	4.23228e+06	3.44241e+06	3.56945e+06	8.69464e+06	6.64045e+06	4.78254e+06	1.02e+07	5.18026e+06	7.81353e+06	9.27822e+06	6.31814e+06	3.55422e+06	3.86572e+06	5.52852e+06	5.63596e+06	9.02412e+06	3.54481e+06	5.04617e+06	6.24613e+06	5.38799e+06	1.08025e+07	4.52771e+06	4.32654e+06	3.06419e+06	3.60229e+06	5.48554e+06	9.58345e+06	6.29831e+06	7.5133e+06
2212	844.6046/35.05/glycerophospholipids	844.605	35.05	No	NEG	glycerophospholipids	glycerophosphoserines	PS(40:1)	M-H	0.0456378	0.349551	1	1.68593e+07	7.25836e+06	1.36157e+07	7.42105e+06	9.53443e+06	1.4011e+07	1.10423e+07	1.05877e+07	8.70009e+06	9.05382e+06	1.07359e+07	1.11574e+07	1.00289e+07	2.45973e+07	1.11158e+07	1.41344e+07	1.32088e+07	9.51333e+06	7.85233e+06	5.64752e+06	1.40333e+07	1.14337e+07	1.30533e+07	1.14418e+07	9.25478e+06	2.27904e+07	8.68921e+06	1.17941e+07	7.57399e+06	2.46124e+07	1.0479e+07	1.11299e+07	7.39778e+06	1.13582e+07	7.76132e+06	1.14649e+07	2.42366e+07
1398	788.5434/26.75/glycerophospholipids	788.543	26.75	No	NEG	glycerophospholipids	glycerophosphoserines	PS(36:1)	M-H	0.00941451	0.354105	1	2.20927e+06	5.28223e+06	4.71093e+06	5.42729e+06	4.85068e+06	5.21759e+06	4.23612e+06	3.87174e+06	2.04625e+06	2.71739e+06	2.23809e+06	2.91317e+06	5.50533e+06	2.66494e+06	4.4469e+06	1.70176e+06	3.46412e+06	2.18448e+06	2.84989e+06	3.272e+06	4.2753e+06	2.97126e+06	3.59084e+06	3.69428e+06	2.56352e+06	5.08398e+06	4.05806e+06	2.61922e+06	4.55899e+06	3.2002e+06	2.24119e+06	3.71457e+06	2.90679e+06	5.19422e+06	2.50342e+06	5.08832e+06	4.3769e+06
2153	840.5739/30.57/glycerophospholipids	840.574	30.57	No	NEG	glycerophospholipids	glycerophosphoserines	PS(40:3)	M-H	0.028611	0.36558	1	3.8356e+07	5.46207e+07	4.42365e+07	4.01426e+07	5.479e+07	4.82094e+07	4.95626e+07	5.12486e+07	4.48995e+07	2.81579e+07	5.29167e+07	3.78101e+07	4.03911e+07	2.79737e+07	4.39529e+07	6.32801e+07	6.01906e+07	5.36137e+07	3.01715e+07	4.83134e+07	5.83313e+07	4.20513e+07	6.64462e+07	3.00999e+07	4.94302e+07	4.97004e+07	3.7575e+07	8.09777e+07	3.8356e+07	5.75659e+07	4.48421e+07	7.71703e+07	3.90579e+07	4.57044e+07	7.64922e+07	3.72592e+07	4.28013e+07
2213	844.6046/36.38/glycerophospholipids	844.605	36.38	No	NEG	glycerophospholipids	glycerophosphoserines	PS(40:1)	M-H	0.0115125	0.412595	1	1.10241e+08	1.11633e+08	1.65519e+08	1.5558e+08	1.4749e+08	1.49432e+08	1.49715e+08	1.23791e+08	1.3611e+08	1.07098e+08	1.05709e+08	1.47371e+08	1.42947e+08	1.23848e+08	1.36592e+08	1.29956e+08	1.55187e+08	1.79478e+08	1.10477e+08	1.05176e+08	1.52934e+08	1.11936e+08	1.20469e+08	1.14468e+08	1.46892e+08	1.83859e+08	1.72586e+08	1.4086e+08	1.06858e+08	1.68961e+08	1.18099e+08	1.42377e+08	1.08754e+08	1.52416e+08	1.23791e+08	1.34061e+08	1.36455e+08
2245	846.621/40.49/glycerophospholipids	846.621	40.49	No	NEG	glycerophospholipids	glycerophosphoserines	PS(40:0)	M-H	0.051626	0.470654	1	4.96316e+07	4.1239e+07	5.81704e+07	3.73475e+07	3.64951e+07	4.04489e+07	3.95407e+07	2.91381e+07	3.04734e+07	3.54776e+07	3.79728e+07	5.42608e+07	4.07204e+07	5.32902e+07	4.14601e+07	7.22858e+07	4.16553e+07	2.88511e+07	4.2423e+07	3.23163e+07	4.7246e+07	4.03911e+07	4.36067e+07	3.874e+07	2.77873e+07	4.13499e+07	4.98033e+07	5.479e+07	3.92861e+07	4.31736e+07	2.96194e+07	2.77873e+07	2.76194e+07	4.48995e+07	3.42467e+07	3.90579e+07	4.50414e+07
2065	834.5231/26.85/glycerophospholipids	834.523	26.85	No	POS	glycerophospholipids	glycerophosphoserines	PS(38:4)	M+Na	-0.0196543	0.492657	1	496132	1.83864e+06	1.21186e+06	1.61487e+06	1.44035e+06	1.40789e+06	1.17212e+06	1.10497e+06	484978	796359	1.07142e+06	743006	1.97395e+06	808211	1.4416e+06	370597	1.11676e+06	403009	1.08576e+06	1.01918e+06	1.11248e+06	999089	884871	1.30162e+06	836334	1.38506e+06	1.07431e+06	964770	1.64605e+06	736689	989528	1.19709e+06	1.01287e+06	1.42569e+06	707242	1.61978e+06	1.35925e+06
2466	864.6248/29.6/glycerophospholipids	864.625	29.6	No	POS	glycerophospholipids	glycerophosphoserines	oxPS(40:0(O))	M+H	-0.0293086	0.497552	1	1.57423e+06	1.89833e+06	1.80522e+06	1.28922e+06	1.86519e+06	2.10322e+06	2.16226e+06	1.96732e+06	1.80305e+06	1.89539e+06	1.85033e+06	1.24041e+06	1.52023e+06	1.3974e+06	1.63294e+06	1.15007e+06	1.09069e+06	2.50797e+06	813508	143508	903062	1.82667e+06	1.5911e+06	1.67929e+06	893107	1.78298e+06	1.5597e+06	402098	2.32188e+06	1.35925e+06	1.75196e+06	2.39269e+06	2.50575e+06	1.40563e+06	1.50904e+06	1.37569e+06	254963
161	496.3393/12.59/glycerophospholipids	496.339	12.59	Yes	POS	glycerophospholipids	lyso-glycerophosphocholines	LPC(16:0)	M+H	-0.479682	0.00171344	0.00970402	7.85064e+07	3.41539e+07	1.15197e+08	3.68169e+07	2.51781e+07	4.99202e+07	4.40808e+07	2.66579e+07	6.69657e+07	1.10477e+08	1.09014e+08	4.38509e+07	3.0372e+07	3.22206e+07	6.72877e+07	6.47479e+07	2.41796e+07	5.56131e+07	4.76035e+07	3.92088e+07	4.59415e+07	5.75659e+07	2.33604e+07	4.24117e+07	1.21557e+08	3.01304e+07	1.87198e+07	4.10603e+07	5.41963e+07	7.44907e+07	1.13125e+08	6.3746e+07	1.28199e+08	5.80088e+07	6.95527e+07	4.71112e+07	1.3872e+08
173	506.3245/13.38/glycerophospholipids	506.325	13.38	Yes	NEG	glycerophospholipids	lyso-glycerophosphocholines	LPC(18:1)	M-CH3-	-0.312929	0.00262224	0.015399	8.63117e+06	6.21087e+06	1.83846e+07	6.70731e+06	6.67541e+06	9.55177e+06	6.82675e+06	3.3907e+06	6.85054e+06	9.50413e+06	8.9686e+06	1.15515e+07	5.42643e+06	1.24425e+07	9.33977e+06	1.78005e+07	5.57327e+06	8.35026e+06	6.64045e+06	6.54004e+06	7.84862e+06	8.13318e+06	7.92894e+06	6.52463e+06	1.15147e+07	6.61413e+06	4.7583e+06	1.00952e+07	4.70909e+06	1.22088e+07	1.37072e+07	8.19229e+06	6.46276e+06	1.16175e+07	1.27591e+07	8.22725e+06	9.53443e+06
193	520.3394/11.28/glycerophospholipids	520.339	11.28	Yes	POS	glycerophospholipids	lyso-glycerophosphocholines	LPC(18:2)	M+H	-0.466048	0.00498481	0.0193369	2.58593e+07	2.04115e+07	5.18386e+07	2.9447e+07	1.35756e+07	9.6168e+06	2.3849e+07	1.41466e+07	2.42974e+07	3.2026e+07	3.68169e+07	1.12017e+07	3.333e+07	1.6608e+07	2.52167e+07	2.9315e+07	8.74029e+06	2.86898e+07	3.70147e+07	9.21051e+06	2.18359e+07	2.88117e+07	1.86461e+07	4.35462e+07	5.15082e+07	1.11574e+07	1.20739e+07	3.09842e+07	2.1197e+07	3.11874e+07	3.95151e+07	1.51626e+07	3.45235e+07	4.09187e+07	1.8596e+07	2.47212e+07	5.18746e+07
154	494.3239/11/glycerophospholipids	494.324	11	Yes	POS	glycerophospholipids	lyso-glycerophosphocholines	LPC(16:1)	M+H	-0.552388	0.00525662	0.0193369	8.43003e+06	5.24721e+06	1.03916e+07	1.24332e+07	6.24094e+06	1.074e+07	3.89617e+06	3.31519e+06	5.09328e+06	9.14742e+06	1.13847e+07	8.66987e+06	6.72462e+06	8.20393e+06	1.63441e+07	1.14097e+07	6.10916e+06	6.80316e+06	4.69516e+06	1.38619e+07	8.72803e+06	7.64047e+06	5.23438e+06	7.33057e+06	8.0916e+06	4.83259e+06	4.512e+06	7.1061e+06	1.10178e+07	6.60837e+06	1.13424e+07	1.38277e+07	7.7477e+06	1.81445e+07	7.90576e+06	1.17421e+07	1.8122e+07
178	508.34/15.7/glycerophospholipids	508.34	15.7	No	NEG	glycerophospholipids	lyso-glycerophosphocholines	LPC(18:0)	M-CH3-	-0.322406	0.00970402	0.0237539	1.74174e+07	6.79062e+06	2.15684e+07	1.26591e+07	8.92268e+06	1.69871e+07	1.16083e+07	7.19176e+06	1.80445e+07	1.74618e+07	1.36536e+07	1.91192e+07	7.71283e+06	1.267e+07	2.27279e+07	3.17468e+07	8.46242e+06	2.44057e+07	1.13611e+07	1.57999e+07	1.49063e+07	1.26275e+07	8.69541e+06	7.88412e+06	2.12178e+07	1.33419e+07	8.26388e+06	1.37688e+07	9.59989e+06	2.0396e+07	2.47602e+07	2.01578e+07	1.75981e+07	1.69123e+07	2.58909e+07	1.61664e+07	1.66942e+07
242	544.3403/11.16/glycerophospholipids	544.34	11.16	Yes	POS	glycerophospholipids	lyso-glycerophosphocholines	LPC(18:1)	M+Na	-0.38147	0.015399	0.0310787	8.70672e+06	6.77248e+06	8.42462e+06	5.80728e+06	2.47575e+06	2.67892e+06	4.49669e+06	3.43668e+06	6.9787e+06	8.04232e+06	1.1205e+07	3.01349e+06	3.3486e+06	4.84698e+06	7.03746e+06	1.00392e+07	3.07254e+06	4.8902e+06	6.03574e+06	4.8902e+06	4.7458e+06	8.86852e+06	4.00346e+06	5.94833e+06	7.94475e+06	2.82885e+06	2.0186e+06	8.48326e+06	5.80168e+06	6.75349e+06	1.54745e+07	8.88086e+06	7.80446e+06	7.21119e+06	6.97716e+06	3.66925e+06	8.34762e+06
245	544.3403/13.84/glycerophospholipids	544.34	13.84	No	POS	glycerophospholipids	lyso-glycerophosphocholines	LPC(18:1)	M+Na	-0.337416	0.0187668	0.0423489	6.20525e+06	2.16226e+06	7.70605e+06	3.70236e+06	2.46381e+06	4.66078e+06	4.45296e+06	2.97096e+06	5.93118e+06	5.99686e+06	8.86214e+06	9.37493e+06	2.67232e+06	9.34716e+06	8.98946e+06	6.57658e+06	3.74258e+06	8.87443e+06	4.90745e+06	4.56657e+06	5.57454e+06	7.53346e+06	2.135e+06	3.45359e+06	7.08639e+06	4.51022e+06	2.17776e+06	4.28193e+06	3.63431e+06	6.67541e+06	1.71803e+07	6.00558e+06	4.84698e+06	5.60181e+06	1.02396e+07	7.23038e+06	4.5372e+06
131	480.3087/13.07/glycerophospholipids	480.309	13.07	No	NEG	glycerophospholipids	lyso-glycerophosphocholines	LPC(16:0)	M-CH3-	-0.249082	0.0193369	0.0648291	2.92938e+07	1.11631e+07	3.40286e+07	1.99399e+07	1.43442e+07	3.47937e+07	1.79322e+07	1.18718e+07	2.77112e+07	2.33311e+07	1.98351e+07	2.48488e+07	1.0466e+07	1.97735e+07	3.02125e+07	3.77775e+07	1.52439e+07	3.41314e+07	1.59747e+07	2.9434e+07	2.34912e+07	1.94993e+07	1.46934e+07	1.27511e+07	2.84746e+07	1.81911e+07	1.20316e+07	1.94109e+07	1.56388e+07	2.93807e+07	3.46271e+07	3.57681e+07	2.57728e+07	2.26181e+07	3.93375e+07	2.66759e+07	2.84894e+07
211	524.3707/15.19/glycerophospholipids	524.371	15.19	No	POS	glycerophospholipids	lyso-glycerophosphocholines	LPC(18:0)	M+H	-0.298918	0.0193369	0.0648291	1.82586e+07	7.54005e+06	2.04844e+07	1.15548e+07	8.23341e+06	1.63432e+07	1.30738e+07	7.67495e+06	2.00248e+07	1.92293e+07	3.76261e+07	1.79925e+07	1.00952e+07	1.25303e+07	2.58202e+07	2.74129e+07	7.57973e+06	2.19091e+07	1.44028e+07	1.34576e+07	1.40844e+07	1.48007e+07	7.28502e+06	8.6011e+06	1.91883e+07	1.12389e+07	5.77296e+06	1.24976e+07	1.43032e+07	1.86202e+07	3.58393e+07	2.23086e+07	2.07862e+07	1.74762e+07	2.53001e+07	1.47223e+07	1.5896e+07
139	482.3604/14.18/glycerophospholipids	482.36	14.18	No	POS	glycerophospholipids	lyso-glycerophosphocholines	LPC(16:0e)	M+H	-0.2509	0.0237539	0.0729597	5.94864e+06	1.75648e+06	7.39778e+06	3.11786e+06	1.97689e+06	3.42581e+06	2.98995e+06	1.50695e+06	4.91915e+06	6.27447e+06	4.60335e+06	9.34023e+06	1.84742e+06	6.35716e+06	5.30423e+06	5.13275e+06	2.8562e+06	6.13296e+06	3.2573e+06	5.42057e+06	3.83015e+06	3.14411e+06	2.138e+06	1.60177e+06	8.11491e+06	2.87181e+06	1.55269e+06	3.94755e+06	2.84922e+06	5.96775e+06	1.89611e+07	6.16245e+06	5.28025e+06	4.831e+06	7.28209e+06	4.82651e+06	4.35194e+06
212	524.3707/15.75/glycerophospholipids	524.371	15.75	Yes	POS	glycerophospholipids	lyso-glycerophosphocholines	LPC(18:0)	M+H	-0.253293	0.0310787	0.0746757	2.2122e+08	1.23562e+08	2.54488e+08	1.65874e+08	1.04089e+08	1.79236e+08	1.23562e+08	8.72462e+07	2.1444e+08	2.37586e+08	2.22043e+08	2.37338e+08	9.92049e+07	1.55318e+08	2.21926e+08	3.22303e+08	1.11785e+08	2.62642e+08	1.72507e+08	1.87224e+08	1.65874e+08	1.98751e+08	8.75119e+07	8.02503e+07	2.28294e+08	1.36317e+08	8.35524e+07	1.72507e+08	1.49856e+08	1.9301e+08	4.27342e+08	2.70976e+08	2.14777e+08	2.09321e+08	2.96289e+08	1.61693e+08	1.9301e+08
133	480.3447/14.08/glycerophospholipids	480.345	14.08	No	POS	glycerophospholipids	lyso-glycerophosphocholines	LPC(16:0p)	M+H	-0.179883	0.0423489	0.0755452	4.53149e+06	2.53657e+06	5.43374e+06	3.4002e+06	2.10091e+06	3.20979e+06	2.62133e+06	2.31502e+06	4.00305e+06	6.16659e+06	5.71744e+06	7.07327e+06	2.22786e+06	4.3915e+06	6.44586e+06	4.7424e+06	2.76691e+06	6.17645e+06	2.69995e+06	4.27366e+06	3.74778e+06	3.62637e+06	2.39324e+06	2.09623e+06	5.20714e+06	2.92825e+06	1.45334e+06	4.50044e+06	2.756e+06	5.03087e+06	1.64623e+07	6.42042e+06	4.78254e+06	4.5741e+06	7.56517e+06	4.28758e+06	4.6604e+06
250	546.3526/12.54/glycerophospholipids	546.353	12.54	No	POS	glycerophospholipids	lyso-glycerophosphocholines	LPC(20:3)	M+H	-0.182226	0.0526426	0.0764223	7.70987e+06	6.08013e+06	1.00867e+07	1.55286e+07	6.07992e+06	8.90829e+06	4.674e+06	3.30921e+06	5.78496e+06	8.21075e+06	9.22694e+06	7.28209e+06	4.91816e+06	1.03916e+07	1.8153e+07	1.56507e+07	5.20256e+06	6.03109e+06	5.28436e+06	8.04424e+06	8.15237e+06	9.59882e+06	7.11776e+06	1.05704e+07	6.50798e+06	6.19964e+06	4.79129e+06	8.8412e+06	6.32803e+06	7.29222e+06	1.28534e+07	8.44068e+06	8.17661e+06	1.13945e+07	1.05521e+07	8.86162e+06	8.23341e+06
179	508.376/14.38/glycerophospholipids	508.376	14.38	No	POS	glycerophospholipids	lyso-glycerophosphocholines	LPC(18:0p)	M+H	-0.215118	0.0648291	0.0764223	4.86371e+06	1.23987e+06	3.66925e+06	1.95731e+06	1.07701e+06	2.70194e+06	2.00572e+06	952547	3.32453e+06	5.26106e+06	3.24336e+06	6.26424e+06	1.0441e+06	4.85637e+06	3.73741e+06	4.16456e+06	1.88177e+06	4.19241e+06	2.03073e+06	4.0291e+06	2.93147e+06	2.29787e+06	1.52961e+06	1.07169e+06	5.69729e+06	2.20056e+06	771126	2.4841e+06	1.76053e+06	4.18413e+06	1.36586e+07	4.64202e+06	3.93662e+06	2.71838e+06	4.87065e+06	2.84718e+06	2.96148e+06
203	522.3577/13.4/glycerophospholipids	522.358	13.4	No	POS	glycerophospholipids	lyso-glycerophosphocholines	LPC(18:1)	M+H	-0.210304	0.0729597	0.0800086	9.58909e+07	5.61429e+07	1.98643e+08	9.48064e+07	6.18285e+07	1.01789e+08	8.44221e+07	4.00031e+07	1.16589e+08	9.01497e+07	1.76457e+08	9.75379e+07	6.88314e+07	1.52675e+08	1.52869e+08	1.98427e+08	5.74507e+07	1.18099e+08	1.11936e+08	6.85014e+07	1.1866e+08	1.22133e+08	7.36133e+07	9.07816e+07	1.44592e+08	7.23366e+07	4.42986e+07	1.45213e+08	6.40063e+07	1.28268e+08	2.82344e+08	1.38083e+08	7.97548e+07	1.08493e+08	1.68815e+08	1.1348e+08	9.76592e+07
155	494.3239/11.47/glycerophospholipids	494.324	11.47	No	POS	glycerophospholipids	lyso-glycerophosphocholines	LPC(16:1)	M+H	-0.253508	0.0746757	0.0915306	5.54754e+06	2.27418e+06	6.7648e+06	3.27172e+06	2.20768e+06	4.86996e+06	3.20983e+06	2.84956e+06	3.87665e+06	6.01025e+06	8.65145e+06	5.77263e+06	1.81289e+06	6.78215e+06	7.95168e+06	7.34988e+06	2.68836e+06	5.35769e+06	3.46655e+06	3.78553e+06	5.41532e+06	6.78769e+06	2.28418e+06	3.75272e+06	7.51611e+06	3.16681e+06	1.95086e+06	2.99073e+06	3.03301e+06	6.28849e+06	1.26066e+07	5.57969e+06	3.69756e+06	6.08515e+06	5.65726e+06	4.92487e+06	3.08551e+06
123	468.3084/10.48/glycerophospholipids	468.308	10.48	No	POS	glycerophospholipids	lyso-glycerophosphocholines	LPC(14:0)	M+H	-0.183541	0.0755452	0.244059	4.75883e+06	5.3395e+06	4.65691e+06	5.19366e+06	4.0798e+06	8.28872e+06	3.13261e+06	2.47513e+06	3.64433e+06	5.2731e+06	5.02077e+06	5.45342e+06	2.88565e+06	4.6823e+06	8.59858e+06	4.70281e+06	2.50929e+06	3.26594e+06	4.41261e+06	5.19728e+06	3.60789e+06	4.35194e+06	2.36709e+06	2.60954e+06	3.63578e+06	3.71903e+06	2.80351e+06	4.07137e+06	4.27592e+06	3.70025e+06	6.80316e+06	6.25375e+06	4.09807e+06	5.73577e+06	8.26888e+06	6.17598e+06	4.02139e+06
195	520.3394/12.21/glycerophospholipids	520.339	12.21	No	POS	glycerophospholipids	lyso-glycerophosphocholines	LPC(18:2)	M+H	-0.180021	0.0764223	1	6.53906e+06	5.48112e+06	1.32349e+07	8.52998e+06	6.54356e+06	6.57353e+06	4.68255e+06	3.95602e+06	5.95703e+06	6.31814e+06	8.10287e+06	8.24427e+06	6.09539e+06	9.59148e+06	9.74892e+06	1.05081e+07	5.11037e+06	9.60833e+06	5.8989e+06	5.72526e+06	6.69125e+06	7.14405e+06	5.85603e+06	8.83252e+06	6.75228e+06	5.26446e+06	4.67213e+06	7.66451e+06	5.56914e+06	6.73799e+06	1.19549e+07	7.36757e+06	5.15292e+06	1.04936e+07	7.6049e+06	9.29259e+06	7.59672e+06
261	550.3862/15.73/glycerophospholipids	550.386	15.73	No	POS	glycerophospholipids	lyso-glycerophosphocholines	LPC(20:1)	M+H	-0.227755	0.0800086	1	2.21853e+06	1.36976e+06	2.70195e+06	964114	726978	1.45021e+06	886762	1.07299e+06	1.90906e+06	1.98606e+06	2.54914e+06	2.29706e+06	1.03571e+06	1.87508e+06	2.3094e+06	3.09341e+06	2.1513e+06	3.18134e+06	3.1728e+06	1.86592e+06	2.49089e+06	2.26643e+06	980015	1.68895e+06	4.60166e+06	1.32403e+06	505179	3.2516e+06	1.71567e+06	2.69604e+06	6.31431e+06	2.02375e+06	2.36056e+06	2.71389e+06	2.1364e+06	1.70014e+06	1.88715e+06
162	496.3393/13.1/glycerophospholipids	496.339	13.1	Yes	POS	glycerophospholipids	lyso-glycerophosphocholines	LPC(16:0)	M+H	-0.202788	0.0915306	1	5.61024e+08	2.71439e+08	5.26483e+08	3.78284e+08	2.54614e+08	4.7569e+08	3.21897e+08	1.92797e+08	5.25915e+08	5.00292e+08	5.00689e+08	5.26341e+08	2.14861e+08	4.49589e+08	6.8563e+08	6.843e+08	2.82938e+08	5.60509e+08	4.11134e+08	4.9936e+08	4.11574e+08	4.4974e+08	2.37834e+08	2.13761e+08	4.7569e+08	3.10206e+08	1.93117e+08	3.92982e+08	3.22168e+08	5.26625e+08	9.04397e+08	6.12315e+08	4.49589e+08	4.76598e+08	6.84567e+08	4.28111e+08	5.00292e+08
194	520.3394/11.74/glycerophospholipids	520.339	11.74	No	POS	glycerophospholipids	lyso-glycerophosphocholines	LPC(18:2)	M+H	-0.112083	0.219742	1	7.95911e+07	7.02183e+07	1.55318e+08	1.47668e+08	1.0555e+08	9.8573e+07	8.06433e+07	6.02318e+07	1.05283e+08	7.98093e+07	9.63405e+07	9.14811e+07	7.87047e+07	1.22076e+08	1.3425e+08	1.45028e+08	7.03719e+07	1.57748e+08	1.0555e+08	6.77012e+07	1.02646e+08	9.76592e+07	9.62765e+07	1.21384e+08	9.55028e+07	9.45096e+07	6.96728e+07	1.34124e+08	7.22349e+07	1.04089e+08	1.19898e+08	1.16321e+08	6.95928e+07	1.49785e+08	9.45096e+07	1.02384e+08	8.47483e+07
298	568.3397/11.32/glycerophospholipids	568.34	11.32	No	POS	glycerophospholipids	lyso-glycerophosphocholines	LPC(20:3)	M+Na	-0.161842	0.228926	1	4.61469e+06	4.96202e+06	6.26936e+06	7.20059e+06	5.6661e+06	8.64228e+06	2.77354e+06	3.18407e+06	5.87521e+06	6.60837e+06	6.36152e+06	5.13647e+06	2.04698e+06	6.90833e+06	7.90775e+06	1.01062e+07	5.32958e+06	1.39254e+07	7.81022e+06	8.95471e+06	8.38221e+06	6.22547e+06	4.35809e+06	4.1622e+06	4.24675e+06	4.86172e+06	4.03283e+06	1.73264e+07	4.54947e+06	4.71475e+06	1.05472e+07	8.02771e+06	7.37807e+06	4.6692e+06	7.22543e+06	5.25641e+06	5.21429e+06
237	542.3216/10.21/glycerophospholipids	542.322	10.21	No	POS	glycerophospholipids	lyso-glycerophosphocholines	LPC(18:2)	M+Na	0.138576	0.244059	1	2.9957e+06	5.8472e+06	3.31826e+06	4.75597e+06	2.09405e+06	3.46778e+06	820835	1.17096e+06	2.74124e+06	2.7218e+06	2.00226e+06	2.66702e+06	865008	3.16402e+06	3.28701e+06	5.59812e+06	3.72909e+06	4.97949e+06	1.29831e+07	6.04508e+06	3.58117e+06	3.23611e+06	2.56729e+06	2.62147e+06	2.06098e+06	1.31969e+06	1.84925e+06	1.74618e+07	1.89632e+06	1.55567e+06	5.21865e+06	3.59338e+06	3.51879e+06	2.23113e+06	3.70073e+06	1.82748e+06	3.11475e+06
243	544.3403/11.57/glycerophospholipids	544.34	11.57	No	POS	glycerophospholipids	lyso-glycerophosphocholines	LPC(18:1)	M+Na	-0.0995871	0.349551	1	2.1315e+07	1.47285e+07	1.94864e+07	2.27449e+07	1.48715e+07	2.12178e+07	1.38142e+07	1.2382e+07	1.93418e+07	1.8222e+07	2.47919e+07	2.02698e+07	6.89475e+06	1.94864e+07	2.35976e+07	3.42223e+07	1.45659e+07	2.83665e+07	1.17941e+07	2.34591e+07	1.90974e+07	2.09259e+07	1.96176e+07	1.3334e+07	1.74909e+07	2.13469e+07	8.33321e+06	3.2026e+07	1.33189e+07	1.47336e+07	3.29514e+07	2.93673e+07	1.92167e+07	2.33726e+07	3.67003e+07	1.31742e+07	1.56865e+07
190	519.3246/13.1/glycerophospholipids	519.325	13.1	Yes	POS	glycerophospholipids	lyso-glycerophosphoethanolamines	LPE(20:4)	M+NH4	-0.242897	0.0179386	0.203755	5.06534e+07	2.11641e+07	5.63255e+07	3.41183e+07	2.97534e+07	4.94302e+07	3.2575e+07	2.24353e+07	4.95971e+07	4.88732e+07	4.59415e+07	4.23615e+07	2.5456e+07	3.09638e+07	4.63092e+07	5.94813e+07	2.95224e+07	4.69079e+07	3.93888e+07	3.76644e+07	4.2515e+07	4.14051e+07	2.49236e+07	2.70753e+07	5.20495e+07	3.26611e+07	1.98035e+07	3.70147e+07	3.46933e+07	5.43252e+07	7.73224e+07	5.78073e+07	4.97347e+07	4.52807e+07	5.88119e+07	4.17031e+07	5.43252e+07
138	482.3241/16.13/glycerophospholipids	482.324	16.13	No	POS	glycerophospholipids	lyso-glycerophosphoethanolamines	LPE(18:0)	M+H	-0.17876	0.0539742	0.221562	4.3545e+06	2.55257e+06	3.62333e+06	3.09383e+06	2.38496e+06	3.23092e+06	2.48609e+06	1.8358e+06	2.82589e+06	4.34407e+06	3.63599e+06	3.34872e+06	2.50039e+06	3.36455e+06	4.27173e+06	4.37471e+06	3.61719e+06	4.44963e+06	3.8207e+06	5.20828e+06	3.35815e+06	3.13898e+06	2.5941e+06	2.03919e+06	4.71546e+06	2.31856e+06	1.97302e+06	2.59353e+06	3.45538e+06	4.14117e+06	8.06559e+06	2.33977e+06	3.58833e+06	3.99543e+06	4.64379e+06	3.83153e+06	2.69604e+06
241	543.3248/11.74/glycerophospholipids	543.325	11.74	No	POS	glycerophospholipids	lyso-glycerophosphoethanolamines	LPE(22:6)	M+NH4	-0.138332	0.203755	0.340509	7.27102e+06	5.99679e+06	1.77461e+07	1.77957e+07	1.23041e+07	9.31411e+06	7.14821e+06	5.02205e+06	8.86111e+06	7.38306e+06	1.00186e+07	9.54984e+06	8.92268e+06	1.36657e+07	1.71388e+07	2.08743e+07	5.59812e+06	2.08048e+07	1.02939e+07	8.56266e+06	1.35052e+07	1.07505e+07	1.25967e+07	1.73873e+07	7.73755e+06	9.06935e+06	6.82934e+06	1.65467e+07	6.39122e+06	1.11769e+07	1.14526e+07	1.05589e+07	6.10483e+06	1.64052e+07	9.54984e+06	1.3811e+07	1.00952e+07
114	454.2957/13.39/glycerophospholipids	454.296	13.39	No	POS	glycerophospholipids	lyso-glycerophosphoethanolamines	LPE(16:0)	M+H	-0.0863841	0.221562	0.393596	2.37936e+06	1.73665e+06	1.99502e+06	2.1274e+06	1.85581e+06	2.51301e+06	1.08059e+06	1.22495e+06	1.54714e+06	2.28715e+06	2.08477e+06	2.38012e+06	1.61224e+06	2.36788e+06	2.96652e+06	3.29514e+06	1.60264e+06	2.52814e+06	1.80987e+06	2.4128e+06	1.83441e+06	1.53499e+06	1.43753e+06	1.36274e+06	2.61648e+06	1.28694e+06	1.08959e+06	2.09734e+06	1.79239e+06	2.33214e+06	3.56541e+06	1.09857e+06	2.32101e+06	2.19188e+06	2.72648e+06	2.43381e+06	1.52426e+06
132	480.3108/13.69/glycerophospholipids	480.311	13.69	No	POS	glycerophospholipids	lyso-glycerophosphoethanolamines	LPE(18:1)	M+H	-0.151231	0.313945	0.405444	934440	1.55454e+06	2.18023e+06	1.85326e+06	1.68751e+06	2.54701e+06	1.01887e+06	1.03404e+06	1.84623e+06	1.82928e+06	1.55145e+06	1.56346e+06	1.82928e+06	4.06772e+06	4.05319e+06	5.05405e+06	1.5097e+06	2.58216e+06	4.0798e+06	1.19588e+06	2.3582e+06	2.64891e+06	2.11327e+06	3.72568e+06	2.96017e+06	942355	1.13403e+06	1.96549e+06	648716	1.73227e+06	3.20757e+06	688194	1.1023e+06	2.38502e+06	1.6471e+06	1.65136e+06	1.14089e+06
170	502.2931/11.84/glycerophospholipids	502.293	11.84	No	POS	glycerophospholipids	lyso-glycerophosphoethanolamines	LPE(18:1)	M+Na	-0.00176448	0.340509	1	1.49202e+06	1.53606e+06	1.45856e+06	1.8846e+06	1.5669e+06	1.52516e+06	953681	1.23152e+06	894515	1.50381e+06	1.45232e+06	1.30146e+06	1.08576e+06	2.06689e+06	2.08907e+06	2.2878e+06	1.10297e+06	1.63146e+06	987870	1.23605e+06	1.2532e+06	1.15564e+06	2.31314e+06	1.49676e+06	1.2921e+06	1.40632e+06	1.04175e+06	1.69934e+06	1.08898e+06	1.46246e+06	1.56403e+06	1.02009e+06	1.29076e+06	1.45418e+06	1.56568e+06	1.10947e+06	946859
127	476.2778/12/glycerophospholipids	476.278	12	No	NEG	glycerophospholipids	lyso-glycerophosphoethanolamines	LPE(18:2)	M-H	-0.0785388	0.393596	1	1.15264e+06	1.25026e+06	2.08271e+06	2.31167e+06	1.87696e+06	1.59581e+06	1.17622e+06	1.11642e+06	1.11274e+06	1.38208e+06	836209	1.23852e+06	2.03073e+06	2.32572e+06	2.83967e+06	2.93639e+06	924746	2.91483e+06	1.68504e+06	849329	1.45676e+06	1.07902e+06	2.20529e+06	2.89054e+06	1.80728e+06	1.12482e+06	1.67668e+06	1.43644e+06	1.35698e+06	1.79442e+06	844036	1.00868e+06	1.23111e+06	1.53777e+06	974339	1.79007e+06	1.36529e+06
128	478.293/12.02/glycerophospholipids	478.293	12.02	No	POS	glycerophospholipids	lyso-glycerophosphoethanolamines	LPE(18:2)	M+H	-0.0970406	0.405444	1	2.31072e+06	2.2085e+06	3.69756e+06	4.50218e+06	3.70025e+06	3.12586e+06	2.01141e+06	1.8491e+06	2.04926e+06	2.45538e+06	2.04063e+06	2.3657e+06	4.05435e+06	4.82651e+06	6.61793e+06	5.2483e+06	1.5456e+06	5.40781e+06	2.82922e+06	1.76867e+06	2.71132e+06	2.28342e+06	4.27173e+06	5.97787e+06	2.87923e+06	2.03974e+06	3.2787e+06	2.41715e+06	2.36131e+06	3.3033e+06	1.73739e+06	1.63094e+06	1.98688e+06	3.07238e+06	1.82561e+06	3.57606e+06	2.21693e+06
2516	868.605/33.97/glycerophospholipids	868.605	33.97	Yes	NEG	glycerophospholipids				-0.371461	0.00316415	0.0237539	5.6983e+06	5.07819e+06	5.49057e+06	5.05742e+06	4.20912e+06	5.55824e+06	5.67714e+06	5.6943e+06	3.86183e+06	4.7441e+06	5.29684e+06	6.21572e+06	4.87753e+06	5.92307e+06	5.75405e+06	5.96766e+06	5.99683e+06	3.25455e+06	2.25666e+06	4.48359e+06	5.83498e+06	6.31814e+06	6.61793e+06	6.10533e+06	4.08494e+06	5.39161e+06	4.58649e+06	3.23611e+06	5.32571e+06	4.77616e+06	8.35026e+06	4.42849e+06	3.95177e+06	1.31326e+07	5.41794e+06	1.19667e+07	5.38799e+06
754	708.4811/17.77/glycerophospholipids	708.481	17.77	Yes	POS	glycerophospholipids				-0.311584	0.00694089	0.0251618	917700	675871	1.38463e+06	443188	1.41472e+06	847162	987071	1.02019e+06	800667	167118	1.11043e+06	222231	831668	426264	706474	848361	1.24496e+06	973302	888099	951146	738955	1.09985e+06	900857	1.42942e+06	384774	1.24041e+06	933373	655801	910244	437605	532414	1.00185e+06	752920	963815	823089	1.11839e+06	1.60982e+06
446	621.4853/46.04/glycerophospholipids	621.485	46.04	Yes	POS	glycerophospholipids				-0.425585	0.0142495	0.026639	2.50686e+06	2.62517e+06	4.21465e+06	1.01201e+06	5.28436e+06	2.93204e+06	5.3395e+06	3.90183e+06	3.53339e+06	303468	3.01149e+06	255123	1.01266e+06	822833	2.45211e+06	3.93005e+06	5.92712e+06	2.85546e+06	3.96368e+06	2.14561e+06	1.57467e+06	2.92855e+06	2.57434e+06	5.5333e+06	1.17546e+06	4.56662e+06	3.46911e+06	1.91004e+06	2.15968e+06	2.66759e+06	1.02877e+06	5.75253e+06	3.89021e+06	4.62052e+06	3.60558e+06	6.58723e+06	7.00487e+06
129	478.3291/13.09/glycerophospholipids	478.329	13.09	No	POS	glycerophospholipids				-0.301945	0.0156383	0.0370974	9.83345e+06	4.83709e+06	1.09605e+07	7.51035e+06	5.38799e+06	1.07009e+07	5.76847e+06	4.24111e+06	1.0057e+07	9.766e+06	9.78882e+06	1.09513e+07	4.62042e+06	8.45008e+06	1.34958e+07	1.39714e+07	4.76306e+06	1.09469e+07	6.55989e+06	9.8762e+06	9.49586e+06	9.03008e+06	5.14171e+06	5.07042e+06	9.18684e+06	5.77263e+06	3.56401e+06	7.0451e+06	6.57165e+06	9.41912e+06	1.87901e+07	1.28224e+07	9.55737e+06	8.60318e+06	1.68133e+07	9.59148e+06	1.06738e+07
2329	852.6857/47.51/glycerophospholipids	852.686	47.51	No	POS	glycerophospholipids				0.079178	0.0163752	0.0457783	4.64591e+06	2.31362e+06	2.42979e+06	1.40831e+06	1.88996e+06	2.93822e+06	2.94444e+06	1.97305e+06	1.53966e+06	1.79906e+06	3.28419e+06	2.3955e+06	2.7653e+06	1.95267e+06	1.97485e+06	1.7568e+06	1.80131e+06	1.76572e+06	1.20044e+06	2.3273e+06	2.11194e+06	2.06589e+06	1.7308e+06	2.0294e+06	3.39826e+06	2.35084e+06	2.24098e+06	3.0542e+06	2.24433e+06	2.61922e+06	3.42845e+06	2.74666e+06	2.05113e+06	2.80223e+06	1.87601e+06	1.57007e+06	1.86519e+06
691	692.5584/33.59/glycerophospholipids	692.558	33.59	No	POS	glycerophospholipids				0.292334	0.0187668	0.0469698	3.76004e+06	4.66594e+06	4.86504e+06	2.38008e+06	4.39514e+06	3.01265e+06	2.92261e+06	2.28629e+06	1.35929e+06	3.72525e+06	920860	3.06996e+06	2.83924e+06	1.79007e+06	2.49251e+06	2.0502e+06	3.06223e+06	3.34636e+06	3.57876e+06	3.54771e+06	3.6488e+06	1.4297e+06	2.19607e+06	3.06139e+06	3.76178e+06	1.07299e+06	4.33876e+06	5.22538e+06	2.23684e+06	3.2573e+06	2.28607e+06	2.11824e+06	1.21186e+06	4.40349e+06	1.74379e+06	4.06772e+06	2.0555e+06
174	506.3604/15.75/glycerophospholipids	506.36	15.75	No	POS	glycerophospholipids				-0.300516	0.0224129	0.0574201	3.30929e+06	1.49305e+06	3.61673e+06	2.93747e+06	1.39077e+06	2.5387e+06	1.84123e+06	1.63054e+06	3.11149e+06	3.61981e+06	3.45169e+06	3.4309e+06	1.53065e+06	3.0727e+06	4.71273e+06	4.66754e+06	1.39623e+06	3.73011e+06	2.36639e+06	2.6537e+06	3.01644e+06	1.66914e+06	1.33038e+06	1.46013e+06	3.41395e+06	1.85477e+06	1.07876e+06	2.62271e+06	2.09546e+06	2.71739e+06	6.72201e+06	3.24615e+06	3.36983e+06	2.77626e+06	4.22726e+06	2.50192e+06	2.79572e+06
337	580.3607/13.38/glycerophospholipids	580.361	13.38	No	NEG	glycerophospholipids				-0.217635	0.0230752	0.0875607	2.63277e+07	9.88456e+06	2.62185e+07	1.37976e+07	1.42337e+07	2.1647e+07	1.54888e+07	7.33486e+06	2.07244e+07	2.00982e+07	1.89173e+07	2.43567e+07	9.17372e+06	1.7826e+07	1.91697e+07	3.49413e+07	1.34979e+07	2.54792e+07	1.45996e+07	1.32238e+07	2.38642e+07	1.88782e+07	1.29514e+07	1.33954e+07	2.72808e+07	1.19149e+07	1.06817e+07	1.80226e+07	1.06431e+07	1.73926e+07	2.92303e+07	2.05557e+07	1.43339e+07	2.59851e+07	2.81194e+07	2.23304e+07	1.93173e+07
183	510.3553/14.39/glycerophospholipids	510.355	14.39	No	POS	glycerophospholipids				-0.300982	0.0237539	0.0895293	7.75078e+06	3.78183e+06	9.41236e+06	4.55719e+06	3.71179e+06	8.51982e+06	4.47852e+06	3.917e+06	8.39818e+06	8.32794e+06	9.26234e+06	7.74228e+06	3.73803e+06	6.98192e+06	9.48854e+06	1.35968e+07	3.32442e+06	9.77654e+06	4.64169e+06	4.44043e+06	6.52531e+06	6.28849e+06	2.70881e+06	2.94053e+06	7.36757e+06	4.50199e+06	2.5843e+06	5.48278e+06	4.45145e+06	7.55637e+06	2.05e+07	1.1322e+07	7.57099e+06	8.01532e+06	9.84804e+06	7.0796e+06	5.87147e+06
268	552.3296/10.96/glycerophospholipids	552.33	10.96	No	NEG	glycerophospholipids				-0.238224	0.0244494	0.0915306	3.14393e+06	1.36574e+06	4.93774e+06	1.87427e+06	1.37977e+06	2.47634e+06	989304	878183	1.23525e+06	2.30507e+06	1.50851e+06	3.47743e+06	787692	1.74767e+06	2.6584e+06	4.21613e+06	1.4465e+06	1.73739e+06	1.29039e+06	2.04537e+06	1.72542e+06	3.20989e+06	1.36261e+06	1.47868e+06	1.95544e+06	1.07757e+06	867374	1.73974e+06	1.34558e+06	3.29763e+06	2.32275e+06	2.70194e+06	1.93519e+06	1.80583e+06	3.01837e+06	2.09521e+06	2.24244e+06
1604	802.5956/34.68/glycerophospholipids	802.596	34.68	No	NEG	glycerophospholipids				-0.166385	0.0251618	0.0990137	1.91083e+06	2.05037e+06	1.11288e+07	2.78922e+06	3.53569e+06	2.84799e+06	5.73052e+06	1.91173e+06	3.9876e+06	1.77089e+06	1.3148e+06	3.52949e+06	4.63051e+06	2.19645e+06	3.16156e+06	2.63252e+06	2.66912e+06	4.32654e+06	1.71254e+06	2.02363e+06	4.56666e+06	1.91846e+06	3.07029e+06	2.32888e+06	4.44779e+06	4.75649e+06	3.17591e+06	3.36708e+06	2.80995e+06	5.44973e+06	2.22274e+06	3.33376e+06	2.83131e+06	5.35465e+06	3.43668e+06	5.49057e+06	4.36785e+06
2330	852.6857/47.76/glycerophospholipids	852.686	47.76	Yes	POS	glycerophospholipids				0.202312	0.026639	0.0998678	1.35874e+07	3.83674e+06	4.13768e+06	2.6298e+06	6.27447e+06	2.65062e+06	4.57038e+06	7.52193e+06	2.98311e+06	6.28849e+06	4.43159e+06	4.6034e+06	4.10134e+06	3.06741e+06	3.26293e+06	2.95851e+06	3.65701e+06	3.80526e+06	2.57806e+06	3.26026e+06	3.59395e+06	4.10134e+06	3.30322e+06	6.59148e+06	6.54103e+06	3.70612e+06	4.00017e+06	4.75415e+06	3.91801e+06	4.3257e+06	3.73669e+06	5.47599e+06	5.83023e+06	4.1483e+06	3.23611e+06	3.19235e+06	3.8569e+06
816	720.5902/39.24/glycerophospholipids	720.59	39.24	No	POS	glycerophospholipids				0.093941	0.0323906	0.106475	1.76374e+07	1.13177e+07	1.75219e+07	1.17357e+07	1.67659e+07	1.22063e+07	1.56165e+07	1.45772e+07	1.04936e+07	1.48715e+07	1.54537e+07	1.80911e+07	1.70313e+07	1.63081e+07	1.14499e+07	1.10701e+07	1.78851e+07	1.56056e+07	1.09285e+07	1.31129e+07	1.93586e+07	1.54119e+07	1.44942e+07	1.51935e+07	1.9458e+07	1.65245e+07	1.57591e+07	2.02965e+07	1.3637e+07	1.74618e+07	1.7602e+07	1.6646e+07	1.5802e+07	1.78573e+07	1.22864e+07	1.38701e+07	1.50006e+07
1983	828.6103/34.36/glycerophospholipids	828.61	34.36	No	NEG	glycerophospholipids				-0.243173	0.0370974	0.115768	1.08898e+06	757381	3.21211e+06	1.16322e+06	1.19314e+06	1.20482e+06	2.57236e+06	865503	1.43853e+06	520815	535249	1.28085e+06	1.65071e+06	899058	1.28963e+06	1.464e+06	1.27925e+06	1.84518e+06	460352	695098	1.86183e+06	736689	1.26241e+06	1.01845e+06	2.14598e+06	2.25228e+06	810467	1.30488e+06	1.05247e+06	2.46381e+06	866641	1.27126e+06	978667	1.88607e+06	1.26389e+06	2.05368e+06	1.65553e+06
137	482.3241/11.83/glycerophospholipids	482.324	11.83	No	POS	glycerophospholipids				-0.2181	0.0401803	0.115768	3.17266e+06	2.98995e+06	4.95076e+06	2.6946e+06	2.72693e+06	5.7885e+06	2.69858e+06	2.01612e+06	4.27225e+06	5.31927e+06	4.53893e+06	4.24997e+06	2.32832e+06	4.17218e+06	6.31288e+06	4.50683e+06	2.13749e+06	4.5759e+06	3.12651e+06	3.21733e+06	3.6425e+06	3.05993e+06	1.36449e+06	1.53963e+06	3.83129e+06	2.78537e+06	1.93622e+06	2.72693e+06	2.8237e+06	4.07137e+06	1.07699e+07	5.56785e+06	3.28431e+06	5.29785e+06	4.77847e+06	5.02622e+06	2.90461e+06
182	510.3553/13.95/glycerophospholipids	510.355	13.95	No	POS	glycerophospholipids				-0.291469	0.0457783	0.129466	6.6714e+06	4.08289e+06	1.07406e+07	4.25087e+06	4.5372e+06	7.02598e+06	3.80169e+06	3.83524e+06	7.88891e+06	9.23606e+06	8.22892e+06	8.19654e+06	4.30134e+06	7.63348e+06	9.28488e+06	8.21511e+06	3.95267e+06	7.16152e+06	3.71845e+06	4.76811e+06	4.72632e+06	4.24855e+06	2.106e+06	2.56476e+06	6.73696e+06	3.47743e+06	2.47822e+06	4.68587e+06	4.39828e+06	6.48262e+06	1.96872e+07	8.11491e+06	6.73404e+06	8.14854e+06	1.0013e+07	7.89129e+06	6.85894e+06
1192	770.6055/34.41/glycerophospholipids	770.606	34.41	No	POS	glycerophospholipids				-0.174705	0.0457783	0.129466	1.08935e+07	6.67772e+06	2.59074e+07	8.65145e+06	1.13972e+07	1.0522e+07	2.17039e+07	7.45599e+06	7.5043e+06	6.10903e+06	8.01888e+06	1.06931e+07	1.69623e+07	8.75412e+06	1.30533e+07	1.03406e+07	1.00392e+07	1.47171e+07	4.86853e+06	6.73598e+06	1.6214e+07	8.58524e+06	9.58228e+06	9.41419e+06	1.85787e+07	1.91192e+07	7.58247e+06	7.36578e+06	1.0608e+07	2.26939e+07	1.25623e+07	1.348e+07	1.25303e+07	1.76984e+07	1.17334e+07	1.93043e+07	1.8222e+07
2757	890.5903/29.39/glycerophospholipids	890.59	29.39	No	NEG	glycerophospholipids				-0.171785	0.0469698	0.149894	2.22619e+06	2.39789e+06	3.46387e+06	1.8795e+06	3.15604e+06	4.33351e+06	2.58041e+06	4.08817e+06	3.14645e+06	2.0589e+06	3.15329e+06	2.74428e+06	3.58497e+06	2.18692e+06	3.59084e+06	3.61719e+06	6.12304e+06	5.17488e+06	2.58214e+06	1.42866e+06	4.63271e+06	3.33845e+06	3.54939e+06	2.40636e+06	2.49697e+06	3.52245e+06	3.08292e+06	4.14117e+06	2.81932e+06	4.0798e+06	1.83944e+06	3.45022e+06	3.70324e+06	2.54646e+06	2.51569e+06	3.42198e+06	3.52911e+06
801	718.5746/34.33/glycerophospholipids	718.575	34.33	No	POS	glycerophospholipids				0.175577	0.0560215	0.14996	2.64788e+06	1.37798e+06	2.45712e+06	1.19436e+06	2.03725e+06	1.8017e+06	1.52129e+06	1.3219e+06	917926	1.57965e+06	2.2526e+06	1.64953e+06	1.60982e+06	2.09521e+06	1.36449e+06	1.16095e+06	2.06897e+06	2.04834e+06	1.27803e+06	1.3809e+06	2.21037e+06	1.47479e+06	1.88027e+06	1.61324e+06	1.97499e+06	1.5317e+06	1.60253e+06	2.20136e+06	1.19958e+06	1.71529e+06	2.08316e+06	2.25613e+06	1.38254e+06	1.77204e+06	942355	1.20352e+06	1.72974e+06
802	718.5746/38.08/glycerophospholipids	718.575	38.08	No	POS	glycerophospholipids				0.094575	0.0574201	0.152772	1.01385e+07	1.08298e+07	1.5881e+07	1.00186e+07	1.30339e+07	9.94903e+06	1.3025e+07	1.20905e+07	7.41493e+06	1.20653e+07	1.37479e+07	1.28023e+07	1.14337e+07	1.07406e+07	1.04484e+07	7.92039e+06	1.69969e+07	1.3344e+07	8.23341e+06	9.12589e+06	1.69311e+07	1.22578e+07	1.19964e+07	1.30562e+07	1.40624e+07	1.2004e+07	1.15328e+07	1.72639e+07	9.00319e+06	1.20224e+07	1.38039e+07	1.613e+07	1.2722e+07	1.58225e+07	1.01147e+07	1.13531e+07	1.22578e+07
2492	866.5897/30.86/glycerophospholipids	866.59	30.86	No	NEG	glycerophospholipids				-0.0792765	0.0800086	0.155686	1.39605e+07	1.42271e+07	1.68249e+07	1.31619e+07	1.34758e+07	2.02567e+07	1.32369e+07	1.38581e+07	1.04616e+07	9.27009e+06	1.09556e+07	1.36561e+07	1.19766e+07	1.16549e+07	1.48958e+07	1.8926e+07	2.20776e+07	1.64623e+07	1.5619e+07	1.2188e+07	2.15296e+07	1.2681e+07	1.73471e+07	1.23698e+07	1.19728e+07	1.98653e+07	1.26378e+07	2.25788e+07	1.21183e+07	1.57487e+07	1.06539e+07	1.48866e+07	1.19667e+07	1.56273e+07	1.4444e+07	1.6682e+07	1.55571e+07
1908	822.6365/39.34/glycerophospholipids	822.636	39.34	No	POS	glycerophospholipids				0.130276	0.0856246	0.177106	1.0608e+07	6.18081e+06	1.00208e+07	4.67047e+06	6.01025e+06	6.93241e+06	9.49022e+06	1.04834e+07	5.11308e+06	7.68848e+06	6.49582e+06	8.44341e+06	6.55989e+06	7.65772e+06	4.88432e+06	6.87764e+06	6.75473e+06	1.30645e+07	6.89475e+06	3.33083e+06	1.00843e+07	8.386e+06	5.88027e+06	8.57483e+06	1.0209e+07	7.20936e+06	6.99195e+06	9.53443e+06	7.08186e+06	7.40379e+06	9.93927e+06	7.77534e+06	7.11989e+06	1.07453e+07	4.8996e+06	5.33736e+06	7.49242e+06
2651	881.6252/47.26/glycerophospholipids	881.625	47.26	No	POS	glycerophospholipids				0.116122	0.0875607	0.193493	568855	1.26102e+06	1.26775e+06	1.47736e+06	1.52426e+06	1.54018e+06	1.13015e+06	1.49762e+06	1.42773e+06	787692	1.01617e+06	1.6471e+06	1.24818e+06	1.23817e+06	1.33689e+06	1.08444e+06	1.77297e+06	1.72041e+06	1.65302e+06	932963	1.00985e+06	1.12208e+06	1.20704e+06	1.37671e+06	1.09458e+06	1.9391e+06	1.57603e+06	1.41472e+06	1.43623e+06	1.41252e+06	1.24429e+06	1.54482e+06	1.01734e+06	897112	1.59338e+06	1.05645e+06	1.50134e+06
1587	801.5427/30.71/glycerophospholipids	801.543	30.71	No	POS	glycerophospholipids				0.0851853	0.0875607	0.193493	1.23235e+06	1.40605e+06	1.30971e+06	1.45676e+06	1.41685e+06	1.28178e+06	1.70927e+06	1.67069e+06	1.15513e+06	1.33995e+06	1.41093e+06	1.47767e+06	1.17632e+06	1.30757e+06	1.03516e+06	970088	1.67147e+06	1.42456e+06	1.19553e+06	1.24212e+06	1.43047e+06	1.76004e+06	1.42661e+06	1.39454e+06	1.15678e+06	1.85207e+06	1.14254e+06	1.56238e+06	1.60324e+06	1.18667e+06	1.49357e+06	1.89612e+06	1.37375e+06	1.3114e+06	1.49992e+06	990167	1.3356e+06
323	578.345/11.25/glycerophospholipids	578.345	11.25	No	NEG	glycerophospholipids				-0.260419	0.0875607	0.193493	3.78793e+06	3.82295e+06	1.21991e+07	8.22892e+06	5.16983e+06	2.61244e+06	4.99351e+06	2.67631e+06	5.39058e+06	4.62042e+06	3.48526e+06	4.01339e+06	5.05573e+06	4.64784e+06	5.83053e+06	4.42736e+06	3.43971e+06	7.34671e+06	3.36147e+06	1.6774e+06	5.54113e+06	4.15801e+06	6.09009e+06	9.16776e+06	7.59977e+06	3.38449e+06	4.64573e+06	3.32123e+06	2.56545e+06	5.8989e+06	3.68543e+06	3.4621e+06	2.44556e+06	5.88905e+06	3.15596e+06	4.40902e+06	5.04316e+06
639	678.5068/25.8/glycerophospholipids	678.507	25.8	No	POS	glycerophospholipids				0.417619	0.0895293	0.198584	1.61239e+06	1.36181e+07	2.04507e+06	2.77316e+06	2.38892e+06	3.32795e+06	1.53385e+06	1.37015e+06	667198	1.97395e+06	2.67538e+06	1.79343e+06	4.57412e+06	3.5532e+06	1.81401e+06	788374	1.05709e+06	687579	6.73799e+06	2.07356e+06	1.376e+06	1.81867e+06	1.07174e+06	2.81049e+06	1.17741e+06	1.70665e+06	2.75498e+06	2.44009e+06	4.48565e+06	898770	1.27866e+06	789834	1.75003e+06	4.33421e+06	985974	3.15886e+06	612964
2807	894.6211/35.8/glycerophospholipids	894.621	35.8	No	NEG	glycerophospholipids				-0.0935718	0.0915306	0.200299	8.84064e+06	8.07163e+06	6.87084e+06	7.21674e+06	6.59265e+06	8.0481e+06	6.51151e+06	6.68183e+06	5.15933e+06	5.1339e+06	4.95612e+06	7.56517e+06	5.73158e+06	6.32758e+06	7.52482e+06	8.16223e+06	9.01035e+06	8.00489e+06	9.20146e+06	5.25414e+06	1.13481e+07	5.06881e+06	7.65406e+06	5.63281e+06	5.81527e+06	6.06994e+06	8.66401e+06	9.08558e+06	6.55578e+06	5.85961e+06	3.98048e+06	5.84248e+06	6.57072e+06	6.02635e+06	5.35557e+06	8.0796e+06	6.24094e+06
1558	798.5978/33.54/glycerophospholipids	798.598	33.54	No	POS	glycerophospholipids				-0.308787	0.0977333	0.217931	4.40703e+06	7.09032e+06	4.84698e+06	4.89875e+06	1.71903e+07	4.06864e+06	7.58267e+06	1.16908e+07	7.76432e+06	4.02945e+06	7.32356e+06	4.15935e+06	2.47389e+07	6.045e+06	5.00461e+06	3.35163e+06	4.81886e+06	3.4226e+06	4.61077e+06	1.49139e+06	4.71642e+06	8.23341e+06	7.13662e+06	5.1835e+06	3.70812e+06	8.39446e+06	5.36753e+06	4.00442e+06	3.16674e+06	5.55249e+06	6.40735e+06	6.7687e+06	7.28716e+06	2.28663e+07	4.95712e+06	2.09089e+07	9.8319e+06
716	701.5481/48.56/glycerophospholipids	701.548	48.56	No	POS	glycerophospholipids				-0.912175	0.0990137	0.230789	95843.6			383079	1.51511e+06				222443	344681	5.49525e+06		449102	582936	2.51285e+06		1.87129e+06	3.68543e+06	110507	1.83469e+06	453966		357040		456115		420387		461008								167118
324	578.345/11.72/glycerophospholipids	578.345	11.72	No	NEG	glycerophospholipids				-0.124357	0.0998678	0.236426	1.2546e+07	1.01172e+07	2.87943e+07	2.17271e+07	1.8122e+07	1.78766e+07	1.42271e+07	1.03839e+07	1.71287e+07	1.24026e+07	1.22874e+07	1.57279e+07	1.25383e+07	1.81066e+07	1.99256e+07	2.89208e+07	9.67364e+06	3.43837e+07	1.61086e+07	1.29099e+07	1.98351e+07	1.39448e+07	1.83422e+07	2.03116e+07	1.97432e+07	1.65955e+07	1.18536e+07	2.19022e+07	1.10608e+07	1.89653e+07	1.53259e+07	1.91883e+07	1.29728e+07	2.44341e+07	1.75105e+07	1.94864e+07	1.98969e+07
713	701.5481/46.08/glycerophospholipids	701.548	46.08	No	POS	glycerophospholipids				-0.159274	0.105	0.238322	461008	255443	239344						154327		4.4232e+06	269099	281888	1.61502e+06	196084			3.67078e+06		8.13569e+06	281579								311796		1.85077e+06					501109
2808	894.6211/37.54/glycerophospholipids	894.621	37.54	No	NEG	glycerophospholipids				-0.171284	0.106475	0.240226	1.37937e+06	1.37383e+06	899058	780670	957359	770241	1.25871e+06	1.27666e+06	1.29401e+06	1.50796e+06	1.34698e+06	919572	1.17423e+06	1.14309e+06	1.38984e+06	1.99947e+06	1.18559e+06	830452	1.30488e+06	977831	1.21933e+06	1.29039e+06	1.67306e+06	1.11985e+06	764332	1.27884e+06	1.40058e+06	1.28618e+06	1.32901e+06	842472	763742	882499	947096	1.15728e+06	1.44135e+06	938934	1.15564e+06
1955	826.5592/28.3/glycerophospholipids	826.559	28.3	No	NEG	glycerophospholipids				0.121548	0.113393	0.240226	1.40072e+06	2.60941e+06	1.68332e+06	1.10805e+06	1.65071e+06	2.02375e+06	2.08869e+06	2.10767e+06	1.43667e+06	1.45811e+06	1.55393e+06	790914	1.46018e+06	1.39945e+06	1.14404e+06	1.20668e+06	2.01428e+06	1.61641e+06	1.46683e+06	961858	1.83913e+06	867579	1.55e+06	828927	1.24547e+06	2.22317e+06	1.60025e+06	1.76846e+06	1.55098e+06	1.31619e+06	1.33642e+06	2.09597e+06	1.0773e+06	2.3357e+06	1.31013e+06	1.06793e+06	847652
1865	820.5846/30.99/glycerophospholipids	820.585	30.99	No	POS	glycerophospholipids				-0.173298	0.115768	0.258994	4.18655e+06	8.82675e+06	505473	3.63599e+06	9.92766e+06	5.20714e+06	5.82049e+06	1.03137e+07	4.79892e+06	6.72462e+06	7.53057e+06	3.28713e+06	7.81022e+06	5.76531e+06	3.84101e+06	3.74258e+06	1.08136e+07	7.55647e+06	7.38306e+06	3.88506e+06	7.87133e+06	4.63051e+06	3.34333e+06	2.04275e+06	2.11082e+06	5.66994e+06	6.21539e+06	1.11769e+07	7.8951e+06	5.74546e+06	4.86238e+06	5.19604e+06	8.67663e+06	6.69984e+06	5.11434e+06	7.17767e+06	5.8989e+06
2354	854.6992/47.36/glycerophospholipids	854.699	47.36	No	POS	glycerophospholipids				0.102931	0.115768	0.258994	4.9233e+06	1.77817e+06	3.71536e+06	2.98396e+06	2.79101e+06	2.30836e+06	2.87533e+06	3.05399e+06	3.45844e+06	2.91348e+06	3.09383e+06	4.02248e+06	2.96627e+06	4.26975e+06	1.92222e+06	1.46172e+06	1.85857e+06	2.31139e+06	1.3483e+06	3.3123e+06	2.45444e+06	1.53723e+06	2.60742e+06	1.59307e+06	4.99874e+06	3.15596e+06	1.75919e+06	3.92471e+06	2.34629e+06	3.12651e+06	5.90826e+06	3.47853e+06	1.72577e+06	2.08423e+06	1.39989e+06	2.13211e+06	2.67232e+06
2830	896.6373/39.06/glycerophospholipids	896.637	39.06	No	NEG	glycerophospholipids				-0.0971176	0.115768	0.258994	2.62569e+06	2.26101e+06	1.84826e+06	2.43122e+06	1.54352e+06	2.05409e+06	2.79436e+06	2.18823e+06	1.60617e+06	1.82378e+06	1.64192e+06	2.30066e+06	1.59668e+06	2.03496e+06	2.38967e+06	3.64387e+06	2.27045e+06	1.49804e+06	1.26518e+06	1.72041e+06	2.45063e+06	2.02532e+06	3.10906e+06	1.99528e+06	1.41044e+06	2.35438e+06	2.21271e+06	1.59864e+06	2.12575e+06	1.74481e+06	1.18046e+06	1.59998e+06	1.61502e+06	2.22751e+06	1.98774e+06	1.89641e+06	1.75712e+06
1907	822.6365/38.18/glycerophospholipids	822.636	38.18	No	POS	glycerophospholipids				0.116549	0.120625	0.26371	1.52322e+07	5.02765e+06	8.52881e+06	4.76693e+06	7.55637e+06	7.44973e+06	9.78413e+06	9.31329e+06	7.65459e+06	5.62572e+06	9.04616e+06	6.06994e+06	5.59875e+06	6.17598e+06	4.32423e+06	6.95369e+06	4.8852e+06	1.07263e+07	3.54979e+06	4.25787e+06	7.21674e+06	7.20275e+06	7.05685e+06	6.70816e+06	8.21778e+06	7.13323e+06	5.07354e+06	9.50413e+06	7.55316e+06	7.75309e+06	9.18034e+06	8.33465e+06	6.25237e+06	8.36031e+06	5.97301e+06	4.64784e+06	6.70845e+06
813	720.5541/32.81/glycerophospholipids	720.554	32.81	No	POS	glycerophospholipids				0.120309	0.129466	0.26371	1.81647e+06	7.40916e+06	4.44475e+06	3.48526e+06	5.76913e+06	5.25307e+06	4.75056e+06	4.21059e+06	3.16957e+06	5.15751e+06	5.1464e+06	6.30857e+06	5.57391e+06	6.43173e+06	3.54939e+06	2.95311e+06	5.07962e+06	3.39443e+06	5.30746e+06	3.23865e+06	4.68757e+06	3.61981e+06	2.8724e+06	3.23361e+06	3.58702e+06	4.57592e+06	6.23037e+06	6.18033e+06	5.60622e+06	4.20912e+06	5.34671e+06	4.26377e+06	3.61673e+06	7.76432e+06	3.78048e+06	5.89408e+06	3.61981e+06
787	716.5584/32.64/glycerophospholipids	716.558	32.64	No	POS	glycerophospholipids				0.176618	0.144247	0.267735	363741	1.17028e+06	1.01734e+06	801913	1.10198e+06	550729	521965	697622	501664	1.4829e+06	1.43276e+06	690081	796359	954956	790179	765859	2.44874e+06	1.21645e+06	716559	835705	1.43507e+06	895876	954116	1.35665e+06	969561	587540	822323	1.57965e+06	727725	700476	1.20598e+06	985687	787919	803726	460679	942037	1.28618e+06
2490	866.5897/28.9/glycerophospholipids	866.59	28.9	No	NEG	glycerophospholipids				-0.0986179	0.149894	0.349551	1.48531e+06	1.54483e+06	3.23863e+06	3.38715e+06	2.20136e+06	2.56352e+06	2.27098e+06	1.83095e+06	1.75853e+06	1.48547e+06	1.81011e+06	1.95926e+06	4.27305e+06	1.84826e+06	3.56111e+06	3.2121e+06	2.22074e+06	1.53439e+06	1.57418e+06	1.17057e+06	2.42012e+06	2.85434e+06	2.55877e+06	3.21728e+06	1.61137e+06	2.27931e+06	2.35013e+06	1.68504e+06	2.31776e+06	2.82922e+06	1.86592e+06	1.84501e+06	1.65922e+06	3.0205e+06	2.09985e+06	2.9588e+06	3.49429e+06
968	746.512/32.58/glycerophospholipids	746.512	32.58	No	NEG	glycerophospholipids				0.161958	0.149894	0.349551	6.03107e+06	8.1171e+06	1.37133e+07	5.50599e+06	7.61573e+06	9.88646e+06	1.36683e+07	8.72041e+06	1.22566e+07	4.40395e+06	4.52975e+06	3.67278e+06	6.95186e+06	3.00499e+06	8.07552e+06	5.16848e+06	1.06852e+07	1.01963e+07	1.10976e+07	8.90172e+06	1.77957e+07	8.76065e+06	1.19492e+07	6.25421e+06	3.4561e+06	1.04834e+07	1.01037e+07	1.632e+07	8.84064e+06	9.59882e+06	4.48359e+06	1.71433e+07	8.94198e+06	8.64967e+06	8.59754e+06	6.99933e+06	1.1932e+07
1171	769.5721/49.29/glycerophospholipids	769.572	49.29	No	POS	glycerophospholipids				0.405956	0.149894	0.349551	2.56111e+06	1.53167e+06	230036	3.6555e+06	351081	415364	214609	377181	1.22603e+06	4.765e+06	1.28922e+06	7.24271e+06	1.19314e+06	3.59496e+06	655473	988636	1.03214e+06	3.56541e+06	143145	4.34485e+06	254724	370187	303226	358707	6.32894e+06	205095	662301	1.36721e+06	510632	2.38088e+06	8.187e+06	276350	1.0882e+06	239671	535978	262134	311386
721	702.543/38.87/glycerophospholipids	702.543	38.87	No	POS	glycerophospholipids				0.221305	0.14996	0.349551	826800	1.05312e+06	2.75867e+06	465633	539947	969561	1.55454e+06	1.58635e+06	1.40563e+06	1.09777e+06	968697	633583	1.81867e+06	666371	1.39814e+06	952842	1.13315e+06		1.43644e+06	1.33866e+06	2.00835e+06	1.56942e+06	1.8303e+06	2.11483e+06	345855	1.69317e+06	1.09355e+06	1.73227e+06	1.26015e+06	2.02809e+06	1.67178e+06	3.97782e+06	621566	1.51102e+06	1.03627e+06	1.04223e+06	1.93115e+06
800	718.5746/33.68/glycerophospholipids	718.575	33.68	No	POS	glycerophospholipids				0.22295	0.152772	0.35639	3.4777e+06	2.3786e+06	2.96848e+06	2.17518e+06	3.59858e+06	2.12992e+06	1.56132e+06	1.85207e+06	2.04333e+06	3.04868e+06	4.84213e+06	2.2485e+06	3.20524e+06	3.53927e+06	2.97697e+06	143300	3.98659e+06	3.60353e+06	2.14365e+06	8.36942e+06	2.86192e+06	2.43212e+06	2.52496e+06	4.44572e+06	1.83215e+06	1.53388e+06	2.60025e+06	4.42145e+06	2.26167e+06	3.16689e+06	5.19728e+06	684477	3.39379e+06	2.63653e+06	255123	2.55994e+06	3.56707e+06
1268	776.5803/29.83/glycerophospholipids	776.58	29.83	No	POS	glycerophospholipids				0.0751278	0.155686	0.358594	3.42518e+06	3.26892e+06	3.312e+06	2.82747e+06	2.75681e+06	4.26377e+06	4.46188e+06	3.37854e+06	2.72793e+06	3.77211e+06	3.68946e+06	3.65342e+06	3.37838e+06	4.18066e+06	2.72738e+06	2.87371e+06	3.69126e+06	3.42845e+06	2.55815e+06	2.97833e+06	3.72097e+06	2.504e+06	3.48815e+06	4.5149e+06	3.47268e+06	3.89453e+06	2.85223e+06	4.96512e+06	2.98104e+06	4.19214e+06	5.78883e+06	3.24105e+06	2.91108e+06	4.24765e+06	3.48868e+06	3.40051e+06	5.44973e+06
1242	774.5643/21.74/glycerophospholipids	774.564	21.74	No	POS	glycerophospholipids				1.14102	0.168858	0.372523	6.17621e+06	797790	426264	4.14875e+07		96085		674929		2.78087e+07	6.42214e+06	5.68787e+07	389566	4.23923e+07	1.07402e+06	675164	1.61627e+06	1.48533e+07	389566	4.22105e+07	535249	1.29834e+06		84796.3	3.18117e+07	759767		3.49429e+06	531936	1.54119e+07	5.66921e+07		1.43871e+06			437765	337954
1809	816.6481/39.93/glycerophospholipids	816.648	39.93	No	POS	glycerophospholipids				0.121259	0.173937	0.372523	1.14585e+06	2.40226e+06	3.4802e+06	669529	1.40322e+06	1.16111e+06	1.04357e+06	1.46982e+06	740350	1.65553e+06	1.38704e+06	1.72643e+06	2.56234e+06	1.60144e+06	1.4202e+06	694135	1.742e+06	1.68256e+06	1.96284e+06	1.06744e+06	1.30591e+06	1.3842e+06	956794	1.40058e+06	1.18585e+06	1.4656e+06	1.05339e+06	2.2942e+06	1.69972e+06	1.54131e+06	2.82549e+06	1.00598e+06	1.35772e+06	1.85463e+06	759767	1.23817e+06	1.81579e+06
3803	1540.1207/30.62/glycerophospholipids	1540.12	30.62	No	POS	glycerophospholipids				0.0789388	0.177106	0.374387	2.53701e+06	2.74747e+06	3.91262e+06	2.60087e+06	2.33578e+06	3.02751e+06	1.86128e+06	2.54082e+06	1.37749e+06	2.88565e+06	3.525e+06	2.60159e+06	3.48841e+06	3.15886e+06	3.29239e+06	2.19567e+06	3.14142e+06	1.50305e+06	1.59668e+06	2.17415e+06	1.71565e+06	1.84463e+06	3.22557e+06	4.86854e+06	1.65488e+06	595977	2.11092e+06	2.56234e+06	3.03759e+06	2.28005e+06	2.63589e+06	2.81818e+06	2.70195e+06	2.68287e+06	1.16272e+06	3.05715e+06	3.87089e+06
2515	868.605/32.49/glycerophospholipids	868.605	32.49	No	NEG	glycerophospholipids				0.0170525	0.177106	0.374387	8.28043e+06	6.69491e+06	1.03218e+07	5.7581e+06	7.14405e+06	7.00487e+06	4.92596e+06	7.86251e+06	7.37534e+06	6.36209e+06	4.90901e+06	4.55711e+06	5.64001e+06	5.02622e+06	7.26576e+06	7.29419e+06	8.5156e+06	4.67086e+06	8.30332e+06	4.44963e+06	7.29007e+06	6.70845e+06	6.01868e+06	6.82424e+06	4.87892e+06	7.28209e+06	5.72173e+06	9.00341e+06	4.86371e+06	6.45163e+06	3.99641e+06	7.32779e+06	5.94874e+06	6.05419e+06	5.13647e+06	5.72634e+06	1.07971e+07
2350	854.5899/33.17/glycerophospholipids	854.59	33.17	No	NEG	glycerophospholipids				0.0829625	0.18683	0.377176	1.80499e+06	2.42262e+06	1.7998e+06	1.4632e+06	1.96549e+06	2.32809e+06	2.53976e+06	3.36163e+06	2.11904e+06	1.60313e+06	2.00544e+06	1.65711e+06	1.38208e+06	1.94424e+06	1.41807e+06	2.55932e+06	2.58323e+06	2.85088e+06	1.55809e+06	1.3261e+06	2.60087e+06	1.99153e+06	2.50465e+06	1.03711e+06	1.48369e+06	3.12041e+06	2.09614e+06	2.63562e+06	1.58764e+06	1.92429e+06	1.83469e+06	2.68393e+06	1.61738e+06	2.42112e+06	2.00135e+06	1.28248e+06	1.39696e+06
1272	777.5403/31.34/glycerophospholipids	777.54	31.34	No	POS	glycerophospholipids				0.0454923	0.18683	0.377176	1.73267e+06	1.95451e+06	2.93088e+06	2.80896e+06	2.94538e+06	2.70611e+06	2.91256e+06	2.41267e+06	2.25286e+06	1.98016e+06	2.17861e+06	2.10767e+06	2.82006e+06	2.10227e+06	2.52891e+06	1.98021e+06	2.70983e+06	2.82549e+06	2.02237e+06	2.33494e+06	2.76374e+06	2.50039e+06	2.25024e+06	3.14096e+06	2.5387e+06	3.01349e+06	2.64303e+06	2.30143e+06	2.58852e+06	2.6406e+06	2.74931e+06	3.28737e+06	2.34555e+06	2.39629e+06	2.0133e+06	2.82668e+06	3.1728e+06
2012	830.6266/40.03/glycerophospholipids	830.627	40.03	No	NEG	glycerophospholipids				-0.120303	0.191814	0.395958	1.05741e+06	843845	1.94424e+06	935107	1.45387e+06	584656	1.94904e+06	848124	1.12985e+06	716559	120421	1.39784e+06	1.55332e+06	1.36176e+06	1.02856e+06	1.21489e+06	832325	1.58192e+06	196214	536710	1.45035e+06	713183	938001	422335	1.63094e+06	1.6355e+06	1.62312e+06	1.05371e+06	871291	1.83669e+06	663773	1.06835e+06	505473	1.8254e+06	997470	1.39945e+06	1.30269e+06
788	716.5584/33.42/glycerophospholipids	716.558	33.42	No	POS	glycerophospholipids				-0.111479	0.193493	0.410208	110635	1.26333e+06	1.55625e+06	39118.5	1.91004e+06	121030	1.30748e+06	95763.5	363881	1.55097e+06	1.23879e+06	1.39989e+06	954676	938934	966623	832325	1.15233e+06	1.6919e+06	95683.5	1.45933e+06	1.85033e+06	989944	3.4663e+06	1.91915e+06	222798	1.16064e+06	1.44452e+06	1.58247e+06	743457	1.16203e+06	1.30568e+06	978647	1.17255e+06	1.63265e+06	1.07954e+06	693656	2.00843e+06
797	718.538/28.15/glycerophospholipids	718.538	28.15	No	POS	glycerophospholipids				0.155709	0.196878	0.439047	644693	3.24611e+06	1.43689e+06	1.47913e+06	1.5645e+06	1.43874e+06	809259	1.10728e+06	408402	1.8845e+06	1.64859e+06	1.29114e+06	1.98871e+06	1.94723e+06	1.30398e+06	805921	1.70176e+06	564511	1.23311e+06	1.13044e+06	736154	1.14669e+06	1.01014e+06	1.54953e+06	864606	813983	1.69861e+06	1.42549e+06	2.39118e+06	472043	991841	877515	929344	1.68126e+06	351315	1.13253e+06	976010
1600	802.5593/28.94/glycerophospholipids	802.559	28.94	No	NEG	glycerophospholipids				0.0904193	0.198584	0.448741	1.94995e+06	3.94252e+06	5.81631e+06	3.34078e+06	5.05573e+06	5.10424e+06	5.27094e+06	4.53882e+06	3.96197e+06	2.76097e+06	2.90276e+06	2.76942e+06	5.69036e+06	3.42778e+06	4.10027e+06	2.26343e+06	4.42736e+06	4.79005e+06	3.05993e+06	2.59779e+06	5.13505e+06	3.14986e+06	2.67746e+06	3.1355e+06	3.37352e+06	5.1258e+06	5.64469e+06	2.95625e+06	3.33865e+06	4.69516e+06	4.00401e+06	4.77728e+06	2.37857e+06	5.94437e+06	1.94815e+06	4.88285e+06	3.68002e+06
2468	864.6478/39.72/glycerophospholipids	864.648	39.72	No	POS	glycerophospholipids				-0.0468936	0.200299	0.4609	1.82448e+06	2.92766e+06	1.95267e+06	923350	1.18022e+06	1.20701e+06	1.26753e+06	2.50342e+06	1.73841e+06	1.33778e+06	2.93147e+06	1.31969e+06	1.33995e+06	1.60373e+06	2.32017e+06	1.66607e+06	2.87809e+06	1.51439e+06	5.57391e+06	1.90535e+06	2.42381e+06	2.56673e+06	1.84841e+06	2.44137e+06	938672	1.71412e+06	1.60925e+06	5.14497e+06	1.70563e+06	544718	1.2527e+06	1.84779e+06	2.54326e+06	2.4323e+06	583127	1.35338e+06	1.42549e+06
544	650.4393/14.93/glycerophospholipids	650.439	14.93	No	POS	glycerophospholipids				-0.0534973	0.203755	0.468214	3.18402e+06	2.3256e+06	4.24483e+06	4.81144e+06	3.65291e+06	2.02929e+06	3.10241e+06	2.69944e+06	2.51675e+06	3.62637e+06	2.76374e+06	2.98126e+06	4.3257e+06	2.7931e+06	2.31314e+06	2.0943e+06	3.29514e+06	2.23386e+06	1.98871e+06	2.33895e+06	2.23098e+06	3.74522e+06	1.91094e+06	4.67595e+06	4.81099e+06	2.55375e+06	2.37932e+06	2.07861e+06	3.38468e+06	1.61224e+06	3.38806e+06	2.11082e+06	2.31005e+06	2.22374e+06	2.49548e+06	2.93088e+06	4.72446e+06
2514	868.605/31.83/glycerophospholipids	868.605	31.83	No	NEG	glycerophospholipids				-0.0838054	0.214335	0.468214	1.19469e+06	1.22427e+06	2.31708e+06	1.79927e+06	1.53723e+06	1.72949e+06	1.68191e+06	2.40414e+06	1.5805e+06	1.18022e+06	1.3977e+06	1.75596e+06	2.38088e+06	1.38254e+06	1.98967e+06	1.98339e+06	2.1243e+06	3.0102e+06	1.09585e+06	1.02643e+06	2.35441e+06	2.19226e+06	1.86955e+06	2.28019e+06	1.61593e+06	2.74829e+06	1.42073e+06	1.59445e+06	1.68061e+06	2.23499e+06	1.35151e+06	1.69372e+06	1.77683e+06	2.17852e+06	1.4178e+06	1.93215e+06	2.13101e+06
2299	850.6683/43.12/glycerophospholipids	850.668	43.12	No	POS	glycerophospholipids				0.104581	0.217931	0.477982	1.85717e+07	6.87926e+06	8.77928e+06	5.45066e+06	1.03648e+07	8.46661e+06	9.71754e+06	1.28529e+07	7.31743e+06	6.80571e+06	1.30134e+07	8.46931e+06	7.9617e+06	7.78442e+06	4.9396e+06	9.09398e+06	6.57658e+06	1.29633e+07	4.7441e+06	3.92391e+06	1.0053e+07	9.29936e+06	8.0971e+06	6.93414e+06	9.10242e+06	8.88179e+06	7.03177e+06	1.44692e+07	7.87272e+06	1.06044e+07	1.1117e+07	1.26272e+07	9.11084e+06	1.03246e+07	6.64714e+06	6.03104e+06	9.11832e+06
811	720.4965/30.73/glycerophospholipids	720.496	30.73	No	NEG	glycerophospholipids				0.446858	0.228926	0.477982	1.41446e+06	4.78312e+06	6.52092e+06	1.7277e+06	1.2307e+06	1.85351e+06	2.84887e+06	2.02987e+06	2.78729e+06	1.4517e+06	500556	854345	1.85311e+06	577955	1.53611e+06	1.30388e+06	2.86949e+06	2.69644e+06	1.0466e+07	2.35815e+06	6.5747e+06	2.18573e+06	3.08566e+06	2.23129e+06	619101	1.5139e+06	2.77765e+06	8.53486e+06	2.11021e+06	1.88715e+06	1.28679e+06	5.38028e+06	2.02635e+06	2.5587e+06	1.94539e+06	1.25256e+06	2.63115e+06
2543	870.621/37.69/glycerophospholipids	870.621	37.69	No	NEG	glycerophospholipids				-0.0428465	0.230789	0.482871	2.96713e+07	2.3849e+07	2.69728e+07	3.25477e+07	2.24665e+07	3.43106e+07	3.41539e+07	2.33017e+07	2.11806e+07	2.51781e+07	2.2871e+07	2.40491e+07	2.43901e+07	2.33164e+07	4.04447e+07	3.39837e+07	3.17468e+07	1.87013e+07	2.17911e+07	2.06935e+07	3.38869e+07	3.2026e+07	2.68797e+07	2.7914e+07	2.08774e+07	3.42467e+07	3.55023e+07	2.12625e+07	2.63277e+07	2.83293e+07	2.00979e+07	1.87498e+07	3.3802e+07	3.1501e+07	3.13559e+07	2.86337e+07	2.97534e+07
2328	852.6857/44.33/glycerophospholipids	852.686	44.33	No	POS	glycerophospholipids				-0.129002	0.236426	0.495105	2.45815e+06	645032	222160	539421	1.39295e+06	924008	2.44577e+06	1.57073e+06	1.03267e+06	526297	1.16743e+06	819893	1.51046e+06	793488	982180	573493	1.22957e+06	1.60508e+06	931445	641786	2.36209e+06	946859	110443	1.16206e+06	1.37545e+06	1.49762e+06	893077	1.29412e+06	1.31565e+06	1.3842e+06	994320	1.55692e+06	1.0271e+06	1.56076e+06	906990	1.25049e+06	856842
1269	776.5809/37.97/glycerophospholipids	776.581	37.97	No	NEG	glycerophospholipids				0.115193	0.236426	0.495105	444224	820835	1.17068e+06	632730	1.17632e+06	631351	402878	775432	527198	880188	669529	949662	839599	978667	700105	262297	1.21719e+06	905633	553448	763742	1.47539e+06	389566	1.21294e+06	752239	833781	878183	1.24128e+06	1.61914e+06	230309	1.02435e+06	871965	859164	466306	1.06013e+06	296371	842706	693416
1226	772.6215/43.2/glycerophospholipids	772.621	43.2	No	POS	glycerophospholipids				0.0571074	0.238322	1	3.01328e+06	2.34934e+06	5.97817e+06	1.40617e+06	1.91846e+06	1.81601e+06	2.97597e+06	2.82885e+06	516122	3.96368e+06	4.20301e+06	4.61273e+06	3.49429e+06	3.80995e+06	2.69205e+06	2.13749e+06	5.0908e+06	3.01541e+06	1.91269e+06	2.08968e+06	2.85256e+06	3.76513e+06	4.45509e+06	3.21201e+06	3.30954e+06	2.4631e+06	1.89183e+06	4.58306e+06	2.91287e+06	2.98588e+06	3.79246e+06	3.99399e+06	926784	4.28106e+06	1.8491e+06	3.63694e+06	5.12276e+06
1579	800.616/37.7/glycerophospholipids	800.616	37.7	No	POS	glycerophospholipids				0.0854538	0.240226	1	2.904e+06	3.0905e+06	5.01513e+06	2.04391e+06	5.23766e+06	2.17123e+06	4.40857e+06	1.86045e+06	1.7334e+06	3.2516e+06	4.25943e+06	2.10371e+06	3.8207e+06	3.38752e+06	3.75148e+06	3.55354e+06	4.80776e+06	2.2791e+06	2.40026e+06	1.73235e+06	3.525e+06	1.89267e+06	1.09724e+06	4.34057e+06	2.48068e+06	1.50259e+06	1.6524e+06	1.81579e+06	2.53407e+06	1.97689e+06	4.63303e+06	2.50108e+06	3.27183e+06	2.06182e+06	2.18152e+06	2.7931e+06	4.10886e+06
2349	854.5899/32.1/glycerophospholipids	854.59	32.1	No	NEG	glycerophospholipids				0.0632985	0.240226	1	1.30668e+06	3.24103e+06	2.26415e+06	1.73007e+06	1.82928e+06	2.34386e+06	2.11651e+06	2.95057e+06	1.83793e+06	1.64148e+06	1.63697e+06	1.53388e+06	1.59e+06	2.01226e+06	1.63532e+06	2.05296e+06	2.77172e+06	1.75448e+06	1.3529e+06	1.40648e+06	1.98011e+06	1.39696e+06	2.06964e+06	919740	783345	2.10767e+06	1.84372e+06	2.45146e+06	1.47465e+06	1.48547e+06	1.6993e+06	2.46862e+06	1.61285e+06	2.91513e+06	1.95926e+06	1.34651e+06	1.66134e+06
2010	830.5902/33.96/glycerophospholipids	830.59	33.96	No	NEG	glycerophospholipids				0.0869599	0.247925	1	4.29491e+06	4.70107e+06	9.22726e+06	5.51739e+06	8.04232e+06	7.90175e+06	8.39342e+06	8.16943e+06	6.47438e+06	4.47436e+06	5.19366e+06	6.17163e+06	8.48326e+06	1.38701e+07	1.30036e+07	222302	6.48333e+06	9.39893e+06	4.14117e+06	3.69901e+06	8.9686e+06	6.10903e+06	5.58241e+06	6.00555e+06	6.34343e+06	8.46931e+06	8.09132e+06	5.8989e+06	5.01353e+06	7.77174e+06	7.20158e+06	7.47107e+06	5.0767e+06	8.03498e+06	4.36091e+06	7.28716e+06	6.01025e+06
1187	770.5691/29.2/glycerophospholipids	770.569	29.2	No	POS	glycerophospholipids				-0.044039	0.251824	1	4.34678e+06	4.61666e+06	1.35167e+07	4.63271e+06	6.22547e+06	6.60647e+06	6.71075e+06	4.8893e+06	6.02635e+06	5.06881e+06	8.67751e+06	4.08817e+06	9.08558e+06	6.11815e+06	7.72465e+06	4.35007e+06	6.64158e+06	6.47956e+06	3.08049e+06	2.87312e+06	5.67857e+06	4.79825e+06	4.80708e+06	7.81789e+06	6.11863e+06	6.45752e+06	5.78567e+06	3.87831e+06	3.59206e+06	5.57391e+06	6.82121e+06	7.18498e+06	5.16529e+06	6.2802e+06	3.57912e+06	9.14078e+06	6.13738e+06
638	678.4704/17.52/glycerophospholipids	678.47	17.52	No	POS	glycerophospholipids				-0.0406611	0.255754	1	1.32698e+06	991552	1.40801e+06	1.65345e+06	1.71785e+06	777328	1.34224e+06	1.46118e+06	950536	1.7053e+06	1.12547e+06	1.39387e+06	1.40548e+06	1.44084e+06	1.20893e+06	958199	1.5551e+06	1.44409e+06	992368	975512	1.19436e+06	1.39295e+06	777840	1.75138e+06	2.33196e+06	1.29936e+06	1.2434e+06	1.07239e+06	1.33731e+06	1.0919e+06	1.89333e+06	933593	1.39539e+06	1.28811e+06	909733	1.10691e+06	1.44271e+06
2567	872.6374/40.89/glycerophospholipids	872.637	40.89	No	NEG	glycerophospholipids				-0.0536648	0.255754	1	3.13274e+06	3.05357e+06	3.68388e+06	3.47968e+06	2.55433e+06	3.17841e+06	3.04262e+06	3.18946e+06	2.30492e+06	2.96148e+06	2.14685e+06	3.98206e+06	3.36708e+06	3.04595e+06	4.07865e+06	4.94085e+06	3.90591e+06	2.7758e+06	2.45538e+06	2.7758e+06	4.35373e+06	3.63998e+06	3.36695e+06	3.91018e+06	2.86616e+06	3.18407e+06	4.28599e+06	3.84177e+06	3.76004e+06	3.97258e+06	2.50375e+06	2.19448e+06	3.24876e+06	3.97086e+06	2.97096e+06	3.17584e+06	3.54979e+06
3023	913.5811/20.18/glycerophospholipids	913.581	20.18	No	NEG	glycerophospholipids				-0.158225	0.258994	1	1.27842e+07	1.10423e+07	8.83422e+06	4.96667e+06	1.17941e+07	1.12872e+07	1.68375e+07	7.35519e+06	1.09242e+07	3.66582e+06	1.76451e+07	9.31329e+06	7.46794e+06	1.02482e+07	8.3955e+06	9.01035e+06	1.01932e+07	2.73375e+07	1.06044e+07		1.02094e+07	7.73381e+06	1.26481e+07	8.42023e+06	4.63082e+06	1.20481e+07	1.1369e+07	1.11367e+07	6.87237e+06	9.00341e+06	4.03691e+06	1.64192e+07	1.13531e+07	1.54216e+07	1.12017e+07	8.70086e+06	7.46794e+06
2784	892.6051/34.38/glycerophospholipids	892.605	34.38	No	NEG	glycerophospholipids				-0.0621002	0.261709	1	2.24033e+07	2.4778e+07	1.93971e+07	2.03389e+07	3.01715e+07	3.03641e+07	2.96368e+07	3.26611e+07	2.59851e+07	2.10382e+07	2.16226e+07	2.07708e+07	1.8122e+07	1.95754e+07	2.59591e+07	2.84365e+07	3.6677e+07	4.33464e+07	3.84621e+07	2.27053e+07	4.28875e+07	2.64e+07	2.62771e+07	1.67558e+07	1.5766e+07	3.37807e+07	3.62776e+07	4.42676e+07	2.72313e+07	2.73024e+07	1.59598e+07	2.72808e+07	3.59813e+07	2.17184e+07	2.86163e+07	2.35492e+07	2.39407e+07
1834	818.5891/36.16/glycerophospholipids	818.589	36.16	No	NEG	glycerophospholipids				0.0513444	0.26371	1	1.84249e+07	1.63194e+07	2.47212e+07	1.88328e+07	1.86202e+07	2.18639e+07	1.84028e+07	1.75858e+07	1.7339e+07	1.69623e+07	1.61439e+07	2.26628e+07	1.60403e+07	2.09089e+07	1.87332e+07	2.45708e+07	2.21866e+07	1.73846e+07	1.40554e+07	1.71803e+07	2.26234e+07	1.73264e+07	2.11763e+07	2.20425e+07	2.03543e+07	1.8596e+07	2.09415e+07	2.26939e+07	1.806e+07	2.04988e+07	1.58787e+07	1.89216e+07	1.63081e+07	1.97161e+07	2.02698e+07	2.14803e+07	2.22311e+07
732	703.5635/46.97/glycerophospholipids	703.563	46.97	No	POS	glycerophospholipids				0.158787	0.26371	1	2.2285e+07	2.90833e+06	4.07616e+06	1.71511e+07	4.50044e+06	2.48068e+06	5.50398e+06	1.43302e+06	2.52874e+06	1.68365e+07	2.98208e+07	2.76008e+07	670194	2.62185e+07	1.15949e+07	1.30045e+07	1.20392e+07	4.60446e+07	3.7521e+06	3.4857e+07	514591	9.6643e+06	3.90747e+06	3.26036e+06	2.30397e+07	5.1041e+06	4.94765e+06	9.69803e+06	1.29546e+06	1.94109e+07	4.60446e+07	6.13315e+06	1.13896e+07	2.69251e+06	5.93131e+06	2.8877e+06	4.12528e+06
1294	779.5571/35.25/glycerophospholipids	779.557	35.25	No	POS	glycerophospholipids				0.0433084	0.267735	1	1.04978e+06	1.29256e+06	1.33602e+06	908415	872936	995149	711159	743006	472957	1.10655e+06	1.29694e+06	1.25295e+06	1.24165e+06	1.53967e+06	1.06035e+06	1.25119e+06	1.13538e+06	554704	946859	1.05085e+06	1.11925e+06	1.26958e+06	1.38117e+06	1.41209e+06	761446	526657	906260	890747	1.35889e+06	822578	973302	976217	759552	858045	609520	1.12238e+06	1.4517e+06
1243	774.5643/26.53/glycerophospholipids	774.564	26.53	No	POS	glycerophospholipids				0.119245	0.286221	1	1.74519e+06	2.09455e+06	2.64664e+06	1.89275e+06	1.74231e+06	2.35503e+06	3.30356e+06	2.03277e+06	2.88709e+06	2.1372e+06	2.39938e+06	2.03974e+06	3.0137e+06	2.24707e+06	2.54201e+06	1.43578e+06	2.96823e+06	4.25787e+06	1.47288e+06	2.16725e+06	2.9643e+06	1.54352e+06	1.98123e+06	3.99157e+06	2.75075e+06	3.27534e+06	1.93912e+06	2.92354e+06	2.50284e+06	3.56142e+06	5.27811e+06	3.39144e+06	2.12904e+06	2.82589e+06	2.20689e+06	2.74648e+06	3.14986e+06
2628	878.6996/46.73/glycerophospholipids	878.7	46.73	No	POS	glycerophospholipids				0.118938	0.292515	1	3.2153e+07	1.24886e+07	1.0212e+07	8.01888e+06	1.8222e+07	1.52949e+07	1.49292e+07	1.32219e+07	1.36779e+07	8.43141e+06	1.90072e+07	1.27591e+07	1.43442e+07	1.20567e+07	8.90953e+06	1.07223e+07	1.14896e+07	1.57363e+07	6.82369e+06	7.71349e+06	1.39175e+07	9.00341e+06	1.15949e+07	6.788e+06	1.67911e+07	1.25223e+07	1.03729e+07	2.22311e+07	1.12981e+07	1.42891e+07	1.97864e+07	2.54295e+07	1.5881e+07	1.33681e+07	1.13452e+07	8.52881e+06	1.69623e+07
1638	805.573/36.47/glycerophospholipids	805.573	36.47	No	POS	glycerophospholipids				-0.039981	0.301005	1	854914	1.22037e+06	1.56754e+06	1.36001e+06	1.4517e+06	1.06159e+06	1.79399e+06	1.19165e+06	1.24351e+06	1.00567e+06	1.35807e+06	1.1393e+06	2.14365e+06	1.11365e+06	1.57312e+06	1.18342e+06	1.28948e+06	1.47797e+06	1.31149e+06	1.07889e+06	1.51121e+06	1.78404e+06	1.37052e+06	1.79429e+06	895686	1.65711e+06	1.47433e+06	1.48996e+06	1.54893e+06	1.432e+06	1.52176e+06	1.45668e+06	1.31665e+06	1.35525e+06	733881	1.48611e+06	1.46683e+06
1008	751.5246/33.61/glycerophospholipids	751.525	33.61	No	POS	glycerophospholipids				0.0777729	0.321315	1	4.6991e+06	4.18776e+06	7.84621e+06	2.35441e+06	2.88565e+06	5.29993e+06	6.62567e+06	4.58478e+06	6.35278e+06	2.50039e+06	3.47968e+06	1.67333e+06	3.87089e+06	1.66209e+06	4.07022e+06	3.2545e+06	4.32359e+06	5.75291e+06	4.43909e+06	3.51316e+06	5.62645e+06	3.83454e+06	2.11688e+06	3.61949e+06	4.00944e+06	5.87542e+06	2.80852e+06	5.03087e+06	2.44256e+06	4.12528e+06	5.33545e+06	1.82956e+06	5.08832e+06	4.87823e+06	5.37879e+06	3.44568e+06	5.49452e+06
3002	911.5643/19.9/glycerophospholipids	911.564	19.9	No	NEG	glycerophospholipids				0.110212	0.323418	1	402617	496510	746324	186876	742556	751602	843845	505620	510801	196214	1.43507e+06	282095	662484	1.25895e+06	640321	460844	743231	1.6743e+06	802591		643509	478225	994261	631864	378297	652513	595370	1.31378e+06	573681	629653	318599	997293	710248	516122	545058	700662	629653
2517	868.605/35.63/glycerophospholipids	868.605	35.63	No	NEG	glycerophospholipids				0.0549405	0.331558	1	5.62161e+07	5.16582e+07	5.27978e+07	5.59161e+07	5.02785e+07	5.65807e+07	7.21331e+07	7.23366e+07	5.80088e+07	4.54404e+07	4.98717e+07	5.12486e+07	3.70147e+07	4.00311e+07	4.47204e+07	7.13261e+07	8.32936e+07	8.30337e+07	4.42676e+07	5.00241e+07	6.89721e+07	5.63619e+07	7.25392e+07	3.54262e+07	4.99202e+07	8.72462e+07	5.76042e+07	7.54949e+07	5.11714e+07	5.88972e+07	4.22105e+07	6.4504e+07	5.57953e+07	6.31911e+07	7.13746e+07	3.52125e+07	5.07907e+07
1266	776.5592/33.39/glycerophospholipids	776.559	33.39	No	POS	glycerophospholipids				0.073112	0.336022	1	1.09097e+06	1.70698e+06	1.69749e+06	239018	605132	841950	2.10923e+06	682768	1.49921e+06	323985	110411	351315	1.0268e+06	187131	520433	919799	1.38763e+06	1.06976e+06	1.81289e+06	1.70527e+06	2.48709e+06	1.11137e+06	1.29164e+06	732755	579853	983232	625352	2.37715e+06	1.46447e+06	1.75429e+06	721866	1.87469e+06	1.36176e+06	1.21568e+06	1.02019e+06	759552	1.98871e+06
1603	802.5956/24.58/glycerophospholipids	802.596	24.58	No	POS	glycerophospholipids				0.860764	0.336022	1	3.32761e+06	177494	281991	1.22874e+07	167118	187708	239753	120654	143404	1.54926e+07	1.9047e+06	1.8596e+07	239262	1.40461e+07	764874	743231	637499	4.37798e+06	177108	9.30692e+06	213999	167118	239099	133542	1.39528e+07	133061	132931	1.11575e+06	205245	4.02139e+06	3.27546e+07	282926	919346	262460	282095	154042	289499
1620	804.5509/24.86/glycerophospholipids	804.551	24.86	No	POS	glycerophospholipids				0.200663	0.340007	1	3.55059e+06	9.91414e+06	5.72634e+06	6.69125e+06	3.95506e+06	4.7996e+06	2.13474e+06	3.93346e+06	4.19976e+06	2.93386e+06	3.62902e+06	5.04617e+06	4.64169e+06	3.30637e+06	2.80131e+06	7.9651e+06	7.92039e+06		2.45036e+07	4.47156e+06	6.84088e+06	6.57564e+06	3.4826e+06	6.39337e+06	2.46022e+06	2.15693e+06	4.01621e+06	1.34758e+07	4.61469e+06	3.2815e+06	5.39421e+06		5.18813e+06	4.47412e+06	4.87954e+06	3.56436e+06	9.96164e+06
1559	798.5978/34.24/glycerophospholipids	798.598	34.24	No	POS	glycerophospholipids				0.211357	0.340509	1	5.01353e+06	6.57752e+06	7.34114e+06	2.32603e+07	6.49654e+06	1.87498e+07	7.04913e+06	6.5658e+06	5.19422e+06	7.25331e+06	8.62672e+06	4.7894e+06	9.6643e+06	1.19235e+07	8.64501e+06	3.01583e+06	8.06755e+06	3.54051e+06	3.72525e+06	3.47513e+06	5.96784e+06	5.34145e+06	3.67176e+06	5.85494e+06	3.72137e+06	5.98842e+06	1.15841e+07	4.12528e+06	7.00117e+06	5.94017e+06	9.54355e+06	6.62187e+06	7.13864e+06	9.7258e+06	5.6943e+06	7.57099e+06	7.75309e+06
931	742.5742/33.65/glycerophospholipids	742.574	33.65	No	POS	glycerophospholipids				0.0578808	0.345019	1	6.70118e+07	6.9392e+07	2.29455e+08	7.56507e+07	7.3501e+07	8.04191e+07	1.03713e+08	7.97003e+07	9.28227e+07	6.18285e+07	1.34312e+08	6.95527e+07	1.55384e+08	5.95676e+07	1.40977e+08	7.03719e+07	9.74771e+07	1.44779e+08	5.38348e+07	6.68732e+07	1.05709e+08	8.34878e+07	9.17334e+07	1.29419e+08	1.27577e+08	9.60197e+07	6.4222e+07	1.42947e+08	4.74724e+07	1.42947e+08	1.38275e+08	3.20271e+07	1.05497e+08	1.16589e+08	8.46398e+07	1.11885e+08	1.32026e+08
175	506.3604/36.5/glycerophospholipids	506.36	36.5	No	POS	glycerophospholipids				0.0550934	0.349551	1	958462	1.05049e+06	1.38671e+06	1.09698e+06	1.21605e+06	1.22777e+06	1.34035e+06	1.17691e+06	1.26058e+06	1.19799e+06	425710	1.50695e+06	1.29412e+06	1.09612e+06	1.24945e+06	1.26424e+06	1.2951e+06	1.55975e+06	1.17423e+06	889848	1.12547e+06	949178	665753	1.52267e+06	1.36347e+06	583127	962264	1.19094e+06	1.09692e+06	1.05613e+06	1.43097e+06	1.38441e+06	1.11164e+06	1.26711e+06	1.0131e+06	1.0316e+06	1.09585e+06
2544	870.621/39.43/glycerophospholipids	870.621	39.43	No	NEG	glycerophospholipids				-0.0249094	0.349551	1	2.81482e+06	3.25739e+06	2.02635e+06	3.09999e+06	1.90731e+06	1.86225e+06	1.71714e+06	1.86728e+06	6.44228e+06	2.68682e+06	2.25616e+06	3.20987e+06	1.50597e+06	3.45793e+06	2.1589e+06	5.88455e+06	2.45636e+06	987346	1.53065e+06	1.30788e+06	1.97099e+06	2.53195e+06	3.06515e+06	3.02468e+06	1.58129e+06	1.26594e+06	2.96872e+06	2.00235e+06	1.95543e+06	2.06589e+06	5.86687e+06	1.1437e+06	1.51568e+06	2.5984e+06	2.1606e+06	1.42593e+06	1.72273e+06
715	701.5481/47.66/glycerophospholipids	701.548	47.66	No	POS	glycerophospholipids				0.765441	0.355173	1				1.33398e+07	337954			70661.6		8.0033e+06	2.3918e+06	1.63684e+07		7.418e+06	495002		1.00228e+06	1.20083e+06		7.46773e+06	268690				9.58582e+06				70706.3	268935	1.43282e+07						84484.7
2820	895.626/44.52/glycerophospholipids	895.626	44.52	No	POS	glycerophospholipids				-0.00510413	0.35639	1	697986	874252	947096	709522	906503	764332	998436	899346	835290	720270	748874	963131	853777	196279	739128	686764	1.2344e+06	984764	1.06535e+06	794771	1.28302e+06	426126	943941	692257	831109	999584	828610	1.30717e+06	840542	877775	1.27441e+06	1.20213e+06	921868	820597	1.09243e+06	985669	1.01466e+06
1556	798.5646/22.61/glycerophospholipids	798.565	22.61	No	POS	glycerophospholipids				0.943225	0.358594	1	4.39828e+06	24573.1	24573.1	1.51822e+07	53674.8		39188.5			2.0595e+07	3.4002e+06	1.57907e+07	39141.8	1.48587e+07	389293	644523	1.71217e+06	4.10882e+06	70616.9	3.18767e+07	24573.1	484169	214067	39243.4	1.29318e+07	24573.1	39134	2.0555e+06	95843.6	3.69406e+06	4.02009e+07	255765	1.43021e+06	39180.7	426403	39149.5	132974
1626	804.5751/32.7/glycerophospholipids	804.575	32.7	No	NEG	glycerophospholipids				0.0541029	0.363275	1	2.58852e+06	3.93515e+06	4.61657e+06	2.81841e+06	3.61981e+06	3.58702e+06	2.80951e+06	2.82409e+06	1.75297e+06	3.241e+06	2.58848e+06	3.73174e+06	3.57876e+06	4.76064e+06	2.97155e+06	3.43971e+06	3.3361e+06	1.73985e+06	1.86843e+06	1.83944e+06	3.56366e+06	2.49183e+06	2.93422e+06	2.86364e+06	2.65978e+06	2.5497e+06	4.1958e+06	2.79572e+06	3.33344e+06	2.85911e+06	2.61936e+06	2.04552e+06	1.71858e+06	3.81877e+06	1.77492e+06	3.02589e+06	3.08049e+06
1586	801.5427/30.07/glycerophospholipids	801.543	30.07	No	POS	glycerophospholipids				0.0212076	0.372523	1	4.50354e+06	3.70168e+06	5.66171e+06	4.4232e+06	4.78687e+06	5.09458e+06	5.36169e+06	4.76752e+06	4.41215e+06	4.82046e+06	4.4588e+06	5.39161e+06	4.51736e+06	4.19712e+06	4.20779e+06	4.41957e+06	5.7688e+06	5.60557e+06	3.95506e+06	3.55987e+06	5.19366e+06	4.41261e+06	4.28042e+06	5.1031e+06	6.16245e+06	6.24658e+06	4.53164e+06	4.88681e+06	4.38943e+06	4.89727e+06	6.13296e+06	6.17669e+06	5.05072e+06	5.0206e+06	5.05907e+06	4.78254e+06	5.30746e+06
543	650.4393/14.28/glycerophospholipids	650.439	14.28	No	POS	glycerophospholipids				0.0420061	0.372523	1	902099	734785	1.22459e+06	1.27476e+06	1.04005e+06	1.10292e+06	377738	1.03627e+06	630500	1.44723e+06	655309	1.2468e+06	1.32533e+06	1.19593e+06	689336	613514	1.51221e+06	951146	24573.1	996564	810079	454459	505032	1.21869e+06	1.6453e+06	1.44135e+06	923814	730072	1.02552e+06	605132	1.34468e+06	818745	1.10691e+06	948053	840070	947096	1.24818e+06
812	720.5541/31.73/glycerophospholipids	720.554	31.73	No	POS	glycerophospholipids				0.0124217	0.372523	1	2.40788e+06	5.01641e+06	1.44327e+06	2.06571e+06	4.21861e+06	2.53266e+06	2.0631e+06	2.19153e+06	1.23277e+06	3.65958e+06	2.45063e+06	2.45083e+06	3.24606e+06	3.22288e+06	2.2808e+06	3.09952e+06	2.72359e+06	791842	4.20076e+06	3.03037e+06	2.17518e+06	2.09734e+06	425849	1.86883e+06	1.64752e+06	2.37321e+06	4.88084e+06	1.62908e+06	4.6244e+06	1.47288e+06	1.71531e+06	1.58652e+06	1.83011e+06	5.12441e+06	2.55759e+06	2.9259e+06	1.64587e+06
1578	800.5799/33.64/glycerophospholipids	800.58	33.64	No	NEG	glycerophospholipids				0.0655383	0.372523	1	3.1786e+06	3.7202e+06	1.43339e+07	5.914e+06	6.12287e+06	4.19019e+06	7.25836e+06	5.24095e+06	4.35142e+06	3.41303e+06	4.3972e+06	5.34456e+06	7.55637e+06	3.18151e+06	6.38979e+06	3.46954e+06	7.47131e+06	8.23625e+06	2.88091e+06	4.21894e+06	7.97761e+06	5.43772e+06	6.79873e+06	5.77539e+06	6.43363e+06	7.053e+06	5.14966e+06	6.12287e+06	4.57772e+06	6.62369e+06	4.52945e+06	6.97035e+06	4.8165e+06	6.41557e+06	6.06994e+06	6.045e+06	7.18395e+06
714	701.5481/46.52/glycerophospholipids	701.548	46.52	No	POS	glycerophospholipids				-0.259054	0.374387	1	4.31182e+06	338673		2.0111e+06	1.92429e+06		757381			454459	1.52477e+07	3.51559e+06	357260	6.16173e+06	4.1482e+06	1.56631e+06	3.48046e+06	1.4386e+07	2.29787e+06	3.20901e+07		2.58593e+06	3.26874e+06	325401	2.14971e+06	1.27666e+06	2.31086e+06	842472		2.26991e+06	6.54004e+06	1.45021e+06	2.85189e+06		716999	110539	376903
2325	852.6107/37.85/glycerophospholipids	852.611	37.85	No	NEG	glycerophospholipids				0.0677549	0.374847	1	1.34338e+06	1.94904e+06	2.7061e+06	1.57001e+06	1.81579e+06	1.89922e+06	3.26892e+06	2.76486e+06	1.89734e+06	1.43644e+06	1.37207e+06	1.92652e+06	1.37133e+06	1.18269e+06	1.40464e+06	1.28324e+06	1.9968e+06	3.3363e+06	978396	1.13442e+06	2.05867e+06	1.30077e+06	2.97697e+06	1.16636e+06	1.86225e+06	2.51923e+06	1.49825e+06	2.31572e+06	1.50371e+06	1.62368e+06	2.03196e+06	3.22554e+06	1.46936e+06	2.55088e+06	2.13327e+06	1.18269e+06	1.89539e+06
2464	864.5735/29.44/glycerophospholipids	864.573	29.44	No	NEG	glycerophospholipids				0.00285074	0.377176	1	5.31832e+07	5.56436e+07	7.0474e+07	5.70643e+07	7.14713e+07	7.60391e+07	6.77431e+07	8.08665e+07	7.12291e+07	5.07907e+07	5.39291e+07	5.2768e+07	5.38348e+07	4.62213e+07	5.5377e+07	5.27382e+07	9.44501e+07	1.11582e+08	8.73792e+07	5.79277e+07	9.48064e+07	6.0314e+07	6.27218e+07	4.27932e+07	4.63553e+07	7.64922e+07	7.55469e+07	1.20343e+08	6.70118e+07	6.88314e+07	4.86881e+07	8.04191e+07	6.7952e+07	5.93947e+07	6.87374e+07	5.47619e+07	6.63534e+07
2462	864.5735/27.2/glycerophospholipids	864.573	27.2	No	NEG	glycerophospholipids				-0.100784	0.386534	1	4.79194e+06	4.32156e+06	9.26268e+06	6.09526e+06	6.55989e+06	7.14473e+06	7.1884e+06	6.95932e+06	5.57677e+06	3.44886e+06	5.37631e+06	5.1258e+06	6.67541e+06	4.27817e+06	4.77385e+06	8.0067e+06	7.1461e+06	1.38619e+07	4.46588e+06	3.68543e+06	9.22694e+06	7.23531e+06	8.77349e+06	5.72418e+06	5.24178e+06	8.07358e+06	5.09566e+06	5.73158e+06	6.35772e+06	5.99686e+06	4.58478e+06	7.98702e+06	4.57953e+06	6.92339e+06	6.5658e+06	4.67379e+06	7.61573e+06
1188	770.5691/30.19/glycerophospholipids	770.569	30.19	No	POS	glycerophospholipids				-0.00482621	0.395958	1	4.52141e+06	7.27915e+06	6.57072e+06	5.11288e+06	4.99639e+06	1.01665e+07	5.28223e+06	8.0519e+06	3.39422e+06	5.16983e+06	6.20983e+06	5.6153e+06	1.1932e+07	6.58723e+06	7.70225e+06	3.6027e+06	9.3659e+06	4.17614e+06	4.5919e+06	2.61125e+06	5.11288e+06	5.6661e+06	4.21721e+06	8.33867e+06	6.0596e+06	5.8632e+06	5.39263e+06	2.79101e+06	6.17621e+06	7.2747e+06	6.7674e+06	4.22456e+06	4.7501e+06	1.40589e+07	3.56175e+06	6.53808e+06	6.30322e+06
1516	796.5844/32.23/glycerophospholipids	796.584	32.23	No	POS	glycerophospholipids				0.0264272	0.395958	1	1.31973e+07	2.18124e+07	1.65356e+07	1.10415e+07	1.60403e+07	1.21566e+07	1.58112e+07	1.79925e+07	1.23031e+07	1.42891e+07	1.85769e+07	1.32219e+07	1.30821e+07	9.85579e+06	1.05125e+07	1.2648e+07	1.84359e+07	1.50572e+07	7.89725e+06	7.75381e+06	1.11615e+07	1.21597e+07	1.27029e+07	9.2937e+06	7.16366e+06	1.7899e+07	9.18004e+06	1.61086e+07	1.30446e+07	8.386e+06	1.86151e+07	1.96429e+07	1.49881e+07	1.68489e+07	1.88533e+07	1.07015e+07	1.27757e+07
599	666.4339/14.26/glycerophospholipids	666.434	14.26	No	POS	glycerophospholipids				-0.00417359	0.400693	1	848598	506211	1.16871e+06	1.21258e+06	1.28618e+06	664328	973053	942355	596585	946859	913501	1.19392e+06	836836	1.10014e+06	662118	724414	1.18981e+06	804158	752708	731456	741883	662484	856362	1.13651e+06	1.48142e+06	965209	882532	686154	837674	644015	1.1826e+06	879921	558415	845985	713558	924279	1.36924e+06
1984	828.6103/35.8/glycerophospholipids	828.61	35.8	No	NEG	glycerophospholipids				-0.0249257	0.410208	1	438249	753981	2.05113e+06	925780	914236	844612	1.47359e+06	637311	1.17183e+06	903853	420112	816922	1.00821e+06	982968	1.17568e+06	781828	840306	932963	703669	634441	1.00501e+06	587201	1.08045e+06	932129	1.34833e+06	1.05182e+06	1.13634e+06	1.07902e+06	899900	1.00373e+06	902892	741294	883006	1.52077e+06	644353	1.39341e+06	1.32743e+06
2574	872.7095/48.56/glycerophospholipids	872.71	48.56	No	NEG	glycerophospholipids				0.010637	0.410208	1	1.06206e+06	1.09348e+06	1.62432e+06	557651	1.18667e+06	783345	1.54774e+06	686560	1.09522e+06	609198	629147	985974	994811	931672	822068	820127	1.17916e+06	757610	935792	1.71531e+06	1.43711e+06	872936	1.39418e+06	664903	1.50472e+06	1.114e+06	1.31573e+06	1.52635e+06	750338	1.35053e+06	714501	1.75416e+06	969619	1.29587e+06	917228	1.88533e+06	978396
1240	774.5436/32.64/glycerophospholipids	774.544	32.64	No	POS	glycerophospholipids				0.0893816	0.434214	1	2.87151e+06	3.54397e+06	5.16529e+06	1.63697e+06	3.27528e+06	4.88859e+06	5.49307e+06	3.71232e+06	5.82536e+06	2.06589e+06	2.12358e+06	1.46353e+06	3.08049e+06	1.00175e+06	2.67286e+06	3.16395e+06	4.1471e+06	6.52277e+06	5.2037e+06	2.95252e+06	7.75004e+06	3.51525e+06	4.0362e+06	1.72213e+06	2.28672e+06	4.98856e+06	1.81198e+06	7.34741e+06	5.78916e+06	4.35947e+06	2.55026e+06	9.10242e+06	4.61657e+06	3.49819e+06	4.33649e+06	2.93675e+06	5.24938e+06
1985	828.6103/38.91/glycerophospholipids	828.61	38.91	No	NEG	glycerophospholipids				0.0446082	0.434214	1	601237	1.11777e+06	3.08279e+06	1.38935e+06	1.0441e+06	861826	1.87388e+06	1.30146e+06	1.32104e+06	749500	838894	1.51895e+06	1.72974e+06	857083	1.27943e+06	843175	1.30388e+06	2.24818e+06	625554	725213	1.59054e+06	911734	1.72374e+06	1.15136e+06	1.50884e+06	1.72173e+06	1.3308e+06	1.32743e+06	974809	1.57418e+06	1.40451e+06	1.67688e+06	742781	1.93312e+06	1.19392e+06	1.16238e+06	1.65302e+06
1373	786.5408/29.76/glycerophospholipids	786.541	29.76	No	POS	glycerophospholipids				0.113749	0.439047	1	1.12327e+06	3.48366e+06	2.79811e+06	2.34323e+06	2.00843e+06	1.62818e+06	1.55001e+06	1.33003e+06	1.65659e+06	1.2398e+06	1.11248e+06	1.383e+06	1.73974e+06	952242	1.82766e+06	1.14553e+06	3.57054e+06	2.57372e+06	5.6661e+06	1.73985e+06	2.83723e+06	856842	2.02623e+06	2.02387e+06	879921	1.36608e+06	1.57365e+06	6.27447e+06	1.2626e+06	1.12208e+06	2.83508e+06	3.30373e+06	1.78221e+06	1.65952e+06	1.81467e+06	1.72577e+06	2.31937e+06
2039	832.6062/37.94/glycerophospholipids	832.606	37.94	No	NEG	glycerophospholipids				-0.0331854	0.439047	1	2.4269e+06	3.01307e+06	4.00112e+06	2.00835e+06	2.42461e+06	3.86038e+06	2.37178e+06	2.79059e+06	2.1979e+06	2.75681e+06	2.22738e+06	6.88331e+06	2.84463e+06	4.10563e+06	2.46041e+06	3.73544e+06	4.03487e+06	2.74075e+06	1.98606e+06	1.49357e+06	3.38093e+06	2.19827e+06	2.55097e+06	2.1886e+06	2.33977e+06	2.47513e+06	3.30629e+06	3.30912e+06	2.4032e+06	2.74009e+06	5.08549e+06	2.0802e+06	1.65136e+06	6.01484e+06	1.69822e+06	2.73759e+06	2.38496e+06
2463	864.5735/27.79/glycerophospholipids	864.573	27.79	No	NEG	glycerophospholipids				0.0788619	0.448741	1	2.84922e+06	5.98319e+06	4.33108e+06	3.15329e+06	3.33845e+06	3.89782e+06	2.54836e+06	3.48313e+06	3.00443e+06	2.20136e+06	2.32304e+06	3.00788e+06	2.85434e+06	2.84718e+06	2.78634e+06	4.26325e+06	6.86035e+06	3.97196e+06	8.21075e+06	3.90758e+06	4.59385e+06	3.84967e+06	4.16573e+06	3.24347e+06	2.4483e+06	3.263e+06	3.13637e+06	8.76065e+06	2.904e+06	3.07012e+06	2.52407e+06	3.96913e+06	3.4802e+06	3.3122e+06	3.09649e+06	2.59964e+06	4.58306e+06
967	746.512/30.7/glycerophospholipids	746.512	30.7	No	NEG	glycerophospholipids				0.248107	0.448741	1	1.49868e+06	4.89429e+06	6.92725e+06	1.2067e+06	964770	2.10727e+06	2.92766e+06	2.20374e+06	2.62341e+06	1.10915e+06	514591	656130	2.57372e+06	573117	1.32661e+06	1.39828e+06	2.86088e+06	3.17563e+06	9.59882e+06	2.74075e+06	7.16072e+06	1.91555e+06	3.73072e+06	1.76812e+06	691582	1.72875e+06	1.73154e+06	3.47715e+06	2.82847e+06	2.09734e+06	1.12839e+06	4.14719e+06	2.26415e+06	3.61011e+06	1.99326e+06	1.35965e+06	2.61507e+06
1873	820.6209/33.68/glycerophospholipids	820.621	33.68	No	POS	glycerophospholipids				-0.0164354	0.453599	1	9.35686e+06	6.02251e+06	1.08352e+07	3.77477e+06	5.51664e+06	8.93477e+06	8.14212e+06	6.30857e+06	8.32026e+06	4.25738e+06	7.75004e+06	4.67067e+06	9.29936e+06	5.58174e+06	6.52e+06	5.41338e+06	6.4688e+06	1.06888e+07	7.16285e+06	3.87746e+06	9.88877e+06	5.79357e+06	7.09798e+06	9.11088e+06	7.04531e+06	6.01485e+06	4.90108e+06	2.10382e+07	3.01328e+06	8.04232e+06	9.06145e+06	8.69309e+06	1.0212e+07	7.31743e+06	4.53882e+06	7.5277e+06	1.10557e+07
3241	937.5801/20.17/glycerophospholipids	937.58	20.17	No	POS	glycerophospholipids				0.0473253	0.4609	1	2.63002e+06	1.8925e+06	1.69484e+06	1.14378e+06	2.25999e+06	2.41741e+06	2.40706e+06	1.44826e+06	2.23828e+06	1.08576e+06	6.63931e+06	1.40433e+06	1.67443e+06	2.83637e+06	2.04187e+06	2.83094e+06	1.91549e+06	4.5018e+06	2.43212e+06	53802.4	1.77354e+06	1.52851e+06	1.61549e+06	2.34853e+06	780439	2.58902e+06	1.79602e+06	2.69995e+06	1.36494e+06	2.12394e+06	1.82974e+06	3.29796e+06	2.48965e+06	1.96461e+06	2.02146e+06	2.01226e+06	577745
1045	756.5894/34.92/glycerophospholipids	756.589	34.92	No	POS	glycerophospholipids				0.0126014	0.463337	1	1.24956e+06	2.30635e+06	4.26975e+06	2.32753e+06	2.37392e+06	1.70731e+06	2.22122e+06	2.0875e+06	2.73223e+06	969388	1.70565e+06	2.68627e+06	3.43068e+06	1.49265e+06	3.13907e+06	1.3566e+06	2.80266e+06	2.54577e+06	600372	1.25491e+06	1.30156e+06	1.69934e+06	1.53827e+06	2.1302e+06	1.23725e+06	2.48342e+06	2.86578e+06	2.03379e+06	829773	1.67194e+06	4.21894e+06	2.87057e+06	1.45657e+06	2.21987e+06	3.81371e+06	2.29198e+06	2.70831e+06
1833	818.5891/35.16/glycerophospholipids	818.589	35.16	No	NEG	glycerophospholipids				0.0301932	0.468214	1	1.20089e+08	1.29795e+08	1.61693e+08	1.15438e+08	1.23905e+08	1.46892e+08	1.06737e+08	9.9079e+07	1.00475e+08	1.11936e+08	1.13716e+08	1.55253e+08	1.04089e+08	1.50067e+08	1.16962e+08	1.3853e+08	1.45028e+08	9.72333e+07	1.02449e+08	1.11582e+08	1.41036e+08	1.10477e+08	1.3425e+08	9.99657e+07	1.17929e+08	1.1838e+08	1.40918e+08	1.58237e+08	1.10241e+08	1.26047e+08	1.08362e+08	1.29581e+08	9.75986e+07	1.23619e+08	1.15136e+08	1.23848e+08	1.61779e+08
2009	830.5902/32.9/glycerophospholipids	830.59	32.9	No	NEG	glycerophospholipids				0.0313524	0.468214	1	3.95708e+06	4.47074e+06	9.75843e+06	4.68757e+06	7.78948e+06	6.09059e+06	5.96756e+06	7.01311e+06	5.85164e+06	4.60156e+06	3.42157e+06	6.32326e+06	8.55783e+06	5.81631e+06	5.3974e+06	4.17351e+06	7.61944e+06	6.04508e+06	2.26299e+06	3.4587e+06	5.94029e+06	4.18413e+06	4.1829e+06	4.82013e+06	4.7355e+06	5.88926e+06	6.27944e+06	3.38431e+06	4.95953e+06	4.84045e+06	6.49359e+06	4.88859e+06	3.73482e+06	7.24488e+06	3.94065e+06	6.83672e+06	6.45163e+06
2774	891.7043/50.98/glycerophospholipids	891.704	50.98	No	POS	glycerophospholipids				0.0827181	0.473096	1	3.71961e+06	2.60036e+06	4.57953e+06	6.85755e+06	2.80089e+06	1.97215e+06	1.336e+06	1.02396e+07	2.93029e+06	5.91381e+06	6.95004e+06	3.43668e+06	7.83044e+06	3.0209e+06	6.83511e+06	4.06886e+06	2.58697e+06	3.55987e+06	2.35509e+06	3.48099e+06	4.53893e+06	3.69406e+06	1.49111e+06	9.077e+06	3.55766e+06	2.26914e+06	3.80269e+06	2.01955e+06	4.87278e+06	2.7218e+06	3.90024e+06	1.49294e+06	1.83262e+06	4.93093e+06	2.85876e+06	1.99761e+06	5.01932e+06
2491	866.5897/30.28/glycerophospholipids	866.59	30.28	No	NEG	glycerophospholipids				0.059687	0.477982	1	3.57369e+06	2.86678e+06	3.23359e+06	1.58308e+06	1.63908e+06	1.98448e+06	4.01576e+06	5.90353e+06	2.90158e+06	2.55815e+06	4.47598e+06	1.82019e+06	2.00235e+06	1.62982e+06	1.75832e+06	1.76516e+06	3.34613e+06	2.39558e+06	1.55567e+06	1.47604e+06	4.09595e+06	2.50825e+06	5.77725e+06	2.15712e+06	1.55926e+06	2.25922e+06	1.54833e+06	1.77326e+06	3.64723e+06	1.54352e+06	1.22068e+06	2.6464e+06	4.04197e+06	3.12308e+06	1.97908e+06	1.43482e+06	1.99411e+06
1025	754.5358/26.24/glycerophospholipids	754.536	26.24	No	POS	glycerophospholipids				0.0321386	0.477982	1	4.93589e+06	1.5209e+07	5.76531e+06	9.4393e+06	6.84249e+06	8.14018e+06	6.39764e+06	7.5433e+06	4.03589e+06	5.71693e+06	9.02479e+06	5.32249e+06	6.0225e+06	4.92487e+06	7.07736e+06	4.04309e+06	6.84412e+06	2.98739e+06	6.39619e+06	5.56849e+06	5.78164e+06	7.46794e+06	6.74734e+06	1.76059e+07	6.63852e+06	9.64814e+06	4.43336e+06	6.15188e+06	9.53536e+06	3.73123e+06	5.01193e+06	8.61871e+06	6.41886e+06	9.22759e+06	7.03372e+06	9.79046e+06	7.93908e+06
1400	788.5561/32.8/glycerophospholipids	788.556	32.8	No	POS	glycerophospholipids				0.0406759	0.482871	1	1.61311e+07	1.53361e+07	2.55818e+07	1.72949e+07	2.57886e+07	1.77145e+07	2.75249e+07	2.5004e+07	1.88997e+07	1.57487e+07	2.07376e+07	1.87683e+07	1.5279e+07	1.10028e+07	1.53013e+07	1.65134e+07	2.63473e+07	2.92303e+07	9.53443e+06	1.28534e+07	2.16226e+07	1.53392e+07	2.56509e+07	1.55415e+07	2.15493e+07	2.71156e+07	1.3261e+07	2.47389e+07	1.79623e+07	1.87951e+07	2.28346e+07	4.55479e+07	2.03819e+07	2.52422e+07	2.89393e+07	1.60968e+07	2.25788e+07
2493	866.5897/32.52/glycerophospholipids	866.59	32.52	No	NEG	glycerophospholipids				0.195575	0.482871	1	1.31424e+07	2.87072e+07	1.34657e+07	1.48384e+07	1.15732e+07	1.37265e+07	9.18668e+06	1.30636e+07	1.1888e+07	9.53443e+06	8.60524e+06	1.06246e+07	8.36659e+06	1.04907e+07	9.31287e+06	1.85838e+07	2.79347e+07	1.85362e+07	5.28276e+07	1.68259e+07	1.96323e+07	1.40033e+07	1.3644e+07	1.19022e+07	9.01712e+06	9.88267e+06	1.85527e+07	4.80716e+07	1.23612e+07	9.69803e+06	9.57631e+06	1.1886e+07	1.56082e+07	1.18403e+07	1.34019e+07	8.62591e+06	1.42337e+07
1605	802.5956/37.63/glycerophospholipids	802.596	37.63	No	NEG	glycerophospholipids				0.00804619	0.492657	1	1.27106e+06	1.60215e+06	2.56421e+06	1.40413e+06	1.76846e+06	1.36347e+06	1.73665e+06	1.74609e+06	1.22006e+06	1.61442e+06	1.34915e+06	2.0964e+06	2.00553e+06	1.74049e+06	1.53827e+06	1.58699e+06	2.69303e+06	2.07021e+06	1.37333e+06	1.16442e+06	2.66126e+06	1.79183e+06	2.50102e+06	1.58597e+06	2.02672e+06	1.67333e+06	1.68437e+06	2.33993e+06	1.17557e+06	2.00235e+06	1.8075e+06	1.99781e+06	1.41732e+06	2.23467e+06	1.48171e+06	1.74305e+06	2.28715e+06
1307	780.5903/34.08/glycerophospholipids	780.59	34.08	No	POS	glycerophospholipids				-0.0432238	0.492657	1	4.82492e+06	3.66724e+06	4.56094e+06	1.94312e+06	3.56142e+06	3.18927e+06	9.28565e+06	3.40304e+06	2.47602e+06	2.48002e+06	6.16635e+06	5.36661e+06	2.74469e+06	3.49141e+06	5.14171e+06	3.69126e+06	3.41611e+06	3.37617e+06	682343	1.58708e+06	9.02479e+06	1.93115e+06	6.86931e+06	3.30079e+06	2.07739e+06	2.63059e+06	4.12061e+06	3.09093e+06	8.36539e+06	1.71785e+06	4.93402e+06	2.15672e+06	2.37527e+06	874035	5.64408e+06	1.88018e+06	3.2815e+06
1328	782.6053/36.34/glycerophospholipids	782.605	36.34	No	POS	glycerophospholipids				-0.0442689	0.495105	1	1.02315e+06	1.64731e+06	1.61978e+06	723222	1.2821e+06	1.1546e+06	1.85282e+06	1.44135e+06	1.47512e+06	1.09985e+06	981917	1.26817e+06	1.13667e+06	885550	1.01647e+06	886004	1.11219e+06	1.28892e+06	515164	559566	1.20862e+06	720270	1.14225e+06	542247	1.10292e+06	1.44826e+06	1.07207e+06	1.47479e+06	1.1255e+06	759338	1.88252e+06	1.31849e+06	1.13469e+06	1.91447e+06	1.26817e+06	954956	1.10655e+06
2038	832.6062/36.79/glycerophospholipids	832.606	36.79	No	NEG	glycerophospholipids				-0.0362853	0.497552	1	1.76605e+06	1.82335e+06	2.13211e+06	1.1568e+06	1.47479e+06	1.3136e+06	1.00305e+06	1.28286e+06	922842	1.47479e+06	1.13565e+06	1.72875e+06	1.48996e+06	2.16644e+06	810273	1.3496e+06	1.73943e+06	866641	929088	757610	1.16322e+06	710066	1.54022e+06	965641	1.06605e+06	976479	2.13297e+06	1.36529e+06	1.16341e+06	1.09985e+06	1.53006e+06	1.07312e+06	629822	1.52469e+06	1.02259e+06	1.51334e+06	1.55332e+06
1742	812.6598/45.72/prenol lipids	812.66	45.72	No	POS	prenol lipids	ubiquinones	Coenzyme-Q 9	M+NH4	0.0907303	0.0837207	0.125624	4.25139e+06	3.95814e+06	6.3732e+06	4.43159e+06	3.93977e+06	3.83827e+06	5.63878e+06	4.66225e+06	3.47486e+06	4.43909e+06	4.66205e+06	5.217e+06	5.37529e+06	3.40542e+06	4.15673e+06	3.20762e+06	4.96357e+06	4.90047e+06	4.10134e+06	4.42247e+06	5.38902e+06	6.13738e+06	4.19091e+06	5.5919e+06	3.70256e+06	5.8519e+06	4.23578e+06	4.63051e+06	5.03701e+06	4.70466e+06	5.1158e+06	5.82935e+06	4.85637e+06	4.55516e+06	5.18417e+06	5.15292e+06	4.85974e+06
2694	885.6729/50.41/prenol lipids	885.673	50.41	No	POS	prenol lipids	ubiquinones	Coenzyme-Q 10	M+Na	-0.0682054	0.125624	0.322702	1.30924e+07	6.4696e+06	1.67542e+07	1.07359e+07	1.10557e+07	1.67195e+07	1.96007e+07	1.56627e+07	1.42934e+07	8.18388e+06	1.04878e+07	1.23309e+07	1.51467e+07	5.8433e+06	1.49556e+07	1.77223e+07	1.96449e+07	1.66083e+07	9.29936e+06	1.13108e+07	2.47919e+07	1.8541e+07	1.00451e+07	1.91503e+07	1.5573e+07	2.3044e+07	1.74034e+07	1.64768e+07	1.35874e+07	1.67659e+07	1.34576e+07	3.24824e+07	1.80075e+07	2.10705e+07	2.06641e+07	2.02831e+07	2.06913e+07
2645	880.7167/50.41/prenol lipids	880.717	50.41	No	POS	prenol lipids	ubiquinones	Coenzyme-Q 10	M+NH4	-0.012084	0.322702	0.322702	4.83484e+06	6.59479e+06	4.76064e+06	3.75455e+06	4.77616e+06	4.93215e+06	5.8985e+06	5.59006e+06	4.64185e+06	3.78662e+06	4.58477e+06	3.917e+06	7.0451e+06	3.42198e+06	5.18938e+06	5.27203e+06	6.37929e+06	5.66062e+06	4.6604e+06	5.75291e+06	7.00302e+06	6.54356e+06	3.63279e+06	6.69203e+06	5.11454e+06	6.18499e+06	7.11196e+06	5.6114e+06	4.88155e+06	6.24094e+06	4.29241e+06	1.17463e+07	6.58723e+06	5.64347e+06	6.40203e+06	6.55485e+06	5.73158e+06
221	527.4462/42.91/prenol lipids	527.446	42.91	No	NEG	prenol lipids				0.0630567	0.18683	0.288311	4.68072e+06	3.59247e+06	7.65772e+06	5.09318e+06	6.80571e+06	6.67371e+06	6.5281e+06	5.14823e+06	4.67731e+06	4.14117e+06	4.67047e+06	5.09447e+06	4.24855e+06	7.28716e+06	5.72687e+06	5.44881e+06	7.25574e+06	7.32525e+06	3.93256e+06	532414	5.8215e+06	5.78128e+06	4.6932e+06	5.36696e+06	6.28532e+06	6.35222e+06	7.18962e+06	8.34762e+06	4.81467e+06	6.89475e+06	4.59391e+06	6.22161e+06	5.38335e+06	4.69546e+06	6.47368e+06	5.54824e+06	7.98126e+06
81	409.3109/16/prenol lipids	409.311	16	No	NEG	prenol lipids				-0.0964756	0.288311	0.305292	1.15479e+06	2.46584e+06	1.50647e+06	1.18351e+06	1.93419e+06	403401	2.49834e+06	904382	1.81444e+06	655801	1.68543e+06	2.40869e+06	1.02435e+06	1.59724e+06	1.43753e+06	656294	2.1162e+06	1.49357e+06	662484	255524	2.18201e+06	1.49878e+06	1.25579e+06	1.13848e+06	2.47634e+06	929599	1.40506e+06	317923	794125	617121	1.83709e+06	565091	454624	2.07117e+06	1.28694e+06	1.34224e+06	1.46891e+06
8	249.1495/7.98/prenol lipids	249.149	7.98	No	NEG	prenol lipids				-0.0250745	0.305292	0.417378	2.07001e+06	1.67942e+06	2.86981e+06	2.49089e+06	1.84463e+06	1.4792e+06	2.75157e+06	2.51569e+06	2.94181e+06	4.41261e+06	2.18201e+06	2.895e+06	2.72693e+06	1.83502e+06	1.7308e+06	2.44097e+06	3.16395e+06	3.79888e+06	1.25652e+06	728288	2.62163e+06	2.63115e+06	2.69647e+06	2.26647e+06	5.87938e+06	1.80877e+06	2.10338e+06	1.10655e+06	1.68779e+06	1.98606e+06	2.33895e+06	3.56304e+06	2.02049e+06	2.63195e+06	3.263e+06	2.49362e+06	1.91269e+06
225	529.4622/40.88/prenol lipids	529.462	40.88	No	NEG	prenol lipids				0.0309315	0.417378	1	1.8497e+07	1.8324e+07	3.30759e+07	2.09728e+07	2.17911e+07	2.86373e+07	2.34742e+07	2.08916e+07	2.49473e+07	1.95884e+07	1.67299e+07	2.58909e+07	1.89653e+07	1.6682e+07	2.0526e+07	2.46905e+07	2.81012e+07	3.36613e+07	1.632e+07	1.43282e+07	2.6593e+07	2.19022e+07	2.1411e+07	2.23806e+07	3.27008e+07	2.79556e+07	2.49047e+07	2.11435e+07	1.98337e+07	2.45036e+07	2.75059e+07	2.95674e+07	2.20004e+07	2.38637e+07	2.66579e+07	2.32007e+07	2.15809e+07
1409	788.6718/49.16/sphingolipids	788.672	49.16	No	POS	sphingolipids	ceramide phosphoethanolamines	SMpe(43:0)	M+H	0.13576	0.133389	0.38908	2.41955e+06	5.18992e+06	1.23817e+06	1.99405e+06	3.54979e+06	3.28177e+06	1.55209e+06	2.00135e+06	5.9186e+06	5.49452e+06	2.50715e+06	1.22495e+06	4.29166e+06	4.12178e+06	3.67938e+06	1.21719e+06	1.00445e+06	3.16381e+06	4.9427e+06	5.89366e+06	1.32829e+06	1.42751e+06	3.29756e+06	5.37926e+06	2.88406e+06	893800	1.94815e+06	1.0441e+06	3.22556e+06	4.62042e+06	1.25701e+06	901123	1.41517e+06	1.09322e+06	1.9824e+06	2.37527e+06	1.23311e+06
731	703.5635/46.06/sphingolipids	703.563	46.06	No	POS	sphingolipids	ceramide phosphoethanolamines	SMpe(36:2)	M+NH4	0.302143	0.38908	0.38908	9.20172e+06	687375	700662	8.70162e+06	2.44786e+06		1.04565e+06	167235	466981	8.23341e+06	9.65499e+06	1.26068e+07		1.2812e+07	7.67802e+06	4.67549e+06	2.04098e+06	1.89611e+07	951937	2.73375e+07	383079	2.68682e+06	716119	154901	1.68603e+07	1.06823e+06	2.40776e+06	1.37133e+06		9.27009e+06	1.81135e+07	1.48854e+06	4.41794e+06	1.22603e+06	3.6338e+06	318019	1.47097e+06
604	668.5952/44.96/sphingolipids	668.595	44.96	No	POS	sphingolipids	ceramides	CER(42:3)	M+Na	-0.16161	0.0391303	0.0837207	3.32143e+06	2.55646e+06	3.53268e+06	2.42741e+06	3.77211e+06	4.47389e+06	3.02287e+06	3.77278e+06	3.67027e+06	2.81559e+06	3.2174e+06	2.56609e+06	4.12528e+06	2.27803e+06	3.62591e+06	2.0818e+06	2.95311e+06	2.70883e+06	1.76004e+06	2.57053e+06	3.99921e+06	3.01857e+06	3.39695e+06	2.57621e+06	2.39269e+06	2.39947e+06	2.00755e+06	4.45675e+06	3.37304e+06	3.19498e+06	4.82333e+06	3.55766e+06	4.08405e+06	3.20275e+06	3.86395e+06	4.37313e+06	4.25738e+06
548	650.6447/50.73/sphingolipids	650.645	50.73	No	NEG	sphingolipids	ceramides	CER(42:0)	M-H	0.32459	0.0525606	0.0875607	2.09546e+06	2.42624e+06	3.83153e+06	6.73702e+06	3.49429e+06	3.05908e+06	5.5271e+06	2.06506e+06	3.492e+06	2.57372e+06	1.35147e+06	3.62027e+06	3.09093e+06	2.41492e+06	2.34868e+06	3.57054e+06	4.28918e+06	2.24479e+06	3.46081e+06	1.05831e+07	3.98358e+06	4.82046e+06	4.65857e+06	4.64006e+06	3.09585e+06	8.01191e+06	6.11326e+06	2.65339e+06	2.43478e+06	4.04564e+06		4.04278e+06	2.14858e+06	2.33205e+06	4.11828e+06	2.87841e+06	3.93977e+06
457	624.6288/49.27/sphingolipids	624.629	49.27	No	POS	sphingolipids	ceramides	CER(40:0)	M+H	0.250186	0.0560215	0.132072	1.95543e+06	1.97402e+06	2.50575e+06	5.03247e+06	2.16151e+06	1.99522e+06	4.19609e+06	1.97908e+06	2.35506e+06	2.80089e+06	2.57282e+06	3.23611e+06	2.4841e+06	2.27442e+06	2.56298e+06	2.58323e+06	2.75827e+06	2.00051e+06	2.86358e+06	6.4199e+06	2.58483e+06	4.34407e+06	3.5149e+06	4.5627e+06	3.20512e+06	4.30259e+06	3.88167e+06	1.85016e+06	2.06707e+06	3.43646e+06	2.6492e+06	2.72426e+06	1.44774e+06	2.14308e+06	2.96122e+06	1.83262e+06	2.42461e+06
538	648.6284/48.45/sphingolipids	648.628	48.45	Yes	NEG	sphingolipids	ceramides	CER(42:1)	M-H	0.341575	0.071716	0.136049	5.07514e+06	3.68844e+06	6.74857e+06	8.03861e+06	2.99622e+06	3.03702e+06	6.06479e+06	3.03778e+06	4.96625e+06	3.76513e+06	1.1773e+06	2.99596e+06		3.18665e+06	3.59806e+06		5.02926e+06		3.65958e+06	1.49832e+07	5.848e+06	5.36353e+06	4.57233e+06	3.15836e+06	3.02751e+06	3.41907e+06	6.04043e+06	5.1339e+06	4.03149e+06	7.06482e+06	2.73177e+06	5.45529e+06	2.82205e+06	2.42476e+06	4.00541e+06	3.11761e+06	4.7441e+06
451	622.6136/49.14/sphingolipids	622.614	49.14	No	NEG	sphingolipids	ceramides	CER(40:0)	M-H	0.259346	0.0818488	0.158637	2.48675e+06	2.7556e+06	4.87418e+06	7.76878e+06	3.87831e+06	3.20003e+06	6.79062e+06	3.24608e+06	3.81877e+06	3.46081e+06	2.51527e+06	4.39671e+06	3.02852e+06	3.11761e+06	3.63279e+06	4.02701e+06	4.31535e+06	3.28448e+06	3.76513e+06	8.48769e+06	4.36999e+06	5.55249e+06	6.634e+06	6.46596e+06	4.56464e+06	7.17138e+06	7.43044e+06	2.57055e+06	2.76013e+06	5.18141e+06	2.24818e+06	4.45606e+06	1.89948e+06	3.22286e+06	4.48386e+06	3.05117e+06	3.86327e+06
444	620.5976/48.29/sphingolipids	620.598	48.29	No	NEG	sphingolipids	ceramides	CER(40:1)	M-H	0.081356	0.0837207	0.177106	2.7079e+07	1.46624e+07	4.54085e+07	2.78716e+07	2.06913e+07	2.40495e+07	2.94561e+07	2.06641e+07	2.46603e+07	2.46124e+07	1.78796e+07	2.61991e+07	2.76379e+07	2.28074e+07	2.34762e+07	1.72285e+07	1.8926e+07	2.34591e+07	1.49334e+07	2.61036e+07	2.85424e+07	2.30787e+07	2.85248e+07	2.80842e+07	2.65162e+07	3.09433e+07	2.81772e+07	2.36929e+07	2.04407e+07	3.47779e+07	2.61036e+07	2.66703e+07	1.93043e+07	2.61419e+07	2.60368e+07	2.91593e+07	2.60741e+07
609	670.6107/48.35/sphingolipids	670.611	48.35	No	POS	sphingolipids	ceramides	CER(42:2)	M+Na	-0.136383	0.0875607	0.320503	1.09332e+07	8.35529e+06	2.71328e+07	7.73056e+06	1.31314e+07	1.74203e+07	1.75367e+07	1.57907e+07	1.29311e+07	4.30134e+06	858890	8.62037e+06	1.97878e+07	8.01711e+06	1.1032e+07	8.87491e+06	9.84075e+06	1.27593e+07	8.13318e+06	6.01868e+06	948454	1.47336e+07	1.22282e+07	1.35514e+07	9.40661e+06	1.72403e+07	1.12641e+07	9.6643e+06	1.42498e+07	1.1327e+07	1.03081e+07	1.7061e+07	1.47883e+07	1.88997e+07	1.79925e+07	1.62373e+07	1.70313e+07
608	670.6107/47.6/sphingolipids	670.611	47.6	No	POS	sphingolipids	ceramides	CER(42:2)	M+Na	-0.094604	0.0956324	0.322702	2.25198e+07	1.71155e+07	2.74506e+07	1.34535e+07	2.35653e+07	2.74487e+07	2.53662e+07	2.5424e+07	3.23628e+07	1.37688e+07	2.11927e+07	1.42111e+07	2.35653e+07	1.35167e+07	2.37253e+07	1.52439e+07	2.34019e+07	1.70216e+07	1.73926e+07	1.17726e+07	3.31646e+07	2.17911e+07	2.50714e+07	2.33702e+07	1.7061e+07	2.20916e+07	1.7545e+07	3.24786e+07	2.25198e+07	2.43901e+07	2.15859e+07	3.52521e+07	2.6055e+07	2.84016e+07	2.55625e+07	2.54393e+07	3.30981e+07
517	644.5951/48.38/sphingolipids	644.595	48.38	No	POS	sphingolipids	ceramides	CER(40:1)	M+Na	-0.0872508	0.132072	0.322702	1.96302e+07	1.55546e+07	4.06931e+07	1.37479e+07	2.43901e+07	2.91666e+07	2.92515e+07	2.65053e+07	2.52422e+07	1.24525e+07	2.44325e+07	1.30636e+07	2.74696e+07	1.14649e+07	2.54893e+07	1.74285e+07	2.12134e+07	1.90548e+07	1.57487e+07	9.15424e+06	2.44325e+07	2.34462e+07	2.45297e+07	3.17464e+07	1.41809e+07	3.19841e+07	2.24813e+07	1.87951e+07	2.31467e+07	2.22311e+07	1.52636e+07	2.86373e+07	2.12463e+07	3.08811e+07	2.93365e+07	2.83117e+07	2.71497e+07
631	674.6448/49.54/sphingolipids	674.645	49.54	No	NEG	sphingolipids	ceramides	CER(44:2)	M-H	0.137291	0.136049	0.322702	751945	614066	808211	1.21933e+06	1.67443e+06	1.19463e+06	1.15546e+06	1.23397e+06	1.37988e+06	1.16424e+06	204720	563551	509960	1.37569e+06	696896	466643	1.01795e+06	1.42658e+06	1.01072e+06	1.12417e+06	1.18987e+06	730072	1.58627e+06	642770	1.09857e+06	919572	1.2798e+06	1.73475e+06	690455	659072	1.03541e+06	1.29391e+06	605319	1.19271e+06	1.19165e+06	629822	1.41472e+06
461	627.5346/27.76/sphingolipids	627.535	27.76	No	POS	sphingolipids	ceramides	CER(40:7)	M+NH4	-0.0890265	0.149894	0.350217	4.30548e+07	2.65872e+07	4.92589e+07	3.46116e+07	3.333e+07	4.51342e+07	4.69419e+07	5.07221e+07	4.61036e+07	3.72813e+07	5.70643e+07	3.05381e+07	3.62565e+07	3.20051e+07	3.97721e+07	3.47147e+07	4.65783e+07	5.00241e+07	1.9689e+07	3.16649e+07	4.39783e+07	4.50414e+07	4.0775e+07	3.72457e+07	4.21246e+07	5.12486e+07	3.79079e+07	2.88117e+07	3.69172e+07	4.50414e+07	4.05296e+07	5.20495e+07	4.54085e+07	3.53577e+07	3.6966e+07	3.49837e+07	3.54776e+07
518	644.5979/44.79/sphingolipids	644.598	44.79	No	NEG	sphingolipids	ceramides	CER(42:3)	M-H	-0.11409	0.158637	0.388884	2.87565e+06	1.81243e+06	3.54651e+06	2.71588e+06	2.71285e+06	2.96979e+06	2.44187e+06	3.28155e+06	3.03511e+06	1.99939e+06	1.36793e+06	2.57327e+06	2.47575e+06	2.29929e+06	2.53546e+06	1.26631e+06	2.06607e+06	2.24119e+06	1.25217e+06	1.49804e+06	4.16953e+06	1.70218e+06	3.75148e+06	1.58845e+06	1.8719e+06	2.1535e+06	1.78857e+06	3.133e+06	2.20296e+06	1.86843e+06	2.65815e+06	2.58326e+06	3.13625e+06	2.50866e+06	2.73511e+06	2.22919e+06	3.41885e+06
354	592.5667/45.66/sphingolipids	592.567	45.66	No	NEG	sphingolipids	ceramides	CER(38:1)	M-H	0.0760682	0.177106	0.407824	7.04137e+06	4.50509e+06	1.3811e+07	7.02371e+06	6.72462e+06	8.85357e+06	7.33134e+06	7.76132e+06	8.03498e+06	7.57681e+06	5.7581e+06	8.07358e+06	8.21075e+06	6.40625e+06	8.67076e+06	3.3877e+06	6.25862e+06	6.73598e+06	4.02945e+06	5.85538e+06	8.29858e+06	6.43619e+06	8.54633e+06	7.79725e+06	5.18465e+06	1.0277e+07	8.87539e+06	7.93908e+06	6.50654e+06	8.10733e+06	6.11847e+06	7.42646e+06	6.2206e+06	8.27389e+06	8.74721e+06	8.34248e+06	7.36578e+06
481	632.5979/47.15/sphingolipids	632.598	47.15	No	NEG	sphingolipids	ceramides	CER(41:2)	M-H	-0.0634436	0.21255	0.453599	3.08022e+06	2.91256e+06	6.70358e+06	2.57282e+06	3.03335e+06	4.95671e+06	4.17105e+06	3.73866e+06	3.57678e+06	3.32738e+06	2.70695e+06	3.01837e+06	3.98911e+06	2.60421e+06	3.23092e+06	2.10894e+06	2.20177e+06	3.33083e+06	1.73227e+06	2.40427e+06	3.89612e+06	2.52832e+06	3.85614e+06	2.7304e+06	2.36639e+06	3.44265e+06	3.71479e+06	3.29245e+06	3.43113e+06	2.82449e+06	2.85546e+06	3.25745e+06	3.33601e+06	3.56506e+06	3.41907e+06	4.09807e+06	3.2573e+06
432	616.5637/45.81/sphingolipids	616.564	45.81	No	POS	sphingolipids	ceramides	CER(38:1)	M+Na	-0.0249708	0.296746	0.458465	1.71823e+06	1.11302e+06	1.96371e+06	1.54952e+06	2.05283e+06	2.95477e+06	1.17412e+06	1.79581e+06	2.4966e+06	1.86519e+06	1.94906e+06	1.50259e+06	1.75429e+06	1.70306e+06	2.85023e+06	1.56185e+06	1.84142e+06	1.49139e+06	1.19314e+06	1.17244e+06	1.24707e+06	954676	1.4246e+06	1.87456e+06	2.20376e+06	2.32289e+06	1.90919e+06	2.11983e+06	1.41446e+06	1.96284e+06	2.5318e+06	1.66591e+06	1.38671e+06	1.97588e+06	2.18492e+06	2.03849e+06	1.87141e+06
229	536.5042/35.5/sphingolipids	536.504	35.5	No	NEG	sphingolipids	ceramides	CER(34:1)	M-H	0.0351686	0.313945	0.49021	7.73128e+06	5.41241e+06	1.12854e+07	7.68477e+06	8.06349e+06	9.16101e+06	8.56994e+06	9.04072e+06	8.20183e+06	7.9165e+06	6.73702e+06	9.64814e+06	8.13318e+06	8.42462e+06	7.05685e+06	7.25574e+06	8.79282e+06	9.36659e+06	5.19242e+06	6.8739e+06	1.16479e+07	7.40379e+06	1.14123e+07	9.86131e+06	7.61985e+06	9.25401e+06	9.094e+06	9.99594e+06	7.40056e+06	1.01802e+07	7.38263e+06	9.16101e+06	6.05937e+06	8.50205e+06	6.73008e+06	8.29716e+06	8.08553e+06
571	658.6107/49.36/sphingolipids	658.611	49.36	No	POS	sphingolipids	ceramides	CER(41:1)	M+Na	-0.0733821	0.320503	1	1.38979e+07	1.76143e+07	3.3802e+07	1.14587e+07	2.39407e+07	4.01169e+07	2.76926e+07	2.45839e+07	3.1501e+07	8.94864e+06	1.87466e+07	7.03372e+06	2.88117e+07	8.80719e+06	2.45297e+07	1.51782e+07	2.37728e+07	1.20889e+07	1.45365e+07	7.12418e+06	2.42959e+07	2.06913e+07	2.16087e+07	2.69195e+07	1.04571e+07	2.81194e+07	2.25937e+07	2.16836e+07	2.51088e+07	1.41086e+07	8.90172e+06	3.33389e+07	2.36767e+07	2.94783e+07	2.45839e+07	2.71328e+07	3.0372e+07
438	618.5823/45.78/sphingolipids	618.582	45.78	No	NEG	sphingolipids	ceramides	CER(40:2)	M-H	-0.0801368	0.322702	1	6.7498e+06	3.36193e+06	1.61664e+07	5.15889e+06	4.98611e+06	6.22161e+06	6.89822e+06	9.58345e+06	5.81109e+06	5.51664e+06	6.48191e+06	7.5433e+06	7.29222e+06	6.25237e+06	7.45911e+06	3.96091e+06	4.36579e+06	7.18253e+06	2.78586e+06	3.19221e+06	8.60524e+06	6.72462e+06	9.48854e+06	8.47218e+06	6.22161e+06	6.5498e+06	4.95853e+06	3.54979e+06	5.6983e+06	7.83044e+06	6.07513e+06	5.24178e+06	4.55142e+06	9.9217e+06	6.90239e+06	6.40625e+06	5.74546e+06
490	634.6131/49.24/sphingolipids	634.613	49.24	No	NEG	sphingolipids	ceramides	CER(41:1)	M-H	-0.0244474	0.322702	1	1.806e+07	1.48661e+07	3.22206e+07	2.16226e+07	2.10382e+07	2.6046e+07	2.87072e+07	1.7086e+07	2.27394e+07	1.98969e+07	1.4438e+07	1.92913e+07	2.02965e+07	1.93043e+07	1.75573e+07	1.60081e+07	1.8508e+07	1.81135e+07	1.23041e+07	2.02969e+07	2.27449e+07	1.45996e+07	2.03248e+07	1.72571e+07	2.1103e+07	2.44765e+07	2.99877e+07	2.43901e+07	1.84249e+07	2.08019e+07	1.9497e+07	2.20846e+07	1.96743e+07	2.67613e+07	2.1762e+07	2.59074e+07	2.24665e+07
584	662.6446/50.39/sphingolipids	662.645	50.39	No	NEG	sphingolipids	ceramides	CER(43:1)	M-H	0.0481907	0.322702	1	5.67361e+06	4.40857e+06	1.14256e+07	7.63675e+06	1.14741e+07	1.03544e+07	1.21475e+07	5.94449e+06	9.19319e+06	7.75309e+06	4.57594e+06	6.73008e+06	8.0033e+06	6.94609e+06	7.54654e+06	3.26586e+06	8.18914e+06	7.38263e+06	3.2002e+06	6.62088e+06	6.2881e+06	5.26106e+06	6.47745e+06	5.45436e+06	6.1052e+06	8.98922e+06	9.83919e+06	7.81022e+06	4.72904e+06	5.83469e+06	7.51324e+06	8.14018e+06	7.63348e+06	8.32026e+06	8.62037e+06	1.05236e+07	9.99594e+06
392	603.5343/28.27/sphingolipids	603.534	28.27	No	POS	sphingolipids	ceramides	CER(38:5)	M+NH4	-0.0254727	0.349551	1	1.14803e+07	1.2617e+07	2.07862e+07	1.69311e+07	6.85894e+06	1.79685e+07	2.22546e+07	1.42111e+07	2.04261e+07	9.41912e+06	1.40844e+07	1.40883e+07	2.16836e+07	1.00867e+07	1.72851e+07	1.53084e+07	2.24193e+07	1.88739e+07	1.05319e+07	1.66083e+07	1.89173e+07	2.12625e+07	1.80533e+07	2.21499e+07	2.01578e+07	1.67424e+07	1.16292e+07	9.03008e+06	1.46882e+07	2.06913e+07	1.88739e+07	1.54315e+07	2.55818e+07	1.15182e+07	1.10373e+07	1.7826e+07	1.632e+07
528	646.6132/48.26/sphingolipids	646.613	48.26	No	NEG	sphingolipids	ceramides	CER(42:2)	M-H	0.0712112	0.350217	1	1.16266e+07	7.04913e+06	2.35492e+07	1.29086e+07	9.03008e+06	1.19728e+07	1.36181e+07	8.07358e+06	1.13945e+07	1.17089e+07	8.29858e+06	1.2382e+07	1.56865e+07	9.55737e+06	9.21845e+06	8.23798e+06	7.98522e+06	1.18698e+07	5.2731e+06	1.38039e+07	1.24332e+07	1.17089e+07	4.13188e+06	1.022e+07	1.17894e+07	1.28529e+07	9.87246e+06	9.44638e+06	1.0223e+07	1.46684e+07	1.34039e+07	1.34268e+07	1.09605e+07	9.95535e+06	1.0993e+07	1.56746e+07	1.211e+07
527	646.6132/47.53/sphingolipids	646.613	47.53	No	NEG	sphingolipids	ceramides	CER(42:2)	M-H	-0.0456134	0.381846	1	1.94475e+07	1.23915e+07	2.28074e+07	1.74256e+07	1.48007e+07	2.08774e+07	2.03111e+07	1.76601e+07	2.21571e+07	1.632e+07	1.12805e+07	1.88533e+07	1.40554e+07	1.49881e+07	1.70566e+07	1.05797e+07	1.57794e+07	1.68916e+07	1.03992e+07	1.93144e+07	2.39949e+07	1.18428e+07	2.20429e+07	1.42683e+07	1.74203e+07	1.39821e+07	1.56298e+07	2.40858e+07	1.3263e+07	2.02028e+07	2.11476e+07	2.17534e+07	1.59616e+07	2.08396e+07	1.8519e+07	1.70199e+07	2.0595e+07
539	648.6284/50.07/sphingolipids	648.628	50.07	No	NEG	sphingolipids	ceramides	CER(42:1)	M-H	0.0455934	0.388884	1	4.79328e+07	3.31945e+07	9.15443e+07	5.83313e+07	5.43252e+07	5.71816e+07	6.85487e+07	4.23615e+07	6.23993e+07	3.45456e+07	3.33984e+07	4.49847e+07	6.26299e+07	3.87466e+07	4.28588e+07	3.74726e+07	4.84202e+07	5.10553e+07	3.72813e+07	6.23067e+07	5.90249e+07	4.35492e+07	5.96968e+07	4.76315e+07	4.3633e+07	7.53907e+07	5.48181e+07	5.13256e+07	4.65441e+07	6.0314e+07	4.33464e+07	6.513e+07	5.07565e+07	5.31475e+07	5.52306e+07	7.0474e+07	6.0314e+07
621	672.6264/50.17/sphingolipids	672.626	50.17	No	POS	sphingolipids	ceramides	CER(42:1)	M+Na	0.0111786	0.407824	1	5.9438e+07	3.02454e+07	1.05497e+08	6.19697e+07	6.96328e+07	7.92622e+07	7.62661e+07	4.66125e+07	8.18818e+07	4.66806e+07	6.64925e+07	4.84468e+07	8.47483e+07	4.10321e+07	5.89824e+07	4.65783e+07	6.47479e+07	6.00254e+07	3.87733e+07	5.05501e+07	7.78259e+07	6.79937e+07	5.70273e+07	6.65945e+07	5.4948e+07	9.14811e+07	6.03551e+07	6.48519e+07	6.94724e+07	6.71959e+07	6.93517e+07	1.0346e+08	8.21016e+07	8.84671e+07	8.20467e+07	8.59107e+07	8.73792e+07
437	618.5823/44.58/sphingolipids	618.582	44.58	No	NEG	sphingolipids	ceramides	CER(40:2)	M-H	0.0246657	0.424577	1	1.46665e+06	1.44577e+06	2.24386e+06	1.48627e+06	2.58593e+06	2.62832e+06	1.57827e+06	1.76161e+06	1.93908e+06	1.66649e+06	821813	1.53608e+06	1.72038e+06	1.6563e+06	2.121e+06	414150	2.25376e+06	1.394e+06	1.04005e+06	1.23118e+06	1.9101e+06	1.14893e+06	2.13183e+06	1.07399e+06	997293	1.2468e+06	1.55747e+06	3.16689e+06	1.77134e+06	1.03571e+06	1.51214e+06	1.77323e+06	1.96371e+06	1.45839e+06	1.75077e+06	1.64883e+06	1.93718e+06
480	632.5979/46.25/sphingolipids	632.598	46.25	No	NEG	sphingolipids	ceramides	CER(41:2)	M-H	0.0119426	0.453599	1	1.36304e+06	1.33821e+06	2.0796e+06	1.06673e+06	1.62368e+06	2.35895e+06	1.39137e+06	1.61342e+06	1.60833e+06	1.94006e+06	852927	1.74833e+06	1.41472e+06	1.58819e+06	1.71372e+06	426542	1.33036e+06	1.39798e+06	790546	1.06976e+06	1.91851e+06	749500	1.48418e+06	831767	1.159e+06	1.0131e+06	1.43792e+06	2.03073e+06	1.04978e+06	805357	1.69671e+06	1.27552e+06	995087	1.65394e+06	1.24457e+06	1.39124e+06	1.26084e+06
585	662.6446/50.76/sphingolipids	662.645	50.76	No	NEG	sphingolipids	ceramides	CER(43:1)	M-H	0.00904255	0.458465	1	1.85658e+06	1.92419e+06	4.05921e+06	2.66608e+06	4.26528e+06	3.70256e+06	3.43712e+06	2.2485e+06	3.36481e+06	2.44009e+06	1.59715e+06	1.99073e+06	2.9184e+06	2.57981e+06	1.48184e+06	1.89258e+06	2.44097e+06	2.23023e+06	1.87696e+06	2.88678e+06	2.47485e+06	2.10865e+06	2.66816e+06	2.38985e+06	2.09939e+06	3.24101e+06	3.3583e+06	3.93977e+06	2.33426e+06	2.8108e+06	2.39957e+06	3.03702e+06	2.86123e+06	3.10561e+06	2.81969e+06	3.23863e+06	3.56142e+06
671	686.6421/50.48/sphingolipids	686.642	50.48	No	POS	sphingolipids	ceramides	CER(43:1)	M+Na	-0.00851305	0.482871	1	6.26979e+06	3.88081e+06	1.21003e+07	6.65727e+06	1.18428e+07	1.03896e+07	1.27221e+07	5.70741e+06	8.37988e+06	7.40379e+06	6.82218e+06	6.9403e+06	8.94864e+06	6.09021e+06	7.78157e+06	3.47459e+06	1.01062e+07	6.93068e+06	3.00201e+06	5.33545e+06	6.15166e+06	6.52624e+06	4.59973e+06	6.77001e+06	7.12633e+06	1.00474e+07	7.05094e+06	7.40379e+06	5.8556e+06	5.6114e+06	1.21369e+07	1.11687e+07	9.38363e+06	1.05636e+07	9.98047e+06	1.21991e+07	1.11367e+07
290	564.5356/40.95/sphingolipids	564.536	40.95	No	NEG	sphingolipids	ceramides	CER(36:1)	M-H	0.00960924	0.49021	1	2.365e+06	2.10553e+06	3.97734e+06	3.08306e+06	2.55815e+06	3.0006e+06	3.22555e+06	3.30339e+06	2.97857e+06	4.13299e+06	1.82134e+06	2.62223e+06	2.39621e+06	3.03545e+06	3.11488e+06	1.68466e+06	2.31631e+06	2.41658e+06	1.74481e+06	2.57807e+06	4.38838e+06	2.73558e+06	3.98811e+06	2.99734e+06	1.65768e+06	3.28713e+06	4.37156e+06	3.77211e+06	2.2061e+06	3.0137e+06	3.20272e+06	2.9168e+06	1.92541e+06	3.42823e+06	3.20987e+06	2.99887e+06	2.58214e+06
973	746.5695/33.39/sphingolipids	746.569	33.39	Yes	POS	sphingolipids	monohexosylceramides	hexCER(38:6)	M+H	0.266398	0.015163	0.250383	6.32803e+06	1.07353e+07	1.48587e+07	6.49582e+06	9.86413e+06	5.99254e+06	6.02251e+06	1.30143e+07	3.40575e+06	9.6643e+06	9.75699e+06	1.04834e+07	7.87516e+06	8.17661e+06	8.0332e+06	8.11221e+06	9.51243e+06	4.27366e+06	6.28849e+06	4.71713e+06	8.47753e+06	7.78948e+06	8.19865e+06	8.3961e+06	6.57353e+06	6.00104e+06	1.03023e+07	8.55783e+06	1.25057e+07	9.96164e+06	7.00301e+06	5.17353e+06	5.55985e+06	1.03944e+07	3.64046e+06	6.73404e+06	6.46799e+06
2026	831.7227/49.18/sphingolipids	831.723	49.18	No	POS	sphingolipids	monohexosylceramides	hexCER(42:0)	M+NH4	0.147945	0.0346785	0.251824	1.57678e+06	2.43401e+06	1.75253e+06	1.66693e+06	2.34399e+06	1.83695e+06	2.76852e+06	1.63789e+06	1.79319e+06	2.23499e+06	1.7658e+06	2.28991e+06	2.6449e+06	1.78493e+06	1.83992e+06	785108	2.06288e+06	2.1327e+06	1.5328e+06	2.27221e+06	1.52477e+06	1.64815e+06	1.21083e+06	1.28703e+06	1.2176e+06	1.95086e+06	1.98768e+06	1.87414e+06	2.01237e+06	1.17632e+06	2.54124e+06	2.27618e+06	2.39042e+06	1.60385e+06	2.27931e+06	2.70195e+06	1.86843e+06
1716	810.6825/48.12/sphingolipids	810.683	48.12	No	POS	sphingolipids	monohexosylceramides	hexCER(42:2)	M+H	-0.179133	0.0648291	0.251824	1.48983e+06	894749	802818	838894	867579	722538	1.48656e+06	659416	532095	909205	928325	720725	1.06095e+06	839834	448817	637499	1.04488e+06	532414	831668	1.02164e+06	892597	1.89539e+06	1.11074e+06	723136	812775	909733	870023	951937	803498	363181	801125	1.6963e+06	1.19839e+06	1.38219e+06	1.56346e+06	1.17456e+06	781248
940	743.6058/33.43/sphingolipids	743.606	33.43	No	POS	sphingolipids	monohexosylceramides	hexCER(36:2)	M+NH4	-0.0845363	0.125624	0.261709	2.13858e+06	3.47798e+06	4.45328e+06	2.61799e+06	4.233e+06	2.40535e+06	4.09692e+06	6.7766e+06	2.79717e+06	8.36659e+06	3.55253e+06	5.56601e+06	3.40288e+06	2.81302e+06	3.03816e+06	3.04575e+06	4.56282e+06	3.99641e+06	3.61981e+06	2.38822e+06	7.08368e+06	5.92726e+06	3.16156e+06	2.73931e+06	3.09021e+06	5.22863e+06	3.95087e+06	1.18233e+06	3.2754e+06	5.10169e+06	5.97802e+06	2.33562e+06	5.13018e+06	5.34359e+06	4.84288e+06	3.58198e+06	3.54272e+06
2162	840.7135/52.81/sphingolipids	840.713	52.81	No	POS	sphingolipids	monohexosylceramides	hexCER(44:1)	M+H	0.164698	0.125624	0.261709	2.69045e+06	3.99204e+06	2.25793e+06	3.88847e+06	3.40288e+06	3.26315e+06	2.71594e+06	3.01837e+06	2.84085e+06	4.66901e+06	3.08306e+06	3.75943e+06	5.21429e+06	7.01949e+06	3.44859e+06	2.84674e+06	2.33282e+06	2.7534e+06	4.42145e+06	3.01541e+06	1.66444e+06	2.47205e+06	1.99234e+06	1.78379e+06	4.29982e+06	3.02328e+06	4.30449e+06	1.90463e+06	5.38232e+06	3.07543e+06	2.48375e+06	2.08711e+06	2.14489e+06	2.50076e+06	2.73073e+06	2.55206e+06	1.80438e+06
899	736.572/35.47/sphingolipids	736.572	35.47	No	POS	sphingolipids	monohexosylceramides	hexCER(35:1)	M+Na	0.0450317	0.148469	0.27179	8.32665e+06	7.06916e+06	8.22725e+06	8.10287e+06	8.6101e+06	8.59544e+06	7.67186e+06	7.20936e+06	7.09631e+06	7.1061e+06	7.95796e+06	9.58345e+06	8.28189e+06	9.22726e+06	3.71788e+06	6.42318e+06	9.87433e+06	8.48769e+06	9.35619e+06	7.68915e+06	9.75699e+06	8.92268e+06	8.96196e+06	8.52526e+06	9.16101e+06	9.21874e+06	9.01054e+06	1.33066e+07	8.08368e+06	9.44638e+06	9.15424e+06	9.68437e+06	8.12637e+06	7.6302e+06	7.86251e+06	8.39921e+06	9.6304e+06
823	722.5543/30.07/sphingolipids	722.554	30.07	No	POS	sphingolipids	monohexosylceramides	hexCER(34:1)	M+Na	0.0760989	0.205496	0.284137	873817	1.00999e+06	1.52687e+06	869518	882769	971772	1.41324e+06	1.1563e+06	794338	1.29039e+06	1.17925e+06	1.18525e+06	1.20566e+06	1.06124e+06	842005	899634	1.36046e+06	1.1043e+06	1.14459e+06	869139	1.44107e+06	1.26084e+06	1.19474e+06	1.39243e+06	1.18147e+06	1.40433e+06	987596	1.41685e+06	1.1033e+06	1.27385e+06	1.61412e+06	1.65488e+06	1.25049e+06	1.24794e+06	963131	1.05404e+06	1.14282e+06
946	744.5539/29.09/sphingolipids	744.554	29.09	No	POS	sphingolipids	monohexosylceramides	hexCER(38:7)	M+H	0.0769568	0.214335	0.292515	1.5021e+07	2.82174e+07	3.81758e+07	2.1427e+07	3.50048e+07	3.57681e+07	3.58629e+07	2.9922e+07	2.8065e+07	2.12625e+07	2.88638e+07	1.7899e+07	5.13256e+07	2.11285e+07	2.78506e+07	1.37414e+07	3.32613e+07	3.18767e+07	2.22311e+07	1.73189e+07	3.60757e+07	2.59246e+07	1.67181e+07	2.61525e+07	2.40495e+07	3.3525e+07	3.33528e+07	2.09259e+07	2.69233e+07	3.24786e+07	4.08637e+07	4.04489e+07	2.28074e+07	4.61036e+07	1.73712e+07	3.33071e+07	2.78087e+07
704	698.5568/31.66/sphingolipids	698.557	31.66	No	NEG	sphingolipids	monohexosylceramides	hexCER(34:1)	M-H	0.0614571	0.228926	0.296746	4.46912e+06	2.81895e+06	5.62034e+06	2.33912e+06	4.14941e+06	3.10823e+06	4.83709e+06	3.05976e+06	3.48072e+06	3.34344e+06	2.45444e+06	3.90916e+06	2.74009e+06	3.98559e+06	3.10302e+06	2.99307e+06	3.80397e+06	3.46996e+06	2.74009e+06	3.74388e+06	5.74589e+06	2.84989e+06	5.4585e+06	3.27905e+06	5.25307e+06	4.13418e+06	4.42458e+06	4.62042e+06	2.21552e+06	5.23766e+06	3.55422e+06	5.26542e+06	2.62867e+06	5.51943e+06	2.45468e+06	4.14589e+06	3.73803e+06
1681	808.666/45.37/sphingolipids	808.666	45.37	No	NEG	sphingolipids	monohexosylceramides	hexCER(42:2)	M-H	0.115948	0.238307	0.301005	5.17622e+06	2.64739e+06	5.90865e+06	1.64627e+06	4.20076e+06	2.92199e+06	4.96202e+06	3.62027e+06	2.87341e+06	3.37272e+06	1.66693e+06	4.92073e+06	3.07543e+06	4.56094e+06	2.91378e+06	2.49728e+06	3.23864e+06	2.77075e+06	3.6333e+06	4.41378e+06	8.99649e+06	4.3769e+06	6.46196e+06	2.68558e+06	5.41961e+06	3.23611e+06	3.74839e+06	7.21857e+06	1.7026e+06	5.70336e+06	3.40097e+06	4.66939e+06	2.79811e+06	4.85135e+06	2.62622e+06	4.27817e+06	3.65291e+06
[truncated: 1,157 more rows]
[truncated: 31 more columns]

## Sheet: (2) Affected LysoPL
Reaching significance
[truncated: 38 more rows]

## Sheet: (3) 48 hr knockdown vs control
Analysis Type:	PANTHER Overrepresentation Test (Released 20171205)
[truncated: 328 more rows]

## Sheet: (4) 96 hr knockdown vs control
Analysis Type:	PANTHER Overrepresentation Test (Released 20171205)								From: Bochenek G, Hasler R, El Mokhtari NE, Konig IR, Loos BG, Jepsen S, et al. The large non-coding RNA ANRIL, which is associated with atherosclerosis, periodontitis and several forms of cancer, regulates ADIPOR1, VAMP3 and C11ORF10. Hum Mol Genet. 2013;22(22):4516-27.
[truncated: 370 more rows]

[truncated: 5 more sheets: (5) Signif-altered at 48hr , (6) Signif-altered at 96 hr, (7) ANRIL knockdown dataset, (8) VSMC expression dataset, (9) Database method]
